# Supplementary material for: Pretrained transformers applied to clinical studies improve predictions of treatment efficacy and associated biomarkers
Source: Nat Commun. 2025 Mar 1;16:2101. doi: 10.1038/s41467-025-57181-2 (PMC11873189; doi:10.1038/s41467-025-57181-2)
Supplement: Supplementary file 3 — Supplementary Source Data [file 41467_2025_57181_MOESM3_ESM.xlsx]

## Sheet: Supplementary Figure 2
	timeline	median	CI95LO	CI95HI	population	model
1	0	1	1	1	High	baseline
2	0.2957	0.995327	0.988569	1	High	baseline
3	0.4271	0.99005	0.978788	1	High	baseline
4	0.6242	0.989186	0.978788	1	High	baseline
5	1.117	0.978372	0.968182	0.997656	High	baseline
6	1.3799	0.967558	0.957576	0.986796	High	baseline
7	1.7741	0.956744	0.94697	0.975936	High	baseline
8	1.8398	0.946963	0.936364	0.965076	High	baseline
9	1.9055	0.940297	0.929608	0.965076	High	baseline
10	2.1027	0.933088	0.919552	0.954215	High	baseline
11	2.2998	0.933088	0.916631	0.954215	High	baseline
12	2.5626	0.912435	0.8976	0.932495	High	baseline
13	2.6612	0.902108	0.888084	0.921635	High	baseline
14	2.8255	0.891781	0.878568	0.910774	High	baseline
15	3.0226	0.881454	0.868793	0.899914	High	baseline
16	3.1211	0.871127	0.858862	0.899914	High	baseline
17	3.2197	0.860801	0.848931	0.889054	High	baseline
18	3.2854	0.850743	0.839	0.878194	High	baseline
19	3.3183	0.840792	0.829048	0.867333	High	baseline
20	3.3511	0.835196	0.818992	0.86499	High	baseline
21	3.384	0.834355	0.814231	0.86499	High	baseline
22	3.4497	0.813602	0.7952	0.843269	High	baseline
23	3.6468	0.803226	0.785684	0.832409	High	baseline
24	3.8768	0.792849	0.776168	0.821549	High	baseline
25	3.9425	0.787849	0.760445	0.821549	High	baseline
26	4.2382	0.786738	0.750974	0.812242	High	baseline
27	4.4353	0.776312	0.741503	0.801198	High	baseline
28	4.4682	0.765885	0.732032	0.790153	High	baseline
29	4.6653	0.755458	0.722562	0.779109	High	baseline
30	4.6982	0.746344	0.722562	0.779109	High	baseline
31	6.078	0.746344	0.720334	0.779109	High	baseline
32	6.4394	0.735968	0.710863	0.768064	High	baseline
33	6.8008	0.725591	0.701393	0.757019	High	baseline
34	6.9322	0.715215	0.691922	0.745975	High	baseline
35	7.0637	0.704839	0.682451	0.73493	High	baseline
36	7.6879	0.694462	0.67298	0.723886	High	baseline
37	8.0821	0.684086	0.663408	0.712946	High	baseline
38	9.232	0.67371	0.653632	0.702086	High	baseline
39	9.2649	0.663333	0.643856	0.691226	High	baseline
40	9.5277	0.652957	0.63408	0.680366	High	baseline
41	9.692	0.645813	0.627855	0.678022	High	baseline
42	9.7248	0.635386	0.618384	0.667162	High	baseline
43	10.0862	0.625013	0.608913	0.656302	High	baseline
44	10.2834	0.615012	0.599442	0.645441	High	baseline
45	10.3819	0.605011	0.589972	0.634581	High	baseline
46	10.5791	0.59501	0.580501	0.623721	High	baseline
47	11.2361	0.588628	0.572322	0.621956	High	baseline
48	11.3018	0.578201	0.562829	0.610912	High	baseline
49	11.3347	0.567775	0.553336	0.599867	High	baseline
50	11.5647	0.557348	0.543843	0.588823	High	baseline
51	12.386	0.546921	0.53435	0.577936	High	baseline
52	12.5175	0.536494	0.524857	0.567076	High	baseline
53	13.5359	0.526067	0.515364	0.556216	High	baseline
54	13.7002	0.51564	0.505871	0.545355	High	baseline
55	14.1273	0.505213	0.496379	0.534495	High	baseline
56	14.2916	0.49505	0.486886	0.523635	High	baseline
57	14.3573	0.485149	0.477393	0.512775	High	baseline
58	14.5544	0.48436	0.46908	0.512775	High	baseline
59	15.4086	0.473933	0.45961	0.501914	High	baseline
60	15.4415	0.463506	0.450139	0.491054	High	baseline
61	15.6386	0.452551	0.440668	0.480194	High	baseline
62	15.7043	0.44136	0.431197	0.469334	High	baseline
63	15.8029	0.43017	0.421727	0.458474	High	baseline
64	16.2628	0.43017	0.413192	0.447771	High	baseline
65	16.5257	0.41898	0.403699	0.436753	High	baseline
66	16.6242	0.407789	0.394206	0.425893	High	baseline
67	17.1499	0.396945	0.384713	0.415033	High	baseline
68	17.9384	0.386618	0.37522	0.404172	High	baseline
69	18.2998	0.376291	0.365727	0.393312	High	baseline
70	18.6283	0.366337	0.356234	0.382452	High	baseline
71	18.9569	0.356436	0.346479	0.371592	High	baseline
72	20.6982	0.351186	0.337248	0.370459	High	baseline
73	21.7823	0.343592	0.327755	0.359532	High	baseline
74	21.9138	0.340192	0.319777	0.359532	High	baseline
75	22.0452	0.330033	0.310306	0.351016	High	baseline
76	22.8337	0.319874	0.300835	0.339883	High	baseline
77	23.2279	0.309715	0.291364	0.32875	High	baseline
78	24.6735	0.30498	0.28254	0.324906	High	baseline
79	26.6448	0.294979	0.273047	0.313475	High	baseline
80	27.269	0.284978	0.263554	0.311572	High	baseline
81	27.4333	0.284978	0.263554	0.311572	High	baseline
82	27.729	0.284978	0.263554	0.311572	High	baseline
83	27.8275	0.284978	0.263554	0.311572	High	baseline
84	28.0903	0.284978	0.263554	0.311572	High	baseline
85	28.3203	0.284978	0.263554	0.311572	High	baseline
86	28.5503	0.284978	0.263554	0.311572	High	baseline
87	28.6489	0.284978	0.263554	0.311572	High	baseline
88	29.0431	0.284978	0.263554	0.311572	High	baseline
89	29.306	0.284978	0.263554	0.311572	High	baseline
90	29.5359	0.284978	0.263554	0.311572	High	baseline
91	29.7002	0.284978	0.263554	0.311572	High	baseline
92	29.7331	0.284978	0.263554	0.311572	High	baseline
93	30.423	0.284978	0.263554	0.311572	High	baseline
94	30.4559	0.284978	0.263554	0.311572	High	baseline
95	30.4887	0.284978	0.263554	0.311572	High	baseline
96	30.6201	0.284978	0.263554	0.311572	High	baseline
97	30.9158	0.284978	0.263554	0.311572	High	baseline
98	30.9487	0.284978	0.263554	0.311572	High	baseline
99	31.0801	0.284978	0.263554	0.311572	High	baseline
100	31.3758	0.284978	0.263554	0.311572	High	baseline
101	31.4086	0.284978	0.263554	0.311572	High	baseline
102	31.6057	0.284978	0.263554	0.311572	High	baseline
103	32.1971	0.284978	0.263554	0.311572	High	baseline
104	32.7556	0.284978	0.263554	0.311572	High	baseline
105	32.7885	0.189986	0.175702	0.207715	High	baseline
106	33.6756	0.189986	0.175702	0.207715	High	baseline
107	33.8727	0.189986	0.175702	0.207715	High	baseline
108	0	1	1	1	Low	baseline
109	0.0986	0.980937	0.977385	0.984202	Low	baseline
110	0.2957	0.971979	0.959367	0.983943	Low	baseline
111	0.4271	0.959592	0.945504	0.981992	Low	baseline
112	0.5585	0.939388	0.926895	0.963983	Low	baseline
113	0.6242	0.925116	0.909173	0.945975	Low	baseline
114	1.0185	0.904308	0.89093	0.928036	Low	baseline
115	1.117	0.904308	0.883051	0.928036	Low	baseline
116	1.1499	0.884483	0.865749	0.910924	Low	baseline
117	1.1828	0.864659	0.848446	0.893812	Low	baseline
118	1.5441	0.84623	0.831144	0.8767	Low	baseline
119	1.6099	0.828033	0.813648	0.859587	Low	baseline
120	1.8398	0.808163	0.791872	0.84338	Low	baseline
121	1.9055	0.801639	0.778202	0.827323	Low	baseline
122	2.1027	0.783443	0.760036	0.802336	Low	baseline
123	2.2998	0.768967	0.741871	0.783624	Low	baseline
124	2.4312	0.749142	0.723705	0.765418	Low	baseline
125	2.4641	0.727812	0.70554	0.748897	Low	baseline
126	2.5298	0.707143	0.687141	0.732376	Low	baseline
127	3.0554	0.686939	0.668197	0.715855	Low	baseline
128	3.1211	0.684262	0.651044	0.705262	Low	baseline
129	3.154	0.666066	0.632878	0.687224	Low	baseline
130	3.3511	0.657869	0.627684	0.683393	Low	baseline
131	3.384	0.650143	0.610381	0.664323	Low	baseline
132	3.9425	0.6225	0.574568	0.646998	Low	baseline
133	4.1396	0.603922	0.556403	0.624383	Low	baseline
134	4.2053	0.584118	0.538238	0.602198	Low	baseline
135	4.2382	0.55451	0.520072	0.579153	Low	baseline
136	4.271	0.534706	0.501907	0.556538	Low	baseline
137	4.6982	0.527864	0.483741	0.534066	Low	baseline
138	4.7639	0.509288	0.465576	0.514726	Low	baseline
139	5.2895	0.489084	0.447411	0.498026	Low	baseline
140	6.078	0.467252	0.429245	0.488576	Low	baseline
141	6.2752	0.445801	0.41108	0.469244	Low	baseline
142	6.3737	0.4274	0.392914	0.452192	Low	baseline
143	7.7864	0.409	0.374749	0.435491	Low	baseline
144	9.6263	0.389956	0.356406	0.41879	Low	baseline
145	9.692	0.376275	0.35277	0.405633	Low	baseline
146	9.8234	0.356471	0.334605	0.389576	Low	baseline
147	9.9877	0.336667	0.316439	0.37352	Low	baseline
148	11.2361	0.329932	0.307274	0.357463	Low	baseline
149	12.846	0.309924	0.289972	0.341406	Low	baseline
150	14.5544	0.262653	0.238065	0.293236	Low	baseline
151	15.3429	0.242449	0.220763	0.277179	Low	baseline
152	16.2628	0.228524	0.216733	0.261187	Low	baseline
153	18.2012	0.206692	0.197723	0.245389	Low	baseline
154	18.6283	0.186244	0.178091	0.229591	Low	baseline
155	20.501	0.168079	0.158197	0.213794	Low	baseline
156	20.6982	0.164966	0.153514	0.197996	Low	baseline
157	21.7823	0.164966	0.153514	0.185886	Low	baseline
158	21.9138	0.158947	0.137228	0.170088	Low	baseline
159	22.0452	0.156556	0.136664	0.163784	Low	baseline
160	24.6735	0.141741	0.12253	0.162163	Low	baseline
161	27.269	0.136424	0.12253	0.162163	Low	baseline
162	27.499	0.136424	0.12253	0.162163	Low	baseline
163	27.8932	0.136424	0.12253	0.162163	Low	baseline
164	28.0903	0.136424	0.12253	0.162163	Low	baseline
165	29.2074	0.136424	0.12253	0.162163	Low	baseline
166	29.2731	0.136424	0.12253	0.162163	Low	baseline
167	30.6201	0.136424	0.12253	0.162163	Low	baseline
168	31.6386	0.136424	0.12253	0.162163	Low	baseline
169	34.9569	0.136424	0.12253	0.162163	Low	baseline
170	0	1	1	1	High	transfer
171	0.2957	1	0.987984	1	High	transfer
172	0.4271	1	0.98518	1	High	transfer
173	0.6242	1	0.979125	1	High	transfer
174	1.117	0.989357	0.97307	1	High	transfer
175	1.1499	0.989357	0.967016	1	High	transfer
176	1.3799	0.978714	0.95825	0.988063	High	transfer
177	1.6099	0.978714	0.952196	0.988063	High	transfer
178	1.7741	0.968071	0.94343	0.976126	High	transfer
179	1.8398	0.957428	0.92861	0.964189	High	transfer
180	1.9055	0.955789	0.921919	0.964189	High	transfer
181	2.1027	0.953719	0.913568	0.964189	High	transfer
182	2.2998	0.953719	0.907514	0.964189	High	transfer
183	2.5298	0.953719	0.901459	0.964189	High	transfer
184	2.5626	0.937271	0.884758	0.952252	High	transfer
185	2.6612	0.925812	0.876407	0.947367	High	transfer
186	2.8255	0.914353	0.868056	0.934878	High	transfer
187	3.0226	0.902894	0.859706	0.922389	High	transfer
188	3.0554	0.902894	0.853651	0.922389	High	transfer
189	3.1211	0.902894	0.847596	0.922389	High	transfer
190	3.154	0.897459	0.839246	0.922389	High	transfer
191	3.2197	0.886001	0.830895	0.909901	High	transfer
192	3.2854	0.874542	0.822545	0.897412	High	transfer
193	3.3183	0.863083	0.814194	0.884923	High	transfer
194	3.3511	0.863083	0.808139	0.884923	High	transfer
195	3.384	0.863083	0.802085	0.884923	High	transfer
196	3.4497	0.840165	0.785383	0.859946	High	transfer
197	3.6468	0.828706	0.777033	0.847457	High	transfer
198	3.8768	0.817247	0.768682	0.834968	High	transfer
199	3.9425	0.817247	0.756573	0.834968	High	transfer
200	4.2382	0.817247	0.748635	0.834968	High	transfer
201	4.271	0.817247	0.74258	0.834968	High	transfer
202	4.4353	0.805788	0.733998	0.82248	High	transfer
203	4.4682	0.794329	0.725415	0.819801	High	transfer
204	4.6653	0.782871	0.716832	0.807312	High	transfer
205	4.6982	0.782871	0.710777	0.807312	High	transfer
206	5.2895	0.782871	0.704723	0.807312	High	transfer
207	6.078	0.782871	0.698668	0.807312	High	transfer
208	6.4394	0.771084	0.690085	0.804634	High	transfer
209	6.8008	0.759036	0.681502	0.792145	High	transfer
210	6.9322	0.746988	0.67292	0.779656	High	transfer
211	7.0637	0.73494	0.664337	0.767168	High	transfer
212	7.6879	0.7316	0.655754	0.764489	High	transfer
213	7.7864	0.7316	0.649699	0.764489	High	transfer
214	8.0821	0.720141	0.641117	0.752	High	transfer
215	9.232	0.708683	0.632534	0.739512	High	transfer
216	9.2649	0.697224	0.623951	0.727023	High	transfer
217	9.5277	0.685765	0.615368	0.714534	High	transfer
218	9.692	0.681915	0.606785	0.714534	High	transfer
219	9.7248	0.670683	0.598203	0.702046	High	transfer
220	9.8234	0.670683	0.592148	0.702046	High	transfer
221	10.0862	0.65945	0.583565	0.689557	High	transfer
222	10.2834	0.654242	0.574982	0.689557	High	transfer
223	10.3819	0.64301	0.5664	0.677068	High	transfer
224	10.5791	0.631777	0.557817	0.66458	High	transfer
225	11.2361	0.62906	0.551762	0.66458	High	transfer
226	11.3018	0.617601	0.543179	0.652091	High	transfer
227	11.3347	0.606142	0.534597	0.639602	High	transfer
228	11.5647	0.594683	0.526014	0.627113	High	transfer
229	12.386	0.583224	0.517431	0.614625	High	transfer
230	12.5175	0.571765	0.508848	0.602136	High	transfer
231	13.5359	0.560306	0.500266	0.589647	High	transfer
232	13.7002	0.548848	0.491683	0.577159	High	transfer
233	14.1273	0.537389	0.4831	0.56467	High	transfer
234	14.2916	0.52593	0.474517	0.552181	High	transfer
235	14.3573	0.514471	0.465934	0.539693	High	transfer
236	14.5544	0.514471	0.44777	0.539693	High	transfer
237	15.4086	0.503012	0.439188	0.527204	High	transfer
238	15.4415	0.49178	0.430605	0.514715	High	transfer
239	15.6386	0.480547	0.422022	0.502226	High	transfer
240	15.7043	0.469315	0.413439	0.489738	High	transfer
241	15.8029	0.457831	0.404856	0.477249	High	transfer
242	16.2628	0.450149	0.398802	0.477249	High	transfer
243	16.5257	0.438988	0.390219	0.46476	High	transfer
244	16.6242	0.427827	0.381636	0.452272	High	transfer
245	17.1499	0.416667	0.373053	0.439783	High	transfer
246	17.9384	0.405506	0.364471	0.427294	High	transfer
247	18.2012	0.405506	0.358416	0.427294	High	transfer
248	18.2998	0.394345	0.349833	0.414806	High	transfer
249	18.6283	0.383185	0.34125	0.402317	High	transfer
250	18.9569	0.37153	0.332668	0.389828	High	transfer
251	20.501	0.37153	0.326613	0.389828	High	transfer
252	20.6982	0.37153	0.320558	0.389828	High	transfer
253	21.7823	0.366815	0.314194	0.389828	High	transfer
254	21.9138	0.366815	0.308139	0.389828	High	transfer
255	22.0452	0.355655	0.299789	0.37734	High	transfer
256	22.8337	0.344494	0.291283	0.364851	High	transfer
257	23.2279	0.333333	0.282701	0.352362	High	transfer
258	24.6735	0.328125	0.274737	0.352362	High	transfer
259	26.6448	0.316964	0.266386	0.339873	High	transfer
260	27.269	0.3124	0.258036	0.338066	High	transfer
261	27.4333	0.3124	0.258036	0.338066	High	transfer
262	27.729	0.3124	0.258036	0.338066	High	transfer
263	27.8275	0.3124	0.258036	0.338066	High	transfer
264	28.0903	0.3124	0.258036	0.338066	High	transfer
265	28.3203	0.3124	0.258036	0.338066	High	transfer
266	28.5503	0.3124	0.258036	0.338066	High	transfer
267	28.6489	0.3124	0.258036	0.338066	High	transfer
268	29.0431	0.3124	0.258036	0.338066	High	transfer
269	29.2074	0.3124	0.258036	0.338066	High	transfer
270	29.2731	0.3124	0.258036	0.338066	High	transfer
271	29.306	0.3124	0.258036	0.338066	High	transfer
272	29.5359	0.3124	0.258036	0.338066	High	transfer
273	29.7002	0.3124	0.258036	0.338066	High	transfer
274	29.7331	0.3124	0.258036	0.338066	High	transfer
275	30.423	0.3124	0.258036	0.338066	High	transfer
276	30.4559	0.3124	0.258036	0.338066	High	transfer
277	30.4887	0.3124	0.258036	0.338066	High	transfer
278	30.6201	0.3124	0.258036	0.338066	High	transfer
279	30.9158	0.3124	0.258036	0.338066	High	transfer
280	30.9487	0.3124	0.258036	0.338066	High	transfer
281	31.0801	0.3124	0.258036	0.338066	High	transfer
282	31.3758	0.3124	0.258036	0.338066	High	transfer
283	31.4086	0.3124	0.258036	0.338066	High	transfer
284	31.6057	0.3124	0.258036	0.338066	High	transfer
285	31.6386	0.3124	0.258036	0.338066	High	transfer
286	32.1971	0.3124	0.258036	0.338066	High	transfer
287	32.7556	0.3124	0.258036	0.338066	High	transfer
288	32.7885	0.208266	0.172024	0.225377	High	transfer
289	33.6756	0.208266	0.172024	0.225377	High	transfer
290	33.8727	0.208266	0.172024	0.225377	High	transfer
291	0	1	1	1	Low	transfer
292	0.0986	0.984228	0.960446	0.985726	Low	transfer
293	0.2957	0.969923	0.956119	0.985024	Low	transfer
294	0.4271	0.954885	0.943651	0.970047	Low	transfer
295	0.5585	0.939846	0.912238	0.955071	Low	transfer
296	0.6242	0.924808	0.905026	0.940095	Low	transfer
297	1.0185	0.908249	0.868357	0.925119	Low	transfer
298	1.117	0.896037	0.868357	0.910142	Low	transfer
299	1.1499	0.879954	0.86403	0.895166	Low	transfer
300	1.1828	0.864654	0.824476	0.88019	Low	transfer
301	1.5441	0.849616	0.784921	0.865214	Low	transfer
302	1.6099	0.834577	0.780594	0.850237	Low	transfer
303	1.8398	0.818927	0.776267	0.835261	Low	transfer
304	1.9055	0.803154	0.773864	0.820285	Low	transfer
305	2.1027	0.77161	0.734326	0.790524	Low	transfer
306	2.2998	0.755837	0.730303	0.775788	Low	transfer
307	2.4312	0.740065	0.690909	0.761052	Low	transfer
308	2.4641	0.724292	0.651515	0.746432	Low	transfer
309	2.5298	0.70852	0.647348	0.732158	Low	transfer
310	2.5626	0.699231	0.647348	0.717884	Low	transfer
311	2.6612	0.699231	0.647348	0.715451	Low	transfer
312	3.0554	0.684193	0.643182	0.700475	Low	transfer
313	3.1211	0.669154	0.639015	0.685499	Low	transfer
314	3.154	0.658572	0.639015	0.672021	Low	transfer
315	3.3511	0.642909	0.630751	0.656716	Low	transfer
316	3.384	0.635083	0.612073	0.641791	Low	transfer
317	3.8768	0.630334	0.612073	0.641241	Low	transfer
318	3.9425	0.601324	0.574715	0.630868	Low	transfer
319	4.1396	0.586127	0.556036	0.595785	Low	transfer
320	4.2053	0.563885	0.537358	0.581049	Low	transfer
321	4.2382	0.537879	0.5	0.556221	Low	transfer
322	4.271	0.522727	0.485096	0.540158	Low	transfer
323	4.4682	0.518139	0.485096	0.540158	Low	transfer
324	4.6982	0.503521	0.466026	0.524095	Low	transfer
325	4.7639	0.488903	0.445061	0.508032	Low	transfer
326	5.2895	0.474285	0.427885	0.492537	Low	transfer
327	6.078	0.459667	0.408814	0.477612	Low	transfer
328	6.2752	0.445049	0.389744	0.462687	Low	transfer
329	6.3737	0.430431	0.36403	0.447761	Low	transfer
330	6.4394	0.423389	0.36403	0.447761	Low	transfer
331	7.6879	0.416347	0.36403	0.440421	Low	transfer
332	7.7864	0.401729	0.350087	0.424358	Low	transfer
333	9.6263	0.387111	0.320149	0.408295	Low	transfer
334	9.692	0.372493	0.320149	0.404936	Low	transfer
335	9.8234	0.357875	0.309295	0.388873	Low	transfer
336	9.9877	0.343257	0.276267	0.37281	Low	transfer
337	10.2834	0.33046	0.276267	0.369452	Low	transfer
338	11.2361	0.314263	0.276267	0.353389	Low	transfer
339	12.846	0.299402	0.236713	0.337326	Low	transfer
340	14.5544	0.255548	0.223359	0.289136	Low	transfer
341	15.3429	0.24093	0.186742	0.273073	Low	transfer
342	16.2628	0.226312	0.186742	0.257824	Low	transfer
343	18.2012	0.211694	0.182576	0.24171	Low	transfer
344	18.6283	0.197076	0.143182	0.225596	Low	transfer
345	20.501	0.182458	0.139015	0.209482	Low	transfer
346	20.6982	0.16784	0.131145	0.193368	Low	transfer
347	21.7823	0.155051	0.131145	0.177254	Low	transfer
348	21.9138	0.139388	0.1164	0.16114	Low	transfer
349	24.6735	0.134472	0.113384	0.145379	Low	transfer
350	27.269	0.121212	0.111463	0.137578	Low	transfer
351	27.499	0.121212	0.111463	0.137578	Low	transfer
352	27.8932	0.121212	0.111463	0.137578	Low	transfer
353	28.0903	0.121212	0.111463	0.137578	Low	transfer
354	29.2074	0.121212	0.111463	0.137578	Low	transfer
355	29.2731	0.121212	0.111463	0.137578	Low	transfer
356	30.6201	0.121212	0.111463	0.137578	Low	transfer
357	31.6386	0.121212	0.111463	0.137578	Low	transfer
358	34.9569	0.121212	0.111463	0.137578	Low	transfer
359	0	1	1	1	Low	TMB
360	0.0986	0.981481	0.981481	0.981481	Low	TMB
361	0.4271	0.962963	0.962963	0.962963	Low	TMB
362	0.5585	0.944444	0.944444	0.944444	Low	TMB
363	0.6242	0.925926	0.925926	0.925926	Low	TMB
364	1.1828	0.907407	0.907407	0.907407	Low	TMB
365	1.3799	0.888889	0.888889	0.888889	Low	TMB
366	1.5441	0.87037	0.87037	0.87037	Low	TMB
367	2.1027	0.833333	0.833333	0.833333	Low	TMB
368	2.5626	0.796296	0.796296	0.796296	Low	TMB
369	3.0226	0.777778	0.777778	0.777778	Low	TMB
370	3.1211	0.759259	0.759259	0.759259	Low	TMB
371	3.4497	0.740741	0.740741	0.740741	Low	TMB
372	3.9425	0.722222	0.722222	0.722222	Low	TMB
373	4.1396	0.703704	0.703704	0.703704	Low	TMB
374	4.2053	0.685185	0.685185	0.685185	Low	TMB
375	4.2382	0.648148	0.648148	0.648148	Low	TMB
376	4.6653	0.62963	0.62963	0.62963	Low	TMB
377	6.2752	0.611111	0.611111	0.611111	Low	TMB
378	6.3737	0.592593	0.592593	0.592593	Low	TMB
379	6.4394	0.574074	0.574074	0.574074	Low	TMB
380	8.0821	0.555556	0.555556	0.555556	Low	TMB
381	9.2649	0.537037	0.537037	0.537037	Low	TMB
382	9.6263	0.518519	0.518519	0.518519	Low	TMB
383	9.692	0.5	0.5	0.5	Low	TMB
384	9.7248	0.481481	0.481481	0.481481	Low	TMB
385	9.8234	0.462963	0.462963	0.462963	Low	TMB
386	10.2834	0.444444	0.444444	0.444444	Low	TMB
387	10.3819	0.425926	0.425926	0.425926	Low	TMB
388	10.5791	0.407407	0.407407	0.407407	Low	TMB
389	11.2361	0.388889	0.388889	0.388889	Low	TMB
390	12.386	0.37037	0.37037	0.37037	Low	TMB
391	12.5175	0.351852	0.351852	0.351852	Low	TMB
392	14.2916	0.333333	0.333333	0.333333	Low	TMB
393	14.3573	0.314815	0.314815	0.314815	Low	TMB
394	14.5544	0.277778	0.277778	0.277778	Low	TMB
395	15.4415	0.259259	0.259259	0.259259	Low	TMB
396	15.7043	0.240741	0.240741	0.240741	Low	TMB
397	16.2628	0.222222	0.222222	0.222222	Low	TMB
398	17.9384	0.203704	0.203704	0.203704	Low	TMB
399	21.9138	0.185185	0.185185	0.185185	Low	TMB
400	23.2279	0.166667	0.166667	0.166667	Low	TMB
401	24.6735	0.148148	0.148148	0.148148	Low	TMB
402	27.499	0.148148	0.148148	0.148148	Low	TMB
403	28.0903	0.148148	0.148148	0.148148	Low	TMB
404	28.6489	0.148148	0.148148	0.148148	Low	TMB
405	29.5359	0.148148	0.148148	0.148148	Low	TMB
406	30.4559	0.148148	0.148148	0.148148	Low	TMB
407	30.4887	0.148148	0.148148	0.148148	Low	TMB
408	32.7556	0.148148	0.148148	0.148148	Low	TMB
409	33.8727	0.148148	0.148148	0.148148	Low	TMB
410	0	1	1	1	High	TMB
411	0.2957	0.989583	0.989583	0.989583	High	TMB
412	1.0185	0.979167	0.979167	0.979167	High	TMB
413	1.117	0.96875	0.96875	0.96875	High	TMB
414	1.1499	0.958333	0.958333	0.958333	High	TMB
415	1.6099	0.947917	0.947917	0.947917	High	TMB
416	1.7741	0.9375	0.9375	0.9375	High	TMB
417	1.8398	0.916667	0.916667	0.916667	High	TMB
418	1.9055	0.90625	0.90625	0.90625	High	TMB
419	2.2998	0.895833	0.895833	0.895833	High	TMB
420	2.4312	0.885417	0.885417	0.885417	High	TMB
421	2.4641	0.875	0.875	0.875	High	TMB
422	2.5298	0.864583	0.864583	0.864583	High	TMB
423	2.6612	0.854167	0.854167	0.854167	High	TMB
424	2.8255	0.84375	0.84375	0.84375	High	TMB
425	3.0554	0.833333	0.833333	0.833333	High	TMB
426	3.154	0.822917	0.822917	0.822917	High	TMB
427	3.2197	0.8125	0.8125	0.8125	High	TMB
428	3.2854	0.802083	0.802083	0.802083	High	TMB
429	3.3183	0.791667	0.791667	0.791667	High	TMB
430	3.3511	0.78125	0.78125	0.78125	High	TMB
431	3.384	0.770833	0.770833	0.770833	High	TMB
432	3.4497	0.760417	0.760417	0.760417	High	TMB
433	3.6468	0.75	0.75	0.75	High	TMB
434	3.8768	0.739583	0.739583	0.739583	High	TMB
435	3.9425	0.729167	0.729167	0.729167	High	TMB
436	4.271	0.71875	0.71875	0.71875	High	TMB
437	4.4353	0.708333	0.708333	0.708333	High	TMB
438	4.4682	0.697917	0.697917	0.697917	High	TMB
439	4.6982	0.6875	0.6875	0.6875	High	TMB
440	4.7639	0.677083	0.677083	0.677083	High	TMB
441	5.2895	0.666667	0.666667	0.666667	High	TMB
442	6.078	0.65625	0.65625	0.65625	High	TMB
443	6.8008	0.645833	0.645833	0.645833	High	TMB
444	6.9322	0.635417	0.635417	0.635417	High	TMB
445	7.0637	0.625	0.625	0.625	High	TMB
446	7.6879	0.614583	0.614583	0.614583	High	TMB
447	7.7864	0.604167	0.604167	0.604167	High	TMB
448	9.232	0.59375	0.59375	0.59375	High	TMB
449	9.5277	0.583333	0.583333	0.583333	High	TMB
450	9.9877	0.572917	0.572917	0.572917	High	TMB
451	10.0862	0.5625	0.5625	0.5625	High	TMB
452	11.3018	0.552083	0.552083	0.552083	High	TMB
453	11.3347	0.541667	0.541667	0.541667	High	TMB
454	11.5647	0.53125	0.53125	0.53125	High	TMB
455	12.846	0.520833	0.520833	0.520833	High	TMB
456	13.5359	0.510417	0.510417	0.510417	High	TMB
457	13.7002	0.5	0.5	0.5	High	TMB
458	14.1273	0.489583	0.489583	0.489583	High	TMB
459	14.5544	0.479167	0.479167	0.479167	High	TMB
460	15.3429	0.46875	0.46875	0.46875	High	TMB
461	15.4086	0.458333	0.458333	0.458333	High	TMB
462	15.6386	0.447917	0.447917	0.447917	High	TMB
463	15.8029	0.4375	0.4375	0.4375	High	TMB
464	16.5257	0.427083	0.427083	0.427083	High	TMB
465	16.6242	0.416667	0.416667	0.416667	High	TMB
466	17.1499	0.40625	0.40625	0.40625	High	TMB
467	18.2012	0.395833	0.395833	0.395833	High	TMB
468	18.2998	0.385417	0.385417	0.385417	High	TMB
469	18.6283	0.364583	0.364583	0.364583	High	TMB
470	18.9569	0.354167	0.354167	0.354167	High	TMB
471	20.501	0.34375	0.34375	0.34375	High	TMB
472	20.6982	0.333333	0.333333	0.333333	High	TMB
473	21.7823	0.322917	0.322917	0.322917	High	TMB
474	22.0452	0.3125	0.3125	0.3125	High	TMB
475	22.8337	0.302083	0.302083	0.302083	High	TMB
476	26.6448	0.291667	0.291667	0.291667	High	TMB
477	27.269	0.28125	0.28125	0.28125	High	TMB
478	27.4333	0.28125	0.28125	0.28125	High	TMB
479	27.729	0.28125	0.28125	0.28125	High	TMB
480	27.8275	0.28125	0.28125	0.28125	High	TMB
481	27.8932	0.28125	0.28125	0.28125	High	TMB
482	28.3203	0.28125	0.28125	0.28125	High	TMB
483	28.5503	0.28125	0.28125	0.28125	High	TMB
484	29.0431	0.28125	0.28125	0.28125	High	TMB
485	29.2074	0.28125	0.28125	0.28125	High	TMB
486	29.2731	0.28125	0.28125	0.28125	High	TMB
487	29.306	0.28125	0.28125	0.28125	High	TMB
488	29.5359	0.28125	0.28125	0.28125	High	TMB
489	29.7002	0.28125	0.28125	0.28125	High	TMB
490	29.7331	0.28125	0.28125	0.28125	High	TMB
491	30.423	0.28125	0.28125	0.28125	High	TMB
492	30.6201	0.28125	0.28125	0.28125	High	TMB
493	30.9158	0.28125	0.28125	0.28125	High	TMB
494	30.9487	0.28125	0.28125	0.28125	High	TMB
495	31.0801	0.28125	0.28125	0.28125	High	TMB
496	31.3758	0.28125	0.28125	0.28125	High	TMB
497	31.4086	0.28125	0.28125	0.28125	High	TMB
498	31.6057	0.28125	0.28125	0.28125	High	TMB
499	31.6386	0.28125	0.28125	0.28125	High	TMB
500	32.1971	0.28125	0.28125	0.28125	High	TMB
501	32.7885	0.1875	0.1875	0.1875	High	TMB
502	33.6756	0.1875	0.1875	0.1875	High	TMB
503	34.9569	0.1875	0.1875	0.1875	High	TMB

## Sheet: Supplementary Figure 3
epoch	Model	epoch_sigmoid_concordance_mean	dataset
0	Baseline	0.493442	Mystic
0	GENIE Transfer Learning	0.506897	Mystic
1	Baseline	0.494695	Mystic
1	GENIE Transfer Learning	0.517448	Mystic
2	Baseline	0.491751	Mystic
2	GENIE Transfer Learning	0.530988	Mystic
3	Baseline	0.489742	Mystic
3	GENIE Transfer Learning	0.537366	Mystic
4	Baseline	0.495378	Mystic
4	GENIE Transfer Learning	0.543104	Mystic
5	Baseline	0.501181	Mystic
5	GENIE Transfer Learning	0.547874	Mystic
6	Baseline	0.503521	Mystic
6	GENIE Transfer Learning	0.550648	Mystic
7	Baseline	0.507806	Mystic
7	GENIE Transfer Learning	0.556293	Mystic
8	Baseline	0.509856	Mystic
8	GENIE Transfer Learning	0.559933	Mystic
9	Baseline	0.506245	Mystic
9	GENIE Transfer Learning	0.562339	Mystic
10	Baseline	0.502894	Mystic
10	GENIE Transfer Learning	0.563935	Mystic
11	Baseline	0.501345	Mystic
11	GENIE Transfer Learning	0.565933	Mystic
12	Baseline	0.501724	Mystic
12	GENIE Transfer Learning	0.567621	Mystic
13	Baseline	0.501568	Mystic
13	GENIE Transfer Learning	0.569678	Mystic
14	Baseline	0.502947	Mystic
14	GENIE Transfer Learning	0.572913	Mystic
15	Baseline	0.504174	Mystic
15	GENIE Transfer Learning	0.574967	Mystic
16	Baseline	0.503406	Mystic
16	GENIE Transfer Learning	0.578043	Mystic
17	Baseline	0.504128	Mystic
17	GENIE Transfer Learning	0.580249	Mystic
18	Baseline	0.505862	Mystic
18	GENIE Transfer Learning	0.581938	Mystic
19	Baseline	0.505449	Mystic
19	GENIE Transfer Learning	0.584394	Mystic
20	Baseline	0.506882	Mystic
20	GENIE Transfer Learning	0.585934	Mystic
21	Baseline	0.507944	Mystic
21	GENIE Transfer Learning	0.58783	Mystic
22	Baseline	0.508348	Mystic
22	GENIE Transfer Learning	0.590393	Mystic
23	Baseline	0.510132	Mystic
23	GENIE Transfer Learning	0.593106	Mystic
24	Baseline	0.51116	Mystic
24	GENIE Transfer Learning	0.59556	Mystic
25	Baseline	0.511466	Mystic
25	GENIE Transfer Learning	0.597455	Mystic
26	Baseline	0.510957	Mystic
26	GENIE Transfer Learning	0.599045	Mystic
27	Baseline	0.511468	Mystic
27	GENIE Transfer Learning	0.599556	Mystic
28	Baseline	0.512992	Mystic
28	GENIE Transfer Learning	0.599302	Mystic
29	Baseline	0.515439	Mystic
29	GENIE Transfer Learning	0.600066	Mystic
30	Baseline	0.51626	Mystic
30	GENIE Transfer Learning	0.600477	Mystic
31	Baseline	0.517075	Mystic
31	GENIE Transfer Learning	0.60099	Mystic
32	Baseline	0.519168	Mystic
32	GENIE Transfer Learning	0.601814	Mystic
33	Baseline	0.519676	Mystic
33	GENIE Transfer Learning	0.601145	Mystic
34	Baseline	0.521108	Mystic
34	GENIE Transfer Learning	0.601658	Mystic
35	Baseline	0.523252	Mystic
35	GENIE Transfer Learning	0.601452	Mystic
36	Baseline	0.524734	Mystic
36	GENIE Transfer Learning	0.600328	Mystic
37	Baseline	0.52535	Mystic
37	GENIE Transfer Learning	0.600898	Mystic
38	Baseline	0.526163	Mystic
38	GENIE Transfer Learning	0.602333	Mystic
39	Baseline	0.528007	Mystic
39	GENIE Transfer Learning	0.601572	Mystic
40	Baseline	0.528667	Mystic
40	GENIE Transfer Learning	0.601015	Mystic
41	Baseline	0.530049	Mystic
41	GENIE Transfer Learning	0.601376	Mystic
42	Baseline	0.530813	Mystic
42	GENIE Transfer Learning	0.601124	Mystic
43	Baseline	0.53316	Mystic
43	GENIE Transfer Learning	0.599235	Mystic
44	Baseline	0.535152	Mystic
44	GENIE Transfer Learning	0.598418	Mystic
45	Baseline	0.537042	Mystic
45	GENIE Transfer Learning	0.597907	Mystic
46	Baseline	0.537908	Mystic
46	GENIE Transfer Learning	0.597448	Mystic
47	Baseline	0.538263	Mystic
47	GENIE Transfer Learning	0.595039	Mystic
48	Baseline	0.538876	Mystic
48	GENIE Transfer Learning	0.593959	Mystic
49	Baseline	0.540462	Mystic
49	GENIE Transfer Learning	0.59396	Mystic
50	Baseline	0.540509	Mystic
50	GENIE Transfer Learning	0.594778	Mystic
51	Baseline	0.543169	Mystic
51	GENIE Transfer Learning	0.594373	Mystic
52	Baseline	0.544802	Mystic
52	GENIE Transfer Learning	0.594017	Mystic
53	Baseline	0.546696	Mystic
53	GENIE Transfer Learning	0.59417	Mystic
54	Baseline	0.546642	Mystic
54	GENIE Transfer Learning	0.594684	Mystic
55	Baseline	0.546691	Mystic
55	GENIE Transfer Learning	0.595095	Mystic
56	Baseline	0.546999	Mystic
56	GENIE Transfer Learning	0.596073	Mystic
57	Baseline	0.549557	Mystic
57	GENIE Transfer Learning	0.596024	Mystic
58	Baseline	0.55099	Mystic
58	GENIE Transfer Learning	0.595615	Mystic
59	Baseline	0.551657	Mystic
59	GENIE Transfer Learning	0.594389	Mystic
60	Baseline	0.551494	Mystic
60	GENIE Transfer Learning	0.59342	Mystic
61	Baseline	0.552257	Mystic
61	GENIE Transfer Learning	0.593267	Mystic
62	Baseline	0.552662	Mystic
62	GENIE Transfer Learning	0.593574	Mystic
63	Baseline	0.552049	Mystic
63	GENIE Transfer Learning	0.59265	Mystic
64	Baseline	0.551533	Mystic
64	GENIE Transfer Learning	0.592035	Mystic
65	Baseline	0.553065	Mystic
65	GENIE Transfer Learning	0.591261	Mystic
66	Baseline	0.553569	Mystic
66	GENIE Transfer Learning	0.59141	Mystic
67	Baseline	0.553975	Mystic
67	GENIE Transfer Learning	0.591358	Mystic
68	Baseline	0.555713	Mystic
68	GENIE Transfer Learning	0.592073	Mystic
69	Baseline	0.556118	Mystic
69	GENIE Transfer Learning	0.590998	Mystic
70	Baseline	0.556219	Mystic
70	GENIE Transfer Learning	0.590335	Mystic
71	Baseline	0.557043	Mystic
71	GENIE Transfer Learning	0.589519	Mystic
72	Baseline	0.556734	Mystic
72	GENIE Transfer Learning	0.589264	Mystic
73	Baseline	0.556478	Mystic
73	GENIE Transfer Learning	0.590185	Mystic
74	Baseline	0.556632	Mystic
74	GENIE Transfer Learning	0.590334	Mystic
75	Baseline	0.556322	Mystic
75	GENIE Transfer Learning	0.590489	Mystic
76	Baseline	0.556774	Mystic
76	GENIE Transfer Learning	0.589672	Mystic
77	Baseline	0.558813	Mystic
77	GENIE Transfer Learning	0.590132	Mystic
78	Baseline	0.559328	Mystic
78	GENIE Transfer Learning	0.590286	Mystic
79	Baseline	0.55831	Mystic
79	GENIE Transfer Learning	0.589925	Mystic
80	Baseline	0.558723	Mystic
80	GENIE Transfer Learning	0.589823	Mystic
81	Baseline	0.55965	Mystic
81	GENIE Transfer Learning	0.589368	Mystic
82	Baseline	0.560166	Mystic
82	GENIE Transfer Learning	0.588092	Mystic
83	Baseline	0.559034	Mystic
83	GENIE Transfer Learning	0.587127	Mystic
84	Baseline	0.557036	Mystic
84	GENIE Transfer Learning	0.58626	Mystic
85	Baseline	0.55618	Mystic
85	GENIE Transfer Learning	0.587029	Mystic
86	Baseline	0.555933	Mystic
86	GENIE Transfer Learning	0.586309	Mystic
87	Baseline	0.558089	Mystic
87	GENIE Transfer Learning	0.585337	Mystic
88	Baseline	0.560076	Mystic
88	GENIE Transfer Learning	0.586705	Mystic
89	Baseline	0.55982	Mystic
89	GENIE Transfer Learning	0.586036	Mystic
90	Baseline	0.560177	Mystic
90	GENIE Transfer Learning	0.586548	Mystic
91	Baseline	0.560127	Mystic
91	GENIE Transfer Learning	0.586496	Mystic
92	Baseline	0.560946	Mystic
92	GENIE Transfer Learning	0.586293	Mystic
93	Baseline	0.56065	Mystic
93	GENIE Transfer Learning	0.585936	Mystic
94	Baseline	0.55933	Mystic
94	GENIE Transfer Learning	0.584961	Mystic
95	Baseline	0.560973	Mystic
95	GENIE Transfer Learning	0.584909	Mystic
96	Baseline	0.559278	Mystic
96	GENIE Transfer Learning	0.584397	Mystic
97	Baseline	0.557945	Mystic
97	GENIE Transfer Learning	0.584496	Mystic
98	Baseline	0.558967	Mystic
98	GENIE Transfer Learning	0.583885	Mystic
99	Baseline	0.560603	Mystic
99	GENIE Transfer Learning	0.58353	Mystic
0	Baseline	0.492761	MSK-MIND
0	GENIE Transfer Learning	0.505082	MSK-MIND
1	Baseline	0.497494	MSK-MIND
1	GENIE Transfer Learning	0.526093	MSK-MIND
2	Baseline	0.49559	MSK-MIND
2	GENIE Transfer Learning	0.542348	MSK-MIND
3	Baseline	0.496774	MSK-MIND
3	GENIE Transfer Learning	0.555426	MSK-MIND
4	Baseline	0.503511	MSK-MIND
4	GENIE Transfer Learning	0.562629	MSK-MIND
5	Baseline	0.505359	MSK-MIND
5	GENIE Transfer Learning	0.565483	MSK-MIND
6	Baseline	0.507245	MSK-MIND
6	GENIE Transfer Learning	0.570007	MSK-MIND
7	Baseline	0.513072	MSK-MIND
7	GENIE Transfer Learning	0.573026	MSK-MIND
8	Baseline	0.517878	MSK-MIND
8	GENIE Transfer Learning	0.572814	MSK-MIND
9	Baseline	0.518263	MSK-MIND
9	GENIE Transfer Learning	0.574313	MSK-MIND
10	Baseline	0.522191	MSK-MIND
10	GENIE Transfer Learning	0.575812	MSK-MIND
11	Baseline	0.522668	MSK-MIND
11	GENIE Transfer Learning	0.57676	MSK-MIND
12	Baseline	0.521747	MSK-MIND
12	GENIE Transfer Learning	0.57667	MSK-MIND
13	Baseline	0.522271	MSK-MIND
13	GENIE Transfer Learning	0.576975	MSK-MIND
14	Baseline	0.52001	MSK-MIND
14	GENIE Transfer Learning	0.577634	MSK-MIND
15	Baseline	0.52154	MSK-MIND
15	GENIE Transfer Learning	0.577182	MSK-MIND
16	Baseline	0.522452	MSK-MIND
16	GENIE Transfer Learning	0.577552	MSK-MIND
17	Baseline	0.524187	MSK-MIND
17	GENIE Transfer Learning	0.57893	MSK-MIND
18	Baseline	0.524448	MSK-MIND
18	GENIE Transfer Learning	0.580313	MSK-MIND
19	Baseline	0.525792	MSK-MIND
19	GENIE Transfer Learning	0.582271	MSK-MIND
20	Baseline	0.526827	MSK-MIND
20	GENIE Transfer Learning	0.583965	MSK-MIND
21	Baseline	0.527258	MSK-MIND
21	GENIE Transfer Learning	0.586656	MSK-MIND
22	Baseline	0.529733	MSK-MIND
22	GENIE Transfer Learning	0.588353	MSK-MIND
23	Baseline	0.528568	MSK-MIND
23	GENIE Transfer Learning	0.589824	MSK-MIND
24	Baseline	0.528919	MSK-MIND
24	GENIE Transfer Learning	0.587804	MSK-MIND
25	Baseline	0.529824	MSK-MIND
25	GENIE Transfer Learning	0.585699	MSK-MIND
26	Baseline	0.531332	MSK-MIND
26	GENIE Transfer Learning	0.585902	MSK-MIND
27	Baseline	0.532551	MSK-MIND
27	GENIE Transfer Learning	0.582227	MSK-MIND
28	Baseline	0.535036	MSK-MIND
28	GENIE Transfer Learning	0.583928	MSK-MIND
29	Baseline	0.537025	MSK-MIND
29	GENIE Transfer Learning	0.585362	MSK-MIND
30	Baseline	0.538153	MSK-MIND
30	GENIE Transfer Learning	0.586034	MSK-MIND
31	Baseline	0.539051	MSK-MIND
31	GENIE Transfer Learning	0.585502	MSK-MIND
32	Baseline	0.540159	MSK-MIND
32	GENIE Transfer Learning	0.586441	MSK-MIND
33	Baseline	0.540354	MSK-MIND
33	GENIE Transfer Learning	0.585763	MSK-MIND
34	Baseline	0.540797	MSK-MIND
34	GENIE Transfer Learning	0.586328	MSK-MIND
35	Baseline	0.542028	MSK-MIND
35	GENIE Transfer Learning	0.586669	MSK-MIND
36	Baseline	0.543659	MSK-MIND
36	GENIE Transfer Learning	0.584386	MSK-MIND
37	Baseline	0.543746	MSK-MIND
37	GENIE Transfer Learning	0.581306	MSK-MIND
38	Baseline	0.546911	MSK-MIND
38	GENIE Transfer Learning	0.579966	MSK-MIND
39	Baseline	0.548913	MSK-MIND
39	GENIE Transfer Learning	0.581005	MSK-MIND
40	Baseline	0.550599	MSK-MIND
40	GENIE Transfer Learning	0.579115	MSK-MIND
41	Baseline	0.551307	MSK-MIND
41	GENIE Transfer Learning	0.580197	MSK-MIND
42	Baseline	0.551924	MSK-MIND
42	GENIE Transfer Learning	0.57995	MSK-MIND
43	Baseline	0.552692	MSK-MIND
43	GENIE Transfer Learning	0.578779	MSK-MIND
44	Baseline	0.553638	MSK-MIND
44	GENIE Transfer Learning	0.576468	MSK-MIND
45	Baseline	0.554724	MSK-MIND
45	GENIE Transfer Learning	0.576231	MSK-MIND
46	Baseline	0.553886	MSK-MIND
46	GENIE Transfer Learning	0.575596	MSK-MIND
47	Baseline	0.552456	MSK-MIND
47	GENIE Transfer Learning	0.575687	MSK-MIND
48	Baseline	0.552669	MSK-MIND
48	GENIE Transfer Learning	0.574092	MSK-MIND
49	Baseline	0.552652	MSK-MIND
49	GENIE Transfer Learning	0.573477	MSK-MIND
50	Baseline	0.552574	MSK-MIND
51	Baseline	0.555028	MSK-MIND
52	Baseline	0.556208	MSK-MIND
53	Baseline	0.558785	MSK-MIND
54	Baseline	0.559315	MSK-MIND
55	Baseline	0.558673	MSK-MIND
56	Baseline	0.559015	MSK-MIND
57	Baseline	0.560364	MSK-MIND
58	Baseline	0.559985	MSK-MIND
59	Baseline	0.559431	MSK-MIND
60	Baseline	0.558145	MSK-MIND
61	Baseline	0.557131	MSK-MIND
62	Baseline	0.557708	MSK-MIND
63	Baseline	0.557564	MSK-MIND
64	Baseline	0.558354	MSK-MIND
65	Baseline	0.557962	MSK-MIND
66	Baseline	0.557362	MSK-MIND
67	Baseline	0.556975	MSK-MIND
68	Baseline	0.555146	MSK-MIND
69	Baseline	0.550679	MSK-MIND
70	Baseline	0.549158	MSK-MIND
71	Baseline	0.548394	MSK-MIND
72	Baseline	0.550345	MSK-MIND
73	Baseline	0.553902	MSK-MIND
74	Baseline	0.554691	MSK-MIND
75	Baseline	0.55386	MSK-MIND
76	Baseline	0.555113	MSK-MIND
77	Baseline	0.554208	MSK-MIND
78	Baseline	0.550954	MSK-MIND
79	Baseline	0.552412	MSK-MIND
80	Baseline	0.552785	MSK-MIND
81	Baseline	0.553181	MSK-MIND
82	Baseline	0.552414	MSK-MIND
83	Baseline	0.552341	MSK-MIND
84	Baseline	0.551784	MSK-MIND
85	Baseline	0.550998	MSK-MIND
86	Baseline	0.549847	MSK-MIND
87	Baseline	0.548761	MSK-MIND
88	Baseline	0.549427	MSK-MIND
89	Baseline	0.548673	MSK-MIND
90	Baseline	0.547229	MSK-MIND
91	Baseline	0.54385	MSK-MIND
92	Baseline	0.545131	MSK-MIND
93	Baseline	0.544428	MSK-MIND
94	Baseline	0.544658	MSK-MIND
95	Baseline	0.544141	MSK-MIND
96	Baseline	0.544305	MSK-MIND
97	Baseline	0.544282	MSK-MIND
98	Baseline	0.545247	MSK-MIND
99	Baseline	0.54426	MSK-MIND
0	Baseline	0.491888	DFCI-2015
0	GENIE Transfer Learning	0.490327	DFCI-2015
1	Baseline	0.45836	DFCI-2015
1	GENIE Transfer Learning	0.510807	DFCI-2015
2	Baseline	0.479761	DFCI-2015
2	GENIE Transfer Learning	0.512007	DFCI-2015
3	Baseline	0.449439	DFCI-2015
3	GENIE Transfer Learning	0.47986	DFCI-2015
4	Baseline	0.449438	DFCI-2015
4	GENIE Transfer Learning	0.548023	DFCI-2015
5	Baseline	0.447411	DFCI-2015
5	GENIE Transfer Learning	0.518369	DFCI-2015
6	Baseline	0.453529	DFCI-2015
6	GENIE Transfer Learning	0.504949	DFCI-2015
7	Baseline	0.447612	DFCI-2015
7	GENIE Transfer Learning	0.492994	DFCI-2015
8	Baseline	0.458509	DFCI-2015
8	GENIE Transfer Learning	0.527988	DFCI-2015
9	Baseline	0.471791	DFCI-2015
9	GENIE Transfer Learning	0.518085	DFCI-2015
10	Baseline	0.481657	DFCI-2015
10	GENIE Transfer Learning	0.536386	DFCI-2015
11	Baseline	0.487141	DFCI-2015
11	GENIE Transfer Learning	0.552098	DFCI-2015
12	Baseline	0.464037	DFCI-2015
12	GENIE Transfer Learning	0.515371	DFCI-2015
13	Baseline	0.466605	DFCI-2015
13	GENIE Transfer Learning	0.546984	DFCI-2015
14	Baseline	0.478764	DFCI-2015
14	GENIE Transfer Learning	0.592178	DFCI-2015
15	Baseline	0.516798	DFCI-2015
15	GENIE Transfer Learning	0.530966	DFCI-2015
16	Baseline	0.495752	DFCI-2015
16	GENIE Transfer Learning	0.537517	DFCI-2015
17	Baseline	0.505017	DFCI-2015
17	GENIE Transfer Learning	0.52248	DFCI-2015
18	Baseline	0.491939	DFCI-2015
18	GENIE Transfer Learning	0.560355	DFCI-2015
19	Baseline	0.498744	DFCI-2015
19	GENIE Transfer Learning	0.573465	DFCI-2015
20	Baseline	0.516632	DFCI-2015
20	GENIE Transfer Learning	0.547361	DFCI-2015
21	Baseline	0.493642	DFCI-2015
21	GENIE Transfer Learning	0.569774	DFCI-2015
22	Baseline	0.516851	DFCI-2015
22	GENIE Transfer Learning	0.596968	DFCI-2015
23	Baseline	0.479507	DFCI-2015
23	GENIE Transfer Learning	0.56844	DFCI-2015
24	Baseline	0.460308	DFCI-2015
24	GENIE Transfer Learning	0.539678	DFCI-2015
25	Baseline	0.467829	DFCI-2015
25	GENIE Transfer Learning	0.59529	DFCI-2015
26	Baseline	0.453868	DFCI-2015
26	GENIE Transfer Learning	0.596677	DFCI-2015
27	Baseline	0.484131	DFCI-2015
27	GENIE Transfer Learning	0.586641	DFCI-2015
28	Baseline	0.478159	DFCI-2015
28	GENIE Transfer Learning	0.575337	DFCI-2015
29	Baseline	0.464779	DFCI-2015
29	GENIE Transfer Learning	0.582764	DFCI-2015
30	Baseline	0.465298	DFCI-2015
30	GENIE Transfer Learning	0.602861	DFCI-2015
31	Baseline	0.491799	DFCI-2015
31	GENIE Transfer Learning	0.586867	DFCI-2015
32	Baseline	0.474369	DFCI-2015
32	GENIE Transfer Learning	0.606739	DFCI-2015
33	Baseline	0.480841	DFCI-2015
33	GENIE Transfer Learning	0.596165	DFCI-2015
34	Baseline	0.500302	DFCI-2015
34	GENIE Transfer Learning	0.58919	DFCI-2015
35	Baseline	0.488493	DFCI-2015
35	GENIE Transfer Learning	0.613278	DFCI-2015
36	Baseline	0.474698	DFCI-2015
36	GENIE Transfer Learning	0.622911	DFCI-2015
37	Baseline	0.473084	DFCI-2015
37	GENIE Transfer Learning	0.589059	DFCI-2015
38	Baseline	0.464122	DFCI-2015
38	GENIE Transfer Learning	0.627692	DFCI-2015
39	Baseline	0.484152	DFCI-2015
39	GENIE Transfer Learning	0.591373	DFCI-2015
40	Baseline	0.484038	DFCI-2015
40	GENIE Transfer Learning	0.617029	DFCI-2015
41	Baseline	0.486861	DFCI-2015
41	GENIE Transfer Learning	0.608437	DFCI-2015
42	Baseline	0.485448	DFCI-2015
42	GENIE Transfer Learning	0.562816	DFCI-2015
43	Baseline	0.486518	DFCI-2015
43	GENIE Transfer Learning	0.615976	DFCI-2015
44	Baseline	0.474492	DFCI-2015
44	GENIE Transfer Learning	0.567491	DFCI-2015
45	Baseline	0.4925	DFCI-2015
45	GENIE Transfer Learning	0.597483	DFCI-2015
46	Baseline	0.498896	DFCI-2015
46	GENIE Transfer Learning	0.603814	DFCI-2015
47	Baseline	0.48366	DFCI-2015
47	GENIE Transfer Learning	0.623901	DFCI-2015
48	Baseline	0.490161	DFCI-2015
48	GENIE Transfer Learning	0.591848	DFCI-2015
49	Baseline	0.488735	DFCI-2015
49	GENIE Transfer Learning	0.601276	DFCI-2015
50	Baseline	0.457001	DFCI-2015
51	Baseline	0.469998	DFCI-2015
52	Baseline	0.46156	DFCI-2015
53	Baseline	0.490103	DFCI-2015
54	Baseline	0.47804	DFCI-2015
55	Baseline	0.478724	DFCI-2015
56	Baseline	0.494138	DFCI-2015
57	Baseline	0.490755	DFCI-2015
58	Baseline	0.502726	DFCI-2015
59	Baseline	0.476331	DFCI-2015
60	Baseline	0.484959	DFCI-2015
61	Baseline	0.518101	DFCI-2015
62	Baseline	0.504459	DFCI-2015
63	Baseline	0.481289	DFCI-2015
64	Baseline	0.503829	DFCI-2015
65	Baseline	0.490229	DFCI-2015
66	Baseline	0.519228	DFCI-2015
67	Baseline	0.505902	DFCI-2015
68	Baseline	0.519779	DFCI-2015
69	Baseline	0.505475	DFCI-2015
70	Baseline	0.522584	DFCI-2015
71	Baseline	0.545457	DFCI-2015
72	Baseline	0.508148	DFCI-2015
73	Baseline	0.514582	DFCI-2015
74	Baseline	0.511966	DFCI-2015
75	Baseline	0.538877	DFCI-2015
76	Baseline	0.526283	DFCI-2015
77	Baseline	0.549309	DFCI-2015
78	Baseline	0.524094	DFCI-2015
79	Baseline	0.565074	DFCI-2015
80	Baseline	0.535984	DFCI-2015
81	Baseline	0.512902	DFCI-2015
82	Baseline	0.550097	DFCI-2015
83	Baseline	0.538402	DFCI-2015
84	Baseline	0.545219	DFCI-2015
85	Baseline	0.587016	DFCI-2015
86	Baseline	0.546615	DFCI-2015
87	Baseline	0.56828	DFCI-2015
88	Baseline	0.562569	DFCI-2015
89	Baseline	0.563917	DFCI-2015
90	Baseline	0.557068	DFCI-2015
91	Baseline	0.505179	DFCI-2015
92	Baseline	0.5775	DFCI-2015
93	Baseline	0.534551	DFCI-2015
94	Baseline	0.566415	DFCI-2015
95	Baseline	0.55448	DFCI-2015
96	Baseline	0.576056	DFCI-2015
97	Baseline	0.550267	DFCI-2015
98	Baseline	0.579099	DFCI-2015
99	Baseline	0.551906	DFCI-2015

## Sheet: Supplementary Figure 5
cluster	hr	hr_lo	hr_hi	pval	prevalence	N=Mut	N=Wt
C0	0.448609	0.340794	0.590533	1.09206e-08	0.095031	153	1457
C1	0.890081	0.582602	1.35984	0.590225	0.028571	46	1564
C2	0.72466	0.418851	1.25375	0.249547	0.021118	34	1576
C3	0.800327	0.695798	0.920558	0.00181392	0.602484	970	640
C4	0.761161	0.600892	0.964177	0.0236741	0.125466	202	1408
C5	0.700094	0.513095	0.955246	0.0245287	0.075155	121	1489
C6	0.610627	0.448756	0.830886	0.00169609	0.075155	121	1489
C7	0.621496	0.527221	0.73263	1.4571e-08	0.303727	489	1121
C8	0.580196	0.430788	0.781422	0.000339029	0.086957	140	1470
C9	0.603788	0.446951	0.815659	0.00100996	0.082609	133	1477
C10	0.66511	0.538332	0.821743	0.000157121	0.155901	251	1359
C11	0.705902	0.575831	0.865354	0.00080319	0.167702	270	1340
C12	0.49963	0.258977	0.963908	0.0384896	0.021118	34	1576
C13	0.593405	0.42442	0.829674	0.00227395	0.068944	111	1499
C14	0.794729	0.691814	0.912954	0.00116624	0.575776	927	683
C15	0.487707	0.301386	0.789215	0.00345701	0.032919	53	1557
C16	0.767212	0.638963	0.921204	0.0045201	0.201863	325	1285
C17	0.644609	0.482793	0.860661	0.00290688	0.081988	132	1478
C18	0.498743	0.341989	0.727346	0.0003019	0.054037	87	1523
C19	0.731352	0.577366	0.926406	0.00949519	0.113043	182	1428
C20	0.924302	0.672544	1.2703	0.62753	0.053416	86	1524
C21	0.825136	0.442037	1.54025	0.546133	0.018012	29	1581
C22	0.456224	0.289288	0.719494	0.000734647	0.039752	64	1546
C23	0.611563	0.519154	0.72042	4.02092e-09	0.298758	481	1129
C24	0.77885	0.641876	0.945054	0.0113216	0.179503	289	1321
C25	0.733794	0.379793	1.41776	0.35698	0.01677	27	1583
C26	0.913119	0.378894	2.20058	0.83951	0.006211	10	1600
C27	0.767581	0.518662	1.13596	0.185982	0.040373	65	1545
C28	0.837186	0.727575	0.963311	0.0130637	0.609317	981	629
C29	0.533385	0.253364	1.12289	0.0979652	0.014286	23	1587
C30	0.878168	0.606095	1.27237	0.492263	0.043478	70	1540
C31	0.865491	0.747655	1.0019	0.0530441	0.378261	609	1001
C32	0.686167	0.569595	0.826596	7.35207e-05	0.201863	325	1285
C33	0.295562	0.110617	0.789727	0.015068	0.018634	30	1580
C34	0.784362	0.629892	0.976712	0.0299663	0.129193	208	1402
C35	0.678218	0.587318	0.783186	1.23308e-07	0.417391	672	938
C36	0.709611	0.418249	1.20394	0.203432	0.02236	36	1574
C37	0.308656	0.04339	2.19561	0.240268	0.003106	5	1605
C38	0.589497	0.427114	0.813617	0.0013062	0.069565	112	1498
C39	0.552627	0.286414	1.06628	0.076961	0.01677	27	1583
C40	0.90906	0.58928	1.40237	0.666419	0.02795	45	1565
C41	0.765331	0.473222	1.23775	0.275551	0.028571	46	1564
C42	0.775157	0.570036	1.05409	0.104362	0.06646	107	1503
C43	0.541572	0.280446	1.04583	0.0677753	0.01677	27	1583
C44	3.70858e-07	0	inf	0.987018	0.003727	6	1604
C45	0.244541	0.061049	0.979548	0.0466847	0.009317	15	1595
C46	0.855645	0.275339	2.65901	0.787556	0.003727	6	1604
C47	1.3207	1.14795	1.51943	0.000100588	0.557764	898	712
C48	1.42779	1.14002	1.78818	0.00192776	0.093789	151	1459
C49	0.747942	0.52509	1.06537	0.10759	0.047205	76	1534

## Sheet: Supplementary Fig 6A
OS_MONTHS	OS_STATUS	risk	bmk	dataset	fold
27.01	0	0.756811	Low	Miao
3.49	0	0.823883	Low	Miao
5.72	1	0.901323	Low	Miao
8.95	1	0.901323	Low	Miao
9.44	0	0.655492	Low	Miao
44.34	0	1.13361	Low	Miao
3.16	1	0.901323	Low	Miao
16.71	0	1.19965	High	Miao
2.43	1	1.19965	High	Miao
16.55	0	0.901323	Low	Miao
12.11	1	1.19965	High	Miao
13.03	0	1.19965	High	Miao
3.45	1	1.19965	High	Miao
4.67	1	0.901323	Low	Miao
16.12	0	0.901323	Low	Miao
5.56	1	1.19965	High	Miao
16.58	0	0.692083	Low	Miao
11.84	0	1.19965	High	Miao
3.13	1	1.06116	Low	Miao
24.47	0	1.19965	High	Miao
7.01	1	0.901323	Low	Miao
6.41	1	0.901323	Low	Miao
24.01	0	1.19965	High	Miao
16.32	0	0.797272	Low	Miao
21.81	1	0.901323	Low	Miao
15.39	1	0.901323	Low	Miao
13.52	1	0.901323	Low	Miao
4.7	1	0.901323	Low	Miao
24.18	0	1.19965	High	Miao
68.44	0	0.823883	Low	Miao
25.21	0	0.901323	Low	Miao
44.42	1	1.19965	High	Miao
54.03	0	0.796624	Low	Miao
51.63	0	1.19965	High	Miao
32.42	0	1.19965	High	Miao
23.26	0	1.15996	Low	Miao
31.32	1	0.707114	Low	Miao
63.63	0	1.15996	Low	Miao
52.83	0	0.624975	Low	Miao
19.74	0	1.19965	High	Miao
12.01	0	1.19965	High	Miao
20.39	1	1.19965	High	Miao
8.75	1	1.19965	High	Miao
15.13	0	1.19965	High	Miao
13.22	1	1.19965	High	Miao
3.72	0	1.19965	High	Miao
12.43	0	0.901323	Low	Miao
1.97	1	0.677921	Low	Miao
2.34	1	0.569228	Low	Miao
1.51	1	1.09657	Low	Miao
4.9	0	1.19965	High	Miao
5.56	0	1.19965	High	Miao
4.61	0	0.901323	Low	Miao
32.42	0	1.19965	High	Miao
39.62	0	1.19965	High	Miao
35.46	0	0.730716	Low	Miao
25.21	0	0.668899	Low	Miao
40.82	0	1.19965	High	Miao
7.99	1	1.13361	Low	Miao
4.47	1	1.19965	High	Miao
3.91	1	1.50881	High	Miao
3.91	1	1.19965	High	Miao
58.59	0	1.50881	High	Miao
13.59	1	1.13361	Low	Miao
10.72	1	0.901323	Low	Miao
6.74	1	1.19965	High	Miao
32.86	0	1.19965	High	Miao
12.63	1	0.901323	Low	Miao
5.79	1	1.13361	Low	Miao
1.28	1	0.901323	Low	Miao
24.9	0	1.13361	Low	Miao
26.91	1	0.901323	Low	Miao
15.53	1	0.569228	Low	Miao
21.71	0	0.797272	Low	Miao
13.65	0	1.19965	High	Miao
19.21	0	0.901323	Low	Miao
26.12	0	0.901323	Low	Miao
14.7	0	0.95267	Low	Miao
53.68	0	1.19965	High	Miao
3.29	1	1.19965	High	Miao
32.47	0	0.823883	Low	Miao
5.3	1	1.19965	High	Miao
34.54	0	1.06116	Low	Miao
4.61	1	1.19965	High	Miao
11.84	1	1.50881	High	Miao
9.47	1	1.19965	High	Miao
34.47	1	1.06116	Low	Miao
7.8	1	1.19965	High	Miao
34.44	0	1.19965	High	Miao
8.22	1	1.19965	High	Miao
25.99	0	0.669443	Low	Miao
10.53	1	0.386625	Low	Miao
20.33	1	0.647294	Low	Miao
9.9	1	0.901323	Low	Miao
4.77	1	1.06116	Low	Miao
30.07	0	1.06029	Low	Miao
10.3	1	1.19965	High	Miao
26.58	0	1.19965	High	Miao
9.54	1	0.783042	Low	Miao
4.01	1	1.19965	High	Miao
28.06	1	1.04222	Low	Miao
4.8	1	1.02605	Low	Miao
21.09	0	1.06116	Low	Miao
10.92	1	1.19965	High	Miao
3.72	1	1.19965	High	Miao
17.73	0	1.19965	High	Miao
24.08	1	1.19965	High	Miao
22.24	0	0.692083	Low	Miao
17.83	1	1.19965	High	Miao
9.93	1	1.19965	High	Miao
2.66	1	1.19965	High	Miao
48.62	1	0.486264	Low	Miao
3.26	1	0.797272	Low	Miao
5.36	1	1.19965	High	Miao
16.18	1	1.19965	High	Miao
5.03	1	0.756811	Low	Miao
28.62	1	1.19965	High	Miao
7.37	1	0.969983	Low	Miao
2.76	1	0.901323	Low	Miao
1.64	1	1.19965	High	Miao
6.71	1	0.342904	Low	Miao
2.83	1	1.19965	High	Miao
27.7	0	0.973977	Low	Miao
26.68	1	0.802853	Low	Miao
5	1	1.19965	High	Miao
6.94	1	0.901323	Low	Miao
24.64	0	0.901323	Low	Miao
2.53	1	1.19965	High	Miao
13.42	1	0.901323	Low	Miao
2.2	1	1.19965	High	Miao
6.74	1	1.19965	High	Miao
3.55	1	0.901323	Low	Miao
15.33	1	1.19965	High	Miao
22.63	0	0.677921	Low	Miao
2.96	1	1.19965	High	Miao
37.3	0	1.19965	High	Miao
22.24	1	0.798138	Low	Miao
31.94	0	1.0073	Low	Miao
45.36	0	1.09657	Low	Miao
4.84	1	0.692539	Low	Miao
48.91	0	0.797272	Low	Miao
4.21	1	1.15996	Low	Miao
1.22	1	1.19965	High	Miao
2.93	1	0.756811	Low	Miao
5.26	1	1.19965	High	Miao
36.38	0	1.19965	High	Miao
34.01	0	1.15996	Low	Miao
2.14	1	1.15996	Low	Miao
6.22	1	0.655492	Low	Miao
6.84	1	1.03621	Low	Miao
6.35	1	1.09657	Low	Miao
7.73	1	1.19965	High	Miao
8.22	1	1.19965	High	Miao
21.45	1	0.59168	Low	Miao
7.37	1	1.15996	Low	Miao
8.95	1	0.891017	Low	Miao
3.98	1	1.19965	High	Miao
19.8	1	0.824778	Low	Miao
3.49	1	1.19965	High	Miao
21.48	0	1.15996	Low	Miao
2.6	1	1.19965	High	Miao
4.51	1	0.901323	Low	Miao
14.54	1	1.15996	Low	Miao
6.35	1	0.901323	Low	Miao
4.57	1	1.19965	High	Miao
33.85	0	1.15996	Low	Miao
26.35	1	1.19965	High	Miao
23.82	1	0.902302	Low	Miao
20.66	1	1.15996	Low	Miao
3.42	1	1.00773	Low	Miao
33.78	0	1.19965	High	Miao
15.07	1	0.728771	Low	Miao
9.64	1	0.901323	Low	Miao
35.95	0	1.19965	High	Miao
33.06	0	1.15996	Low	Miao
4.61	1	1.19965	High	Miao
11.58	1	1.19965	High	Miao
18.01	0	1.09657	Low	Miao
9.61	0	0.797272	Low	Miao
6	0	1.04222	Low	Miao
3.6	0	1.19965	High	Miao
20.41	0	0.891017	Low	Miao
2.76	0	1.19965	High	Miao
6	0	1.15996	Low	Miao
4.8	0	0.77295	Low	Miao
8.4	0	1.06116	Low	Miao
14.41	0	0.920758	Low	Miao
2.4	0	0.823883	Low	Miao
7.2	0	1.09657	Low	Miao
32.42	0	1.06116	Low	Miao
14.41	0	1.19965	High	Miao
25.21	0	1.04222	Low	Miao
19.21	1	0.796624	Low	Miao
50.43	0	1.19965	High	Miao
25.33	0	1.19965	High	Miao
73.24	0	0.728771	Low	Miao
72.3	0	1.09657	Low	Miao
73.24	0	0.46045	Low	Miao
24.01	0	0.901323	Low	Miao
34.82	1	0.901323	Low	Miao
24.01	0	1.06116	Low	Miao
9.61	1	0.901323	Low	Miao
47.89	0	0.901323	Low	Miao
14.41	1	0.797272	Low	Miao
32.42	1	0.692645	Low	Miao
19.21	1	1.19965	High	Miao
83.13	0	1.09657	Low	Miao
8.4	1	0.901323	Low	Miao
24.01	1	0.59966	Low	Miao
15.95	0	1.19965	High	Miao
4.34	1	1.50881	High	Miao
11.94	1	1.13361	Low	Miao
11.15	1	0.901323	Low	Miao
5.99	0	1.19965	High	Miao
9.93	1	0.783042	Low	Miao
5.82	1	0.901323	Low	Miao
1.05	1	1.50881	High	Miao
14.77	0	0.901323	Low	Miao
14.24	0	0.502903	Low	Miao
3.16	1	0.901323	Low	Miao
29.51	0	0.824778	Low	Miao
27.01	0	0.756811	High	Miao-TMB
3.49	0	0.823883	High	Miao-TMB
5.72	1	0.901323	Low	Miao-TMB
8.95	1	0.901323	High	Miao-TMB
9.44	0	0.655492	High	Miao-TMB
44.34	0	1.13361	High	Miao-TMB
3.16	1	0.901323	Low	Miao-TMB
16.71	0	1.19965	Low	Miao-TMB
2.43	1	1.19965	Low	Miao-TMB
16.55	0	0.901323	High	Miao-TMB
12.11	1	1.19965	Low	Miao-TMB
13.03	0	1.19965	Low	Miao-TMB
3.45	1	1.19965	Low	Miao-TMB
4.67	1	0.901323	High	Miao-TMB
16.12	0	0.901323	High	Miao-TMB
5.56	1	1.19965	High	Miao-TMB
16.58	0	0.692083	High	Miao-TMB
11.84	0	1.19965	Low	Miao-TMB
3.13	1	1.06116	High	Miao-TMB
24.47	0	1.19965	Low	Miao-TMB
7.01	1	0.901323	Low	Miao-TMB
6.41	1	0.901323	Low	Miao-TMB
24.01	0	1.19965	Low	Miao-TMB
16.32	0	0.797272	High	Miao-TMB
21.81	1	0.901323	High	Miao-TMB
15.39	1	0.901323	High	Miao-TMB
13.52	1	0.901323	High	Miao-TMB
4.7	1	0.901323	Low	Miao-TMB
24.18	0	1.19965	High	Miao-TMB
68.44	0	0.823883	High	Miao-TMB
25.21	0	0.901323	High	Miao-TMB
44.42	1	1.19965	High	Miao-TMB
54.03	0	0.796624	High	Miao-TMB
51.63	0	1.19965	High	Miao-TMB
32.42	0	1.19965	Low	Miao-TMB
23.26	0	1.15996	High	Miao-TMB
31.32	1	0.707114	High	Miao-TMB
63.63	0	1.15996	High	Miao-TMB
52.83	0	0.624975	High	Miao-TMB
19.74	0	1.19965	Low	Miao-TMB
12.01	0	1.19965	High	Miao-TMB
20.39	1	1.19965	Low	Miao-TMB
8.75	1	1.19965	Low	Miao-TMB
15.13	0	1.19965	Low	Miao-TMB
13.22	1	1.19965	Low	Miao-TMB
3.72	0	1.19965	Low	Miao-TMB
12.43	0	0.901323	High	Miao-TMB
1.97	1	0.677921	Low	Miao-TMB
2.34	1	0.569228	High	Miao-TMB
1.51	1	1.09657	High	Miao-TMB
4.9	0	1.19965	Low	Miao-TMB
5.56	0	1.19965	Low	Miao-TMB
4.61	0	0.901323	High	Miao-TMB
32.42	0	1.19965	High	Miao-TMB
39.62	0	1.19965	Low	Miao-TMB
35.46	0	0.730716	High	Miao-TMB
25.21	0	0.668899	High	Miao-TMB
40.82	0	1.19965	High	Miao-TMB
7.99	1	1.13361	Low	Miao-TMB
4.47	1	1.19965	High	Miao-TMB
3.91	1	1.50881	Low	Miao-TMB
3.91	1	1.19965	Low	Miao-TMB
58.59	0	1.50881	High	Miao-TMB
13.59	1	1.13361	High	Miao-TMB
10.72	1	0.901323	Low	Miao-TMB
6.74	1	1.19965	High	Miao-TMB
32.86	0	1.19965	High	Miao-TMB
12.63	1	0.901323	Low	Miao-TMB
5.79	1	1.13361	High	Miao-TMB
1.28	1	0.901323	High	Miao-TMB
24.9	0	1.13361	Low	Miao-TMB
26.91	1	0.901323	Low	Miao-TMB
15.53	1	0.569228	High	Miao-TMB
21.71	0	0.797272	High	Miao-TMB
13.65	0	1.19965	Low	Miao-TMB
19.21	0	0.901323	High	Miao-TMB
26.12	0	0.901323	High	Miao-TMB
14.7	0	0.95267	High	Miao-TMB
53.68	0	1.19965	High	Miao-TMB
3.29	1	1.19965	High	Miao-TMB
32.47	0	0.823883	High	Miao-TMB
5.3	1	1.19965	Low	Miao-TMB
34.54	0	1.06116	Low	Miao-TMB
4.61	1	1.19965	High	Miao-TMB
11.84	1	1.50881	High	Miao-TMB
9.47	1	1.19965	Low	Miao-TMB
34.47	1	1.06116	High	Miao-TMB
7.8	1	1.19965	Low	Miao-TMB
34.44	0	1.19965	Low	Miao-TMB
8.22	1	1.19965	Low	Miao-TMB
25.99	0	0.669443	High	Miao-TMB
10.53	1	0.386625	High	Miao-TMB
20.33	1	0.647294	High	Miao-TMB
9.9	1	0.901323	High	Miao-TMB
4.77	1	1.06116	Low	Miao-TMB
30.07	0	1.06029	High	Miao-TMB
10.3	1	1.19965	Low	Miao-TMB
26.58	0	1.19965	High	Miao-TMB
9.54	1	0.783042	Low	Miao-TMB
4.01	1	1.19965	Low	Miao-TMB
28.06	1	1.04222	High	Miao-TMB
4.8	1	1.02605	High	Miao-TMB
21.09	0	1.06116	High	Miao-TMB
10.92	1	1.19965	Low	Miao-TMB
3.72	1	1.19965	Low	Miao-TMB
17.73	0	1.19965	Low	Miao-TMB
24.08	1	1.19965	Low	Miao-TMB
22.24	0	0.692083	High	Miao-TMB
17.83	1	1.19965	High	Miao-TMB
9.93	1	1.19965	High	Miao-TMB
2.66	1	1.19965	Low	Miao-TMB
48.62	1	0.486264	High	Miao-TMB
3.26	1	0.797272	High	Miao-TMB
5.36	1	1.19965	Low	Miao-TMB
16.18	1	1.19965	High	Miao-TMB
5.03	1	0.756811	High	Miao-TMB
28.62	1	1.19965	High	Miao-TMB
7.37	1	0.969983	High	Miao-TMB
2.76	1	0.901323	High	Miao-TMB
1.64	1	1.19965	High	Miao-TMB
6.71	1	0.342904	High	Miao-TMB
2.83	1	1.19965	Low	Miao-TMB
27.7	0	0.973977	High	Miao-TMB
26.68	1	0.802853	High	Miao-TMB
5	1	1.19965	Low	Miao-TMB
6.94	1	0.901323	Low	Miao-TMB
24.64	0	0.901323	Low	Miao-TMB
2.53	1	1.19965	Low	Miao-TMB
13.42	1	0.901323	Low	Miao-TMB
2.2	1	1.19965	High	Miao-TMB
6.74	1	1.19965	High	Miao-TMB
3.55	1	0.901323	High	Miao-TMB
15.33	1	1.19965	Low	Miao-TMB
22.63	0	0.677921	High	Miao-TMB
2.96	1	1.19965	Low	Miao-TMB
37.3	0	1.19965	Low	Miao-TMB
22.24	1	0.798138	High	Miao-TMB
31.94	0	1.0073	Low	Miao-TMB
45.36	0	1.09657	Low	Miao-TMB
4.84	1	0.692539	High	Miao-TMB
48.91	0	0.797272	Low	Miao-TMB
4.21	1	1.15996	High	Miao-TMB
1.22	1	1.19965	High	Miao-TMB
2.93	1	0.756811	High	Miao-TMB
5.26	1	1.19965	High	Miao-TMB
36.38	0	1.19965	Low	Miao-TMB
34.01	0	1.15996	High	Miao-TMB
2.14	1	1.15996	High	Miao-TMB
6.22	1	0.655492	High	Miao-TMB
6.84	1	1.03621	High	Miao-TMB
6.35	1	1.09657	High	Miao-TMB
7.73	1	1.19965	Low	Miao-TMB
8.22	1	1.19965	Low	Miao-TMB
21.45	1	0.59168	High	Miao-TMB
7.37	1	1.15996	High	Miao-TMB
8.95	1	0.891017	High	Miao-TMB
3.98	1	1.19965	Low	Miao-TMB
19.8	1	0.824778	High	Miao-TMB
3.49	1	1.19965	High	Miao-TMB
21.48	0	1.15996	High	Miao-TMB
2.6	1	1.19965	Low	Miao-TMB
4.51	1	0.901323	High	Miao-TMB
14.54	1	1.15996	High	Miao-TMB
6.35	1	0.901323	High	Miao-TMB
4.57	1	1.19965	High	Miao-TMB
33.85	0	1.15996	High	Miao-TMB
26.35	1	1.19965	High	Miao-TMB
23.82	1	0.902302	High	Miao-TMB
20.66	1	1.15996	Low	Miao-TMB
3.42	1	1.00773	High	Miao-TMB
33.78	0	1.19965	Low	Miao-TMB
15.07	1	0.728771	High	Miao-TMB
9.64	1	0.901323	Low	Miao-TMB
35.95	0	1.19965	Low	Miao-TMB
33.06	0	1.15996	High	Miao-TMB
4.61	1	1.19965	Low	Miao-TMB
11.58	1	1.19965	Low	Miao-TMB
18.01	0	1.09657	Low	Miao-TMB
9.61	0	0.797272	High	Miao-TMB
6	0	1.04222	High	Miao-TMB
3.6	0	1.19965	Low	Miao-TMB
20.41	0	0.891017	High	Miao-TMB
2.76	0	1.19965	High	Miao-TMB
6	0	1.15996	High	Miao-TMB
4.8	0	0.77295	High	Miao-TMB
8.4	0	1.06116	High	Miao-TMB
14.41	0	0.920758	High	Miao-TMB
2.4	0	0.823883	High	Miao-TMB
7.2	0	1.09657	High	Miao-TMB
32.42	0	1.06116	High	Miao-TMB
14.41	0	1.19965	Low	Miao-TMB
25.21	0	1.04222	Low	Miao-TMB
19.21	1	0.796624	High	Miao-TMB
50.43	0	1.19965	High	Miao-TMB
25.33	0	1.19965	Low	Miao-TMB
73.24	0	0.728771	High	Miao-TMB
72.3	0	1.09657	High	Miao-TMB
73.24	0	0.46045	High	Miao-TMB
24.01	0	0.901323	Low	Miao-TMB
34.82	1	0.901323	High	Miao-TMB
24.01	0	1.06116	High	Miao-TMB
9.61	1	0.901323	Low	Miao-TMB
47.89	0	0.901323	Low	Miao-TMB
14.41	1	0.797272	High	Miao-TMB
32.42	1	0.692645	Low	Miao-TMB
19.21	1	1.19965	Low	Miao-TMB
83.13	0	1.09657	High	Miao-TMB
8.4	1	0.901323	High	Miao-TMB
24.01	1	0.59966	High	Miao-TMB
15.95	0	1.19965	Low	Miao-TMB
4.34	1	1.50881	Low	Miao-TMB
11.94	1	1.13361	Low	Miao-TMB
11.15	1	0.901323	Low	Miao-TMB
5.99	0	1.19965	Low	Miao-TMB
9.93	1	0.783042	Low	Miao-TMB
5.82	1	0.901323	Low	Miao-TMB
1.05	1	1.50881	Low	Miao-TMB
14.77	0	0.901323	High	Miao-TMB
14.24	0	0.502903	High	Miao-TMB
3.16	1	0.901323	Low	Miao-TMB
29.51	0	0.824778	Low	Miao-TMB
24.1312	1	0.797272	Low	TCGA
11.967	1	0.901323	Low	TCGA
94.8812	0	1.19965	High	TCGA
104.645	1	0.901323	Low	TCGA
108.952	0	0.814463	Low	TCGA
8.35059	1	0.901323	Low	TCGA
16.2738	0	0.619676	Low	TCGA
44.942	1	1.19965	High	TCGA
16.8327	0	1.19965	High	TCGA
16.7669	1	0.823883	Low	TCGA
17.1615	1	0.901323	Low	TCGA
34.9804	1	1.19965	High	TCGA
27.6161	0	0.756811	Low	TCGA
50.0378	0	0.901323	Low	TCGA
0.624651	1	0.901323	Low	TCGA
41.753	1	1.19965	High	TCGA
51.1556	1	1.19965	High	TCGA
66.5417	0	1.19965	High	TCGA
15.1231	0	0.901323	Low	TCGA
10.2245	1	0.901323	Low	TCGA
47.8022	0	0.901323	Low	TCGA
33.8298	0	0.783042	Low	TCGA
2.4986	1	0.901323	Low	TCGA
17.4245	1	1.09657	Low	TCGA
40.0763	0	1.19965	High	TCGA
7.33143	1	1.19965	High	TCGA
2.66298	1	0.901323	Low	TCGA
6.73965	1	0.619676	Low	TCGA
12.3944	0	1.19965	High	TCGA
6.57527	1	1.19965	High	TCGA
13.1505	1	0.730716	Low	TCGA
19.0354	1	0.901323	Low	TCGA
26.1367	1	0.901323	Low	TCGA
12.1643	1	0.901323	Low	TCGA
17.8847	1	1.19965	High	TCGA
19.4957	1	0.901323	Low	TCGA
5.06296	1	0.823883	Low	TCGA
14.893	1	1.19965	High	TCGA
14.9587	1	0.901323	Low	TCGA
5.06296	1	1.19965	High	TCGA
8.35059	1	1.19965	High	TCGA
8.25196	1	0.901323	Low	TCGA
17.1615	0	0.677921	Low	TCGA
16.1752	1	0.692645	Low	TCGA
20.482	1	0.901323	Low	TCGA
4.66844	1	0.656661	Low	TCGA
25.9394	0	0.50431	Low	TCGA
9.96153	1	0.824778	Low	TCGA
17.556	1	1.19965	High	TCGA
28.7011	0	1.19965	High	TCGA
36.427	0	1.19965	High	TCGA
28.4052	0	0.901323	Low	TCGA
8.97524	1	0.677921	Low	TCGA
1.9397	0	1.15996	Low	TCGA
2.926	0	1.19965	High	TCGA
23.0134	0	1.19965	High	TCGA
2.03833	1	0.901323	Low	TCGA
12.7889	0	1.09657	Low	TCGA
12.5588	0	0.901323	Low	TCGA
13.9724	0	1.19965	High	TCGA
12.5916	0	1.19965	High	TCGA
12.1314	0	1.19965	High	TCGA
13.0848	0	1.19965	High	TCGA
12.1643	0	1.19965	High	TCGA
10.9478	0	1.19965	High	TCGA
12.6574	1	1.19965	High	TCGA
12.4601	0	1.19965	High	TCGA
12.0985	0	1.19965	High	TCGA
12.6245	0	1.06116	Low	TCGA
12.2629	0	0.901323	Low	TCGA
13.1177	0	0.901323	Low	TCGA
11.9999	0	0.901323	Low	TCGA
12.0985	0	1.19965	High	TCGA
11.3423	0	1.19965	High	TCGA
11.3423	0	1.09657	Low	TCGA
11.8684	0	0.901323	Low	TCGA
0	0	1.19965	High	TCGA
18.5751	1	1.19965	High	TCGA
13.0848	0	1.19965	High	TCGA
12.9204	1	1.19965	High	TCGA
4.89858	1	1.19965	High	TCGA
15.1231	1	1.19965	High	TCGA
18.4765	0	0.823883	Low	TCGA
5.19446	0	1.19965	High	TCGA
29.786	0	1.19965	High	TCGA
1.84108	1	0.783042	Low	TCGA
13.5779	1	0.901323	Low	TCGA
21.8628	1	0.900228	Low	TCGA
2.13696	1	0.901323	Low	TCGA
66.4102	0	1.19965	High	TCGA
18.4108	0	1.19965	High	TCGA
19.0025	0	1.19965	High	TCGA
16.7012	1	0.901323	Low	TCGA
130.881	0	0.533134	Low	TCGA
112.437	0	0.901323	Low	TCGA
16.1423	0	1.19965	High	TCGA
17.6217	0	1.15996	Low	TCGA
15.6163	0	0.901323	Low	TCGA
46.6844	1	1.19965	High	TCGA
17.9505	0	0.823883	Low	TCGA
7.7917	1	0.852633	Low	TCGA
142.782	0	0.728771	Low	TCGA
87.3196	0	0.901323	Low	TCGA
4.79995	1	0.901323	Low	TCGA
13.5779	1	0.619676	Low	TCGA
8.15334	1	0.901323	Low	TCGA
8.21909	1	0.692645	Low	TCGA
17.7204	1	0.902302	Low	TCGA
50.2679	0	0.901323	Low	TCGA
21.3039	0	0.902302	Low	TCGA
23.2107	1	0.823883	Low	TCGA
9.66565	1	0.901323	Low	TCGA
20.8107	0	0.901323	Low	TCGA
10.5533	1	1.19965	High	TCGA
163.297	0	1.19965	High	TCGA
66.0486	0	0.677921	Low	TCGA
17.9834	1	0.901323	Low	TCGA
64.1746	0	1.19965	High	TCGA
53.2926	0	0.445026	Low	TCGA
76.6019	0	1.19965	High	TCGA
67.3636	0	1.19965	High	TCGA
15.682	0	0.901323	Low	TCGA
50.6953	0	0.901323	Low	TCGA
36.6571	0	0.677921	Low	TCGA
38.2352	1	0.901323	Low	TCGA
52.0104	0	0.901323	Low	TCGA
15.0245	0	0.798138	Low	TCGA
13.5779	1	0.901323	Low	TCGA
165.73	0	0.901323	Low	TCGA
166.026	0	1.06029	Low	TCGA
18.8053	0	1.19965	High	TCGA
19.0025	0	0.901323	Low	TCGA
13.6437	1	0.901323	Low	TCGA
15.3533	0	0.901323	Low	TCGA
13.6437	0	0.901323	Low	TCGA
56.1528	0	0.901323	Low	TCGA
11.178	1	1.06116	Low	TCGA
12.0327	0	0.901323	Low	TCGA
20.3176	0	0.901323	Low	TCGA
43.594	0	0.901323	Low	TCGA
15.3533	1	0.901323	Low	TCGA
38.827	0	0.823883	Low	TCGA
29.7202	1	1.19965	High	TCGA
5.35885	0	1.19965	High	TCGA
22.1587	1	0.901323	Low	TCGA
2.23559	1	1.19965	High	TCGA
16.7012	0	1.04222	Low	TCGA
25.5778	1	0.799399	Low	TCGA
0.558898	0	1.04222	Low	TCGA
0.657527	0	1.19965	High	TCGA
26.9586	0	1.09657	Low	TCGA
26.2353	0	1.19965	High	TCGA
4.24105	0	1.09657	Low	TCGA
24.0326	0	0.901323	Low	TCGA
24.6573	0	1.19965	High	TCGA
0.920538	0	0.901323	Low	TCGA
1.21643	0	0.797272	Low	TCGA
13.6766	0	1.19965	High	TCGA
14.0711	0	0.787516	Low	TCGA
12.9533	0	1.19965	High	TCGA
15.3204	0	1.19965	High	TCGA
14.367	1	1.19965	High	TCGA
8.08758	1	0.901323	Low	TCGA
32.0216	1	0.901323	Low	TCGA
16.7669	1	1.19965	High	TCGA
8.94237	1	0.756811	Low	TCGA
33.0407	1	0.901323	Low	TCGA
4.01091	1	0.901323	Low	TCGA
12.6245	0	0.901323	Low	TCGA
22.5203	1	0.783042	Low	TCGA
27.9778	0	1.19965	High	TCGA
60.6569	0	0.600608	Low	TCGA
24.2956	1	0.901323	Low	TCGA
23.408	1	0.901323	Low	TCGA
17.9834	1	1.19965	High	TCGA
29.1613	0	0.692645	Low	TCGA
5.52323	1	0.901323	Low	TCGA
25.7422	0	0.901323	Low	TCGA
46.783	1	1.19965	High	TCGA
19.7916	1	0.901323	Low	TCGA
12.8547	1	0.871503	Low	TCGA
22.9806	0	0.901323	Low	TCGA
27.3531	0	0.731772	Low	TCGA
14.9587	0	1.19965	High	TCGA
20.9094	0	1.19965	High	TCGA
3.6164	0	1.09657	Low	TCGA
15.5834	1	1.19965	High	TCGA
26.7285	0	1.19965	High	TCGA
53.8843	0	1.19965	High	TCGA
10.7834	1	1.19965	High	TCGA
19.3313	0	1.19965	High	TCGA
5.35885	1	0.901323	Low	TCGA
5.68761	1	0.901323	Low	TCGA
8.25196	0	1.19965	High	TCGA
27.4518	1	1.04222	Low	TCGA
18.082	1	1.19965	High	TCGA
58.9144	0	0.901323	Low	TCGA
2.69586	0	0.901323	Low	TCGA
7.10129	1	0.901323	Low	TCGA
6.27938	1	1.15996	Low	TCGA
13.3478	1	0.901323	Low	TCGA
62.8596	0	1.19965	High	TCGA
18.8053	0	0.901323	Low	TCGA
6.14788	0	0.569228	Low	TCGA
12.6903	1	0.677921	Low	TCGA
12.3615	0	0.901323	Low	TCGA
2.26847	1	0.901323	Low	TCGA
3.0575	1	1.19965	High	TCGA
4.3068	1	1.19965	High	TCGA
9.66565	1	1.19965	High	TCGA
10.8492	0	1.19965	High	TCGA
31.0682	0	0.823883	Low	TCGA
12.6574	1	1.19965	High	TCGA
10.6519	1	0.901323	Low	TCGA
17.2272	0	0.901323	Low	TCGA
8.94237	1	1.19965	High	TCGA
3.25476	1	1.19965	High	TCGA
11.0793	0	0.902302	Low	TCGA
22.8819	1	1.19965	High	TCGA
61.939	0	1.19965	High	TCGA
47.9995	0	1.13361	Low	TCGA
15.945	0	1.19965	High	TCGA
26.9257	1	1.0073	Low	TCGA
59.3089	1	0.669443	Low	TCGA
33.0079	1	0.823883	Low	TCGA
7.2328	1	0.901323	Low	TCGA
20.1203	1	1.13361	Low	TCGA
17.6217	0	0.569228	Low	TCGA
66.0157	0	0.692083	Low	TCGA
6.93691	1	0.901323	Low	TCGA
70.3225	0	1.09657	Low	TCGA
29.3586	0	0.823883	Low	TCGA
21.4025	1	1.09657	Low	TCGA
20.7121	1	0.901323	Low	TCGA
15.8135	0	0.901323	Low	TCGA
19.134	0	0.901323	Low	TCGA
15.9122	0	0.901323	Low	TCGA
14.0711	0	1.19965	High	TCGA
17.7532	0	1.13361	Low	TCGA
24.9203	0	0.901323	Low	TCGA
0.493145	0	0.599173	Low	TCGA
8.94237	1	0.901323	Low	TCGA
13.9067	0	0.901323	Low	TCGA
26.6956	0	0.901323	Low	TCGA
2.10409	0	0.728771	Low	TCGA
3.12325	0	1.19965	High	TCGA
20.9751	0	0.901323	Low	TCGA
2.20272	0	0.901323	Low	TCGA
7.3643	0	0.901323	Low	TCGA
10.9149	1	0.823883	Low	TCGA
11.3095	1	1.20257	High	TCGA
18.9697	1	1.19965	High	TCGA
7.62731	1	0.901323	Low	TCGA
32.7777	0	1.19965	High	TCGA
20.0546	0	0.901323	Low	TCGA
15.7806	0	0.901323	Low	TCGA
4.73419	1	0.797272	Low	TCGA
10.6519	1	0.901323	Low	TCGA
32.975	0	0.588957	Low	TCGA
7.00266	1	0.901323	Low	TCGA
14.2683	1	1.19965	High	TCGA
21.3368	0	0.901323	Low	TCGA
19.1012	0	0.901323	Low	TCGA
19.8244	0	0.797272	Low	TCGA
20.2847	1	1.19965	High	TCGA
8.4821	1	0.901323	Low	TCGA
36.4928	0	1.19965	High	TCGA
27.3531	0	1.19965	High	TCGA
8.58073	1	0.901323	Low	TCGA
19.0683	0	0.901323	Low	TCGA
22.7176	0	1.19965	High	TCGA
1.51231	0	0.901323	Low	TCGA
19.397	0	1.19965	High	TCGA
38.5968	0	1.19965	High	TCGA
64.0103	0	0.901323	Low	TCGA
9.00812	1	0.823883	Low	TCGA
12.1643	1	0.549004	Low	TCGA
25.0189	0	0.797272	Low	TCGA
3.45202	0	1.19965	High	TCGA
21.2381	0	1.19965	High	TCGA
2.76161	0	0.901323	Low	TCGA
9.13963	1	0.901323	Low	TCGA
27.6819	0	0.823883	Low	TCGA
9.07387	0	0.783042	Low	TCGA
11.704	1	0.901323	Low	TCGA
17.7204	0	0.901323	Low	TCGA
1.8082	0	0.901323	Low	TCGA
15.419	0	0.823883	Low	TCGA
16.2738	0	0.600608	Low	TCGA
11.8026	0	0.901323	Low	TCGA
52.7337	0	0.647294	Low	TCGA
50.5638	0	0.756811	Low	TCGA
35.9667	0	0.901323	Low	TCGA
46.9803	0	0.95267	Low	TCGA
44.3831	0	1.09657	Low	TCGA
1.15067	0	0.823883	Low	TCGA
15.3204	0	0.901323	Low	TCGA
15.5834	0	0.823883	Low	TCGA
21.0737	0	1.06116	Low	TCGA
13.4793	0	0.451741	Low	TCGA
12.23	0	0.901323	Low	TCGA
16.6683	0	0.901323	Low	TCGA
14.2355	0	0.902302	Low	TCGA
1.84108	1	1.19965	High	TCGA
16.5368	0	1.19965	High	TCGA
33.1394	1	1.19965	High	TCGA
38.9914	0	0.551612	Low	TCGA
17.6217	1	0.871503	Low	TCGA
37.0516	0	0.901323	Low	TCGA
22.6847	1	0.901323	Low	TCGA
86.8264	1	1.06116	Low	TCGA
76.0101	0	0.901323	Low	TCGA
78.2457	0	0.901323	Low	TCGA
69.3362	0	0.797272	Low	TCGA
3.02462	1	1.19965	High	TCGA
112.832	0	0.902302	Low	TCGA
35.2434	0	0.901323	Low	TCGA
29.5558	0	0.901323	Low	TCGA
17.819	0	0.901323	Low	TCGA
6.21363	0	0.901323	Low	TCGA
3.84653	0	1.19965	High	TCGA
51.32	0	0.901323	Low	TCGA
45.0406	0	0.783042	Low	TCGA
6.57527	1	1.19965	High	TCGA
97.4455	0	0.677921	Low	TCGA
125.489	0	0.901323	Low	TCGA
97.1167	1	0.901323	Low	TCGA
15.3533	1	0.901323	Low	TCGA
1.87395	1	0.901323	Low	TCGA
17.8847	1	0.901323	Low	TCGA
48.6241	0	1.19965	High	TCGA
64.7993	1	1.19965	High	TCGA
79.6594	0	0.901323	Low	TCGA
3.22188	1	1.15996	Low	TCGA
15.9779	1	0.901323	Low	TCGA
66.4102	1	1.19965	High	TCGA
34.4544	0	0.901323	Low	TCGA
14.9259	1	1.19965	High	TCGA
4.20817	1	0.503515	Low	TCGA
5.9835	1	1.19965	High	TCGA
12.756	1	1.19965	High	TCGA
11.9012	1	1.19965	High	TCGA
23.6381	1	0.901323	Low	TCGA
21.0409	0	0.756811	Low	TCGA
28.2408	1	0.901323	Low	TCGA
26.2682	0	0.823883	Low	TCGA
18.9039	1	1.19965	High	TCGA
2.23559	0	0.901323	Low	TCGA
16.2738	1	1.19965	High	TCGA
66.6404	0	0.569471	Low	TCGA
2.10409	0	0.600608	Low	TCGA
13.7423	1	0.783042	Low	TCGA
92.9743	1	0.901323	Low	TCGA
10.8163	1	0.901323	Low	TCGA
110.596	0	0.969565	Low	TCGA
11.3095	1	1.19965	High	TCGA
54.9035	1	0.901323	Low	TCGA
7.62731	1	0.901323	Low	TCGA
71.5718	0	0.901323	Low	TCGA
91.725	0	1.19965	High	TCGA
2.95887	1	0.901323	Low	TCGA
8.31772	1	0.901323	Low	TCGA
6.77253	1	0.901323	Low	TCGA
98.9907	0	1.19965	High	TCGA
44.3173	1	1.09657	Low	TCGA
56.4816	1	0.901323	Low	TCGA
30.9366	1	1.19965	High	TCGA
61.4459	1	0.823883	Low	TCGA
86.3004	0	0.901323	Low	TCGA
27.0572	1	1.19965	High	TCGA
75.3855	0	0.79749	Low	TCGA
18.5751	1	0.901323	Low	TCGA
3.87941	1	1.19965	High	TCGA
18.8381	0	0.901323	Low	TCGA
9.63277	0	1.19965	High	TCGA
0.657527	1	0.600608	Low	TCGA
11.967	0	1.19965	High	TCGA
13.6437	0	0.901323	Low	TCGA
22.3559	1	0.901323	Low	TCGA
25.4134	0	1.19965	High	TCGA
21.1066	0	0.901323	Low	TCGA
31.1997	1	1.15996	Low	TCGA
30.2791	0	0.901323	Low	TCGA
35.8352	0	1.19965	High	TCGA
21.8628	0	0.921151	Low	TCGA
28.4052	1	0.901323	Low	TCGA
94.2894	0	0.823883	Low	TCGA
13.4136	1	0.901323	Low	TCGA
3.48489	1	0.901323	Low	TCGA
64.076	0	0.797272	Low	TCGA
58.7172	0	0.901323	Low	TCGA
88.8648	0	0.901323	Low	TCGA
47.8351	0	0.901323	Low	TCGA
20.219	1	0.783042	Low	TCGA
2.89312	1	1.13361	Low	TCGA
34.0599	1	1.19965	High	TCGA
19.6929	1	0.901323	Low	TCGA
8.6136	1	0.901323	Low	TCGA
59.3747	0	1.02605	Low	TCGA
60.1637	0	0.901323	Low	TCGA
67.1993	0	0.581591	Low	TCGA
56.3501	0	0.569228	Low	TCGA
35.4078	1	0.901323	Low	TCGA
57.8953	0	0.677921	Low	TCGA
19.397	1	0.901323	Low	TCGA
8.51498	1	0.783042	Low	TCGA
54.2131	0	0.770894	Low	TCGA
29.4901	0	0.901323	Low	TCGA
5.52323	1	1.19965	High	TCGA
12.23	0	0.901323	Low	TCGA
64.6073	0	0.799399	Low	TCGA
21.008	1	1.19965	High	TCGA
53.6213	0	0.600608	Low	TCGA
49.9392	0	0.799399	Low	TCGA
49.1173	0	1.19965	High	TCGA
46.8817	0	0.799399	Low	TCGA
91.1332	0	0.799399	Low	TCGA
44.5146	0	0.707114	Low	TCGA
72.9526	0	1.19965	High	TCGA
24.197	0	0.799399	Low	TCGA
30.1147	0	0.799399	Low	TCGA
31.3969	0	0.799399	Low	TCGA
29.2271	0	0.600608	Low	TCGA
31.8243	0	1.19965	High	TCGA
24.5915	0	0.799399	Low	TCGA
30.2134	1	0.799399	Low	TCGA
17.1943	0	0.799399	Low	TCGA
17.1943	0	0.600608	Low	TCGA
54.246	0	1.19965	High	TCGA
23.2107	0	0.799399	Low	TCGA
14.5642	0	1.19965	High	TCGA
182.332	0	0.799399	Low	TCGA
15.156	0	0.799399	Low	TCGA
52.109	1	0.799399	Low	TCGA
22.4217	1	0.799399	Low	TCGA
46.0598	1	0.799399	Low	TCGA
65.7527	1	0.600608	Low	TCGA
1.21643	1	0.799399	Low	TCGA
87.4511	1	0.600608	Low	TCGA
133.741	1	1.19965	High	TCGA
94.5195	1	0.600608	Low	TCGA
114.081	1	0.600608	Low	TCGA
7.95608	0	0.799399	Low	TCGA
156.228	0	0.600608	Low	TCGA
154.354	1	0.799399	Low	TCGA
117.401	1	1.19965	High	TCGA
90.7716	0	0.600608	Low	TCGA
30.6736	1	0.600608	Low	TCGA
94.3223	0	0.730716	Low	TCGA
62.0048	1	0.600608	Low	TCGA
25.9066	1	0.600608	Low	TCGA
60.2952	0	0.799399	Low	TCGA
2.76161	0	0.901323	Low	TCGA
21.4025	0	0.50431	Low	TCGA
19.134	0	0.901323	Low	TCGA
14.1697	0	0.799399	Low	TCGA
31.6928	0	0.730716	Low	TCGA
24.4271	0	0.901323	Low	TCGA
25.5449	0	0.799399	Low	TCGA
21.5669	0	0.799399	Low	TCGA
22.2902	0	0.799399	Low	TCGA
11.4081	1	1.19965	High	TCGA
26.7614	1	1.19965	High	TCGA
21.3039	1	0.600608	Low	TCGA
17.9834	1	0.799399	Low	TCGA
84.3278	0	0.901323	Low	TCGA
51.5172	0	1.19965	High	TCGA
44.416	1	0.799399	Low	TCGA
134.267	1	0.799399	Low	TCGA
78.2128	1	1.19965	High	TCGA
95.5716	1	0.799399	Low	TCGA
75.0238	1	0.799399	Low	TCGA
51.8789	1	1.19965	High	TCGA
15.3204	1	0.799399	Low	TCGA
146.135	1	0.799399	Low	TCGA
13.0848	1	1.19965	High	TCGA
39.4845	0	0.799399	Low	TCGA
0.230134	0	0.799399	Low	TCGA
47.7693	0	0.600608	Low	TCGA
52.2076	0	0.671229	Low	TCGA
42.542	0	0.600608	Low	TCGA
18.4436	1	1.19965	High	TCGA
15.3533	0	0.600608	Low	TCGA
22.5532	0	0.799399	Low	TCGA
20.6135	0	0.799399	Low	TCGA
13.6766	0	0.600608	Low	TCGA
22.5203	0	1.19965	High	TCGA
32.6133	0	0.580736	Low	TCGA
38.2681	0	0.600608	Low	TCGA
15.0245	0	0.799399	Low	TCGA
16.4382	0	0.799399	Low	TCGA
28.5367	0	0.799399	Low	TCGA
36.6571	0	0.799399	Low	TCGA
48.6899	1	0.600608	Low	TCGA
0.0986291	0	0.799399	Low	TCGA
6.6739	0	0.600608	Low	TCGA
11.5396	1	0.901323	Low	TCGA
40.1091	1	0.600608	Low	TCGA
0.131505	0	0.799399	Low	TCGA
0.0328764	0	0.600608	Low	TCGA
75.1882	0	0.799399	Low	TCGA
95.9332	0	0.600608	Low	TCGA
29.8517	0	0.600608	Low	TCGA
23.1778	0	0.600608	Low	TCGA
4.56981	0	0.799399	Low	TCGA
0.230134	1	0.799399	Low	TCGA
14.2683	0	0.799399	Low	TCGA
0.164382	0	0.600608	Low	TCGA
16.2409	0	0.799399	Low	TCGA
0.0986291	0	0.799399	Low	TCGA
31.6928	0	0.600608	Low	TCGA
14.9587	0	0.600608	Low	TCGA
17.5231	0	0.600608	Low	TCGA
6.90403	0	0.799399	Low	TCGA
14.5313	0	0.799399	Low	TCGA
39.09	0	1.19965	High	TCGA
37.1503	0	0.600608	Low	TCGA
0.328764	0	0.799399	Low	TCGA
0.131505	0	0.799399	Low	TCGA
35.4736	0	0.799399	Low	TCGA
3.71503	1	0.901323	Low	TCGA
1.64382	0	0.799399	Low	TCGA
9.40264	0	0.799399	Low	TCGA
33.0079	0	1.19965	High	TCGA
6.24651	0	0.600608	Low	TCGA
0.460269	0	1.19965	High	TCGA
2.4986	0	0.600608	Low	TCGA
5.5561	0	0.799399	Low	TCGA
29.5887	0	1.19965	High	TCGA
13.7423	0	1.19965	High	TCGA
26.0381	0	0.799399	Low	TCGA
0.131505	0	0.600608	Low	TCGA
0.0657527	0	1.19965	High	TCGA
16.9313	0	0.730716	Low	TCGA
16.1423	0	1.19965	High	TCGA
6.37801	0	1.19965	High	TCGA
17.6546	1	1.19965	High	TCGA
15.3533	0	0.799399	Low	TCGA
56.5802	0	0.799399	Low	TCGA
45.4351	0	0.799399	Low	TCGA
68.3171	0	1.19965	High	TCGA
35.4407	0	0.799399	Low	TCGA
24.9203	0	0.799399	Low	TCGA
31.6271	1	0.799399	Low	TCGA
19.0025	1	0.600608	Low	TCGA
0	0	0.799399	Low	TCGA
7.98895	0	0.799399	Low	TCGA
9.43551	0	0.600608	Low	TCGA
7.59444	0	0.600608	Low	TCGA
1.28218	0	1.19965	High	TCGA
0.230134	0	1.19965	High	TCGA
11.6382	0	0.799399	Low	TCGA
15.156	0	0.799399	Low	TCGA
12.6245	0	0.799399	Low	TCGA
14.0382	0	0.799399	Low	TCGA
14.8272	0	0.799399	Low	TCGA
16.7341	0	0.799399	Low	TCGA
1.90683	0	0.600608	Low	TCGA
11.0793	0	0.799399	Low	TCGA
88.8319	0	0.799399	Low	TCGA
94.0264	0	0.799399	Low	TCGA
32.6462	0	0.600608	Low	TCGA
30.8709	0	0.799399	Low	TCGA
5.45747	0	0.799399	Low	TCGA
28.0764	0	0.799399	Low	TCGA
30.6736	0	0.799399	Low	TCGA
41.0954	0	0.600608	Low	TCGA
40.9311	0	0.799399	Low	TCGA
35.375	0	1.19965	High	TCGA
29.8517	0	0.600608	Low	TCGA
123.648	0	0.730716	Low	TCGA
75.254	0	0.799399	Low	TCGA
135.22	0	0.799399	Low	TCGA
20.0217	0	0.600608	Low	TCGA
8.18621	0	0.799399	Low	TCGA
2.03833	0	0.799399	Low	TCGA
20.6792	0	0.799399	Low	TCGA
27.1559	0	0.799399	Low	TCGA
169.839	1	0.799399	Low	TCGA
40.6352	0	0.799399	Low	TCGA
24.1641	0	0.901323	Low	TCGA
24.7888	0	0.600608	Low	TCGA
33.238	1	0.799399	Low	TCGA
18.608	0	1.19965	High	TCGA
14.9259	0	0.600608	Low	TCGA
21.3696	0	0.600608	Low	TCGA
2.03833	0	0.799399	Low	TCGA
33.7311	0	0.600608	Low	TCGA
26.1367	0	0.799399	Low	TCGA
0	0	0.799399	Low	TCGA
33.9284	0	0.799399	Low	TCGA
26.9915	1	0.600608	Low	TCGA
31.364	1	0.531272	Low	TCGA
45.9283	0	0.600608	Low	TCGA
13.5122	0	0.799399	Low	TCGA
0.0986291	0	0.799399	Low	TCGA
39.1557	0	0.799399	Low	TCGA
23.2107	0	0.799399	Low	TCGA
51.057	0	0.799399	Low	TCGA
133.051	0	1.19965	High	TCGA
131.67	0	0.901323	Low	TCGA
48.4597	0	1.19965	High	TCGA
47.605	0	0.901323	Low	TCGA
11.441	0	1.19965	High	TCGA
48.5584	0	0.901323	Low	TCGA
9.96153	0	1.19965	High	TCGA
8.51498	0	1.19965	High	TCGA
14.367	0	1.19965	High	TCGA
43.4297	0	1.19965	High	TCGA
48.0981	0	1.19965	High	TCGA
14.2683	0	1.19965	High	TCGA
47.2433	0	1.15996	Low	TCGA
20.8765	0	0.823883	Low	TCGA
13.6766	0	1.19965	High	TCGA
31.7914	1	0.901323	Low	TCGA
7.95608	0	1.19965	High	TCGA
39.3201	0	1.19965	High	TCGA
28.0107	0	0.797272	Low	TCGA
19.1998	0	0.901323	Low	TCGA
18.2135	0	1.19965	High	TCGA
143.144	0	0.901323	Low	TCGA
18.0162	1	0.901323	Low	TCGA
78.4101	0	1.19965	High	TCGA
121.938	0	1.19965	High	TCGA
73.8403	0	0.901323	Low	TCGA
87.2538	0	0.901323	Low	TCGA
63.1226	1	0.901323	Low	TCGA
101.982	0	0.901323	Low	TCGA
55.4295	0	1.19965	High	TCGA
36.1311	0	1.19965	High	TCGA
136.733	0	1.19965	High	TCGA
99.1222	0	0.901323	Low	TCGA
24.7888	1	0.901323	Low	TCGA
114.804	1	1.19965	High	TCGA
92.4812	0	0.901323	Low	TCGA
88.6018	0	1.19965	High	TCGA
107.933	0	0.901323	Low	TCGA
77.1937	1	0.901323	Low	TCGA
75.254	0	1.06116	Low	TCGA
5.19446	1	1.19965	High	TCGA
98.9907	0	1.19965	High	TCGA
107.933	0	0.901323	Low	TCGA
56.8103	0	0.715764	Low	TCGA
53.1282	0	1.19965	High	TCGA
67.3308	0	0.901323	Low	TCGA
34.553	0	0.901323	Low	TCGA
33.764	0	0.901323	Low	TCGA
61.5774	0	0.901323	Low	TCGA
25.2162	0	1.19965	High	TCGA
101.719	0	0.901323	Low	TCGA
134.399	0	0.901323	Low	TCGA
80.2841	0	0.901323	Low	TCGA
118.453	0	1.19965	High	TCGA
79.758	0	0.823883	Low	TCGA
74.3992	0	1.19965	High	TCGA
71.9992	0	1.19965	High	TCGA
35.0462	0	1.19965	High	TCGA
34.29	0	1.19965	High	TCGA
31.8243	0	0.901323	Low	TCGA
61.939	1	0.901323	Low	TCGA
24.723	0	0.901323	Low	TCGA
63.287	0	0.901323	Low	TCGA
99.188	0	0.756811	Low	TCGA
54.6405	0	1.19965	High	TCGA
27.123	1	1.19965	High	TCGA
44.8762	1	0.901323	Low	TCGA
50.4323	0	0.901323	Low	TCGA
44.2844	0	0.901323	Low	TCGA
17.5231	0	0.799399	Low	TCGA
17.1286	0	0.901323	Low	TCGA
8.38347	1	0.901323	Low	TCGA
49.8405	0	0.901323	Low	TCGA
20.5148	0	0.901323	Low	TCGA
17.4573	0	1.19965	High	TCGA
18.9039	0	1.19965	High	TCGA
20.745	0	0.901323	Low	TCGA
32.5476	0	0.901323	Low	TCGA
25.2819	0	1.19965	High	TCGA
18.2135	0	0.901323	Low	TCGA
50.4652	0	1.19965	High	TCGA
21.8957	0	1.19965	High	TCGA
21.6655	0	0.901323	Low	TCGA
49.4789	0	0.901323	Low	TCGA
18.608	0	0.901323	Low	TCGA
19.3313	0	0.871503	Low	TCGA
48.4597	0	0.901323	Low	TCGA
31.7257	0	0.901323	Low	TCGA
23.7696	1	0.901323	Low	TCGA
23.4737	0	1.19965	High	TCGA
17.3587	0	1.19965	High	TCGA
60.7226	0	1.19965	High	TCGA
22.4545	0	0.901323	Low	TCGA
20.2518	0	0.901323	Low	TCGA
19.1998	0	1.19965	High	TCGA
19.5614	0	1.19965	High	TCGA
16.4711	0	1.19965	High	TCGA
52.4707	0	1.19965	High	TCGA
107.703	0	0.797272	Low	TCGA
42.4434	0	1.19965	High	TCGA
17.1943	0	0.901323	Low	TCGA
18.1477	0	1.19965	High	TCGA
105.336	0	1.19965	High	TCGA
10.5862	0	1.19965	High	TCGA
36.2297	0	1.19965	High	TCGA
33.9284	1	1.19965	High	TCGA
91.0675	0	0.901323	Low	TCGA
29.9832	1	1.19965	High	TCGA
32.7448	0	0.901323	Low	TCGA
56.2843	0	1.19965	High	TCGA
47.3091	1	0.901323	Low	TCGA
35.9339	1	1.19965	High	TCGA
50.3666	0	1.19965	High	TCGA
50.8268	0	0.901323	Low	TCGA
7.29855	0	1.19965	High	TCGA
21.3039	0	1.19965	High	TCGA
21.1395	0	0.901323	Low	TCGA
21.8957	0	0.901323	Low	TCGA
38.301	0	1.19965	High	TCGA
35.3092	0	0.901323	Low	TCGA
34.29	0	0.901323	Low	TCGA
35.4736	0	0.901323	Low	TCGA
30.6079	0	0.901323	Low	TCGA
37.4462	0	0.901323	Low	TCGA
35.6708	0	0.901323	Low	TCGA
33.1065	0	0.901323	Low	TCGA
29.786	0	1.19965	High	TCGA
31.7257	0	0.901323	Low	TCGA
20.1861	1	0.901323	Low	TCGA
25.1504	0	1.19965	High	TCGA
23.6052	0	0.901323	Low	TCGA
29.5558	0	1.19965	High	TCGA
31.364	0	0.901323	Low	TCGA
24.2627	0	0.901323	Low	TCGA
23.7367	0	0.901323	Low	TCGA
23.8025	0	0.901323	Low	TCGA
21.7313	0	0.901323	Low	TCGA
20.6135	0	1.19965	High	TCGA
22.323	0	0.901323	Low	TCGA
10.5862	0	1.19965	High	TCGA
11.2766	0	1.19965	High	TCGA
14.6957	0	1.19965	High	TCGA
11.967	0	1.19965	High	TCGA
14.9259	0	1.19965	High	TCGA
13.7423	0	1.19965	High	TCGA
14.6629	0	1.19965	High	TCGA
14.4985	0	0.901323	Low	TCGA
21.1724	0	1.19965	High	TCGA
17.9176	0	1.19965	High	TCGA
14.7286	0	0.901323	Low	TCGA
12.0985	0	0.823883	Low	TCGA
10.7177	0	0.901323	Low	TCGA
11.0465	0	0.901323	Low	TCGA
10.2903	0	0.901323	Low	TCGA
9.36976	0	0.901323	Low	TCGA
10.4218	0	0.901323	Low	TCGA
8.74511	0	0.901323	Low	TCGA
0	0	1.19965	High	TCGA
13.019	0	0.901323	Low	TCGA
13.019	0	0.901323	Low	TCGA
1.01917	0	0.901323	Low	TCGA
17.9834	0	0.823883	Low	TCGA
53.0624	0	1.19965	High	TCGA
29.0298	1	0.823883	Low	TCGA
31.0024	1	1.19965	High	TCGA
26.0052	0	1.19965	High	TCGA
1.01917	0	0.901323	Low	TCGA
17.03	0	0.901323	Low	TCGA
53.983	0	1.19965	High	TCGA
9.00812	0	0.901323	Low	TCGA
43.0023	0	0.901323	Low	TCGA
33.9941	0	0.796624	Low	TCGA
19.9888	0	0.901323	Low	TCGA
18.9697	0	1.19965	High	TCGA
18.9697	0	0.901323	Low	TCGA
14.0053	0	1.19965	High	TCGA
11.9999	0	1.19965	High	TCGA
32.0544	0	1.19965	High	TCGA
9.99441	0	1.19965	High	TCGA
10.9807	0	1.19965	High	TCGA
8.97524	0	1.19965	High	TCGA
7.98895	0	1.19965	High	TCGA
24.986	0	0.901323	Low	TCGA
9.99441	0	0.901323	Low	TCGA
45.0735	0	0.901323	Low	TCGA
0	0	0.901323	Low	TCGA
18.0491	0	1.19965	High	TCGA
0	0	1.19965	High	TCGA
36.953	0	1.19965	High	TCGA
13.019	0	1.19965	High	TCGA
0.986291	0	1.19965	High	TCGA
38.0051	0	0.901323	Low	TCGA
28.9641	0	1.19965	High	TCGA
19.9559	0	1.19965	High	TCGA
0	0	1.19965	High	TCGA
11.9999	0	0.901323	Low	TCGA
37.0516	1	1.19965	High	TCGA
9.99441	1	0.901323	Low	TCGA
31.0024	0	0.901323	Low	TCGA
31.0024	0	0.901323	Low	TCGA
0.986291	0	0.783042	Low	TCGA
112.075	1	0.901323	Low	TCGA
43.0023	0	0.901323	Low	TCGA
40.0105	0	0.901323	Low	TCGA
0	0	1.19965	High	TCGA
33.0079	0	1.19965	High	TCGA
30.9695	0	0.901323	Low	TCGA
17.9505	0	0.901323	Low	TCGA
0	0	0.901323	Low	TCGA
41.9831	0	0.901323	Low	TCGA
0	0	0.901323	Low	TCGA
11.9999	0	0.901323	Low	TCGA
9.99441	0	1.19965	High	TCGA
9.99441	0	1.04222	Low	TCGA
11.9999	0	1.19965	High	TCGA
1.01917	0	0.901323	Low	TCGA
50.0378	0	0.901323	Low	TCGA
0	0	1.0073	Low	TCGA
45.0735	0	1.04222	Low	TCGA
33.0736	0	1.15996	Low	TCGA
1.01917	0	0.901323	Low	TCGA
25.0189	0	1.19965	High	TCGA
8.97524	0	1.19965	High	TCGA
19.0354	0	1.19965	High	TCGA
15.0245	0	1.19965	High	TCGA
0.986291	0	1.19965	High	TCGA
14.0053	1	0.901323	Low	TCGA
0	0	0.937891	Low	TCGA
11.9999	0	0.901323	Low	TCGA
19.0354	0	1.19965	High	TCGA
13.019	0	1.19965	High	TCGA
21.0409	0	0.901323	Low	TCGA
0.986291	0	0.901323	Low	TCGA
27.0244	0	0.901323	Low	TCGA
17.03	0	1.19965	High	TCGA
38.0379	0	1.19965	High	TCGA
19.2327	0	0.823883	Low	TCGA
22.9477	0	0.901323	Low	TCGA
73.906	0	1.19965	High	TCGA
5.72049	1	0.342532	Low	TCGA
22.2573	0	0.901323	Low	TCGA
73.0513	0	0.901323	Low	TCGA
99.3523	0	1.19965	High	TCGA
40.5694	0	1.19965	High	TCGA
86.6621	1	1.19965	High	TCGA
90.7059	0	0.901323	Low	TCGA
60.9199	0	1.19965	High	TCGA
87.1223	0	1.19965	High	TCGA
26.0381	1	1.19965	High	TCGA
74.1362	0	0.901323	Low	TCGA
19.3313	0	1.19965	High	TCGA
32.449	0	1.19965	High	TCGA
6.47664	1	1.19965	High	TCGA
16.3067	0	1.19965	High	TCGA
14.8272	0	0.901323	Low	TCGA
22.1915	0	1.19965	High	TCGA
24.1312	0	1.19965	High	TCGA
25.0518	0	1.19965	High	TCGA
14.9916	0	1.19965	High	TCGA
16.5697	0	1.19965	High	TCGA
19.7916	0	1.19965	High	TCGA
15.4848	0	1.19965	High	TCGA
23.2436	0	1.19965	High	TCGA
24.7888	0	0.901323	Low	TCGA
29.26	0	1.19965	High	TCGA
16.7998	0	0.901323	Low	TCGA
14.5313	0	1.19965	High	TCGA
19.3313	0	0.756811	Low	TCGA
14.9587	0	0.901323	Low	TCGA
11.441	1	1.19965	High	TCGA
13.7094	0	0.783042	Low	TCGA
17.4245	0	1.19965	High	TCGA
18.6738	0	0.799399	Low	TCGA
13.5779	0	0.901323	Low	TCGA
12.2629	0	1.19965	High	TCGA
1.67669	0	0.901323	Low	TCGA
8.21909	0	1.19965	High	TCGA
20.1861	0	1.19965	High	TCGA
1.1178	0	0.901323	Low	TCGA
2.30134	0	0.901323	Low	TCGA
0.328764	0	0.901323	Low	TCGA
0.328764	0	0.901323	Low	TCGA
0.230134	0	1.19965	High	TCGA
0.328764	0	0.486264	Low	TCGA
0.624651	0	0.901323	Low	TCGA
2.95887	0	1.19965	High	TCGA
1.77532	0	0.901323	Low	TCGA
1.70957	0	1.19965	High	TCGA
9.96153	0	0.901323	Low	TCGA
7.3643	0	0.728771	Low	TCGA
7.46293	0	0.901323	Low	TCGA
0.164382	0	1.19965	High	TCGA
0.328764	0	0.901323	Low	TCGA
0.328764	0	1.19965	High	TCGA
0.328764	0	1.19965	High	TCGA
6.44376	0	1.19965	High	TCGA
5.65473	0	0.901323	Low	TCGA
7.95608	0	0.901323	Low	TCGA
7.00266	0	1.19965	High	TCGA
7.59444	0	1.09657	Low	TCGA
7.16704	0	1.19965	High	TCGA
6.90403	0	0.901323	Low	TCGA
7.03554	0	0.901323	Low	TCGA
0.328764	0	0.901323	Low	TCGA
0.36164	0	1.09657	Low	TCGA
0.328764	0	0.823883	Low	TCGA
0.328764	0	0.901323	Low	TCGA
0.328764	0	1.19965	High	TCGA
0.526022	0	0.901323	Low	TCGA
5.35885	0	0.797272	Low	TCGA
0.328764	0	1.19965	High	TCGA
12.3286	0	0.901323	Low	TCGA
0.295887	0	0.901323	Low	TCGA
0.328764	0	1.19965	High	TCGA
0.328764	0	0.901323	Low	TCGA
0.328764	0	1.19965	High	TCGA
0.328764	0	0.901323	Low	TCGA
5.32597	0	1.19965	High	TCGA
5.58898	0	1.19965	High	TCGA
80.2841	0	0.901323	Low	TCGA
61.3473	0	0.569471	Low	TCGA
66.7719	0	0.901323	Low	TCGA
81.632	1	0.901323	Low	TCGA
95.7031	1	1.19965	High	TCGA
68.7445	0	0.901323	Low	TCGA
69.8294	0	1.19965	High	TCGA
58.9473	1	1.19965	High	TCGA
44.416	0	0.901323	Low	TCGA
32.7777	0	0.901323	Low	TCGA
21.4025	0	1.19965	High	TCGA
52.1748	0	0.901323	Low	TCGA
26.0381	1	0.901323	Low	TCGA
37.479	0	0.901323	Low	TCGA
20.3176	0	0.901323	Low	TCGA
22.3559	0	1.19965	High	TCGA
53.0296	0	1.19965	High	TCGA
21.534	0	0.901323	Low	TCGA
50.6953	0	0.901323	Low	TCGA
50.8597	0	0.901323	Low	TCGA
71.9992	0	0.901323	Low	TCGA
76.7663	0	0.901323	Low	TCGA
65.0952	0	0.901323	Low	TCGA
26.2353	0	1.19965	High	TCGA
50.2351	0	1.19965	High	TCGA
62.0377	0	1.09657	Low	TCGA
55.3309	0	1.19965	High	TCGA
71.802	0	1.19965	High	TCGA
115.264	0	0.901323	Low	TCGA
113.621	0	0.901323	Low	TCGA
108.722	0	0.901323	Low	TCGA
106.782	0	0.823883	Low	TCGA
108.032	0	0.901323	Low	TCGA
102.311	0	0.901323	Low	TCGA
98.2674	0	1.19965	High	TCGA
82.684	0	0.901323	Low	TCGA
70.4211	0	1.19965	High	TCGA
60.5582	0	1.19965	High	TCGA
53.8843	0	1.19965	High	TCGA
40.5694	0	1.19965	High	TCGA
20.4491	0	1.19965	High	TCGA
97.0839	0	1.19965	High	TCGA
61.8733	0	1.19965	High	TCGA
82.6183	0	0.901323	Low	TCGA
11.5067	0	1.15996	Low	TCGA
17.7861	0	1.19965	High	TCGA
24.7888	0	0.901323	Low	TCGA
26.9257	0	0.901323	Low	TCGA
130.092	0	1.19965	High	TCGA
5.65473	1	0.901323	Low	TCGA
15.6163	0	0.901323	Low	TCGA
32.5147	0	1.19965	High	TCGA
2.56436	0	1.19965	High	TCGA
32.9092	0	0.901323	Low	TCGA
19.1998	1	0.901323	Low	TCGA
140.546	0	0.901323	Low	TCGA
98.3332	0	1.19965	High	TCGA
5.26022	1	0.901323	Low	TCGA
84.0977	0	0.901323	Low	TCGA
109.018	0	1.09657	Low	TCGA
23.3093	0	0.824778	Low	TCGA
75.2211	0	0.901323	Low	TCGA
98.9249	0	1.19965	High	TCGA
64.8322	0	0.783042	Low	TCGA
55.8569	1	1.19965	High	TCGA
107.243	1	0.901323	Low	TCGA
65.3582	0	0.901323	Low	TCGA
133.215	0	0.901323	Low	TCGA
83.8676	1	0.901323	Low	TCGA
134.136	0	1.19965	High	TCGA
107.21	0	0.901323	Low	TCGA
125.16	0	0.901323	Low	TCGA
108.36	0	0.901323	Low	TCGA
100.996	0	0.901323	Low	TCGA
103.856	0	1.19965	High	TCGA
97.6756	0	0.901323	Low	TCGA
98.3332	0	1.19965	High	TCGA
95.9989	0	0.901323	Low	TCGA
86.0703	0	0.901323	Low	TCGA
93.8949	0	0.901323	Low	TCGA
99.3195	0	0.901323	Low	TCGA
17.2272	1	0.901323	Low	TCGA
37.8078	0	0.901323	Low	TCGA
41.8187	1	1.19965	High	TCGA
94.2894	0	1.19965	High	TCGA
61.2815	0	0.901323	Low	TCGA
86.5306	0	0.901323	Low	TCGA
86.4319	0	0.901323	Low	TCGA
33.7311	0	0.901323	Low	TCGA
160.897	0	1.19965	High	TCGA
50.8926	0	0.901323	Low	TCGA
94.2236	1	1.19965	High	TCGA
120.327	0	0.901323	Low	TCGA
99.7797	0	1.19965	High	TCGA
118.585	0	0.901323	Low	TCGA
2.76161	0	0.901323	Low	TCGA
104.284	0	0.901323	Low	TCGA
112.766	0	1.19965	High	TCGA
97.84	0	0.901323	Low	TCGA
105.27	0	0.901323	Low	TCGA
102.837	0	0.901323	Low	TCGA
105.303	0	1.19965	High	TCGA
50.9583	0	1.19965	High	TCGA
98.7606	0	1.19965	High	TCGA
98.6619	0	1.19965	High	TCGA
88.9963	0	1.19965	High	TCGA
99.6153	0	0.901323	Low	TCGA
93.3031	0	1.19965	High	TCGA
85.6429	0	0.901323	Low	TCGA
71.0458	0	0.901323	Low	TCGA
93.8291	1	0.770894	Low	TCGA
166.42	0	0.824778	Low	TCGA
20.2518	1	0.783042	Low	TCGA
86.5306	0	1.19965	High	TCGA
54.2131	1	0.901323	Low	TCGA
63.6157	0	0.901323	Low	TCGA
38.1694	0	1.09657	Low	TCGA
39.3859	0	0.901323	Low	TCGA
40.5365	0	1.19965	High	TCGA
73.3471	0	0.901323	Low	TCGA
33.3037	0	1.19965	High	TCGA
38.9585	0	0.901323	Low	TCGA
10.5862	1	0.901323	Low	TCGA
77.6211	1	0.901323	Low	TCGA
143.374	0	0.901323	Low	TCGA
281.29	0	0.901323	Low	TCGA
32.5805	1	1.19965	High	TCGA
24.6244	1	1.19965	High	TCGA
11.9012	1	0.797272	Low	TCGA
275.865	0	1.19965	High	TCGA
129.566	1	1.19965	High	TCGA
50.6953	1	0.901323	Low	TCGA
65.5226	1	0.901323	Low	TCGA
146.497	1	1.19965	High	TCGA
112.371	1	1.19965	High	TCGA
233.619	0	0.901323	Low	TCGA
18.7724	1	0.901323	Low	TCGA
127.33	1	1.19965	High	TCGA
84.5909	1	1.19965	High	TCGA
165.763	0	1.09657	Low	TCGA
129.073	1	0.901323	Low	TCGA
140.875	0	0.901323	Low	TCGA
255.679	0	0.901323	Low	TCGA
68.4486	0	0.797272	Low	TCGA
212.25	1	0.901323	Low	TCGA
234.277	0	1.19965	High	TCGA
81.1717	1	1.19965	High	TCGA
78.0156	1	1.19965	High	TCGA
263.274	0	0.901323	Low	TCGA
162.048	0	0.901323	Low	TCGA
102.771	1	0.901323	Low	TCGA
140.283	1	0.901323	Low	TCGA
100.7	1	0.901323	Low	TCGA
89.4566	0	1.19965	High	TCGA
282.901	0	0.901323	Low	TCGA
169.51	0	1.19965	High	TCGA
97.4784	1	1.19965	High	TCGA
188.677	0	1.19965	High	TCGA
79.4621	1	1.19965	High	TCGA
18.345	1	0.901323	Low	TCGA
21.008	1	0.901323	Low	TCGA
113.785	1	1.19965	High	TCGA
206.858	0	1.19965	High	TCGA
129.697	1	0.901323	Low	TCGA
245.093	1	1.19965	High	TCGA
28.2737	1	1.19965	High	TCGA
68.9417	1	0.901323	Low	TCGA
58.5528	1	0.901323	Low	TCGA
43.594	0	1.19965	High	TCGA
101.522	0	1.19965	High	TCGA
73.5115	0	0.901323	Low	TCGA
139.166	0	0.901323	Low	TCGA
170.168	0	1.19965	High	TCGA
37.8736	1	1.19965	High	TCGA
7.06842	0	1.19965	High	TCGA
85.347	0	0.901323	Low	TCGA
74.991	0	1.19965	High	TCGA
68.1198	0	1.19965	High	TCGA
18.8381	1	0.901323	Low	TCGA
103.626	0	0.901323	Low	TCGA
71.1444	0	1.19965	High	TCGA
62.9253	0	1.19965	High	TCGA
59.835	0	0.901323	Low	TCGA
20.4491	0	0.901323	Low	TCGA
25.5449	0	1.19965	High	TCGA
63.0897	0	1.19965	High	TCGA
81.4347	0	0.901323	Low	TCGA
37.7421	0	1.19965	High	TCGA
40.815	0	1.19965	High	TCGA
39.5503	0	0.901323	Low	TCGA
39.1557	0	1.19965	High	TCGA
70.2239	0	1.09657	Low	TCGA
84.1306	0	1.19965	High	TCGA
51.583	0	1.19965	High	TCGA
51.6816	0	0.901323	Low	TCGA
37.216	0	0.901323	Low	TCGA
32.0216	0	0.901323	Low	TCGA
18.2135	0	0.901323	Low	TCGA
43.5283	1	0.901323	Low	TCGA
61.5117	0	0.901323	Low	TCGA
21.6984	0	0.901323	Low	TCGA
74.8923	0	0.901323	Low	TCGA
61.676	0	0.901323	Low	TCGA
72.2293	0	0.901323	Low	TCGA
75.4841	1	0.901323	Low	TCGA
74.1362	0	0.901323	Low	TCGA
76.6019	0	0.901323	Low	TCGA
85.873	0	1.19965	High	TCGA
77.7526	0	0.823883	Low	TCGA
49.9392	0	0.901323	Low	TCGA
77.9498	0	1.19965	High	TCGA
74.1362	0	1.15996	Low	TCGA
41.753	0	0.901323	Low	TCGA
46.3885	1	1.19965	High	TCGA
89.062	0	0.901323	Low	TCGA
90.9689	0	1.19965	High	TCGA
81.7306	0	0.799399	Low	TCGA
77.9827	0	0.901323	Low	TCGA
67.1006	0	1.19965	High	TCGA
38.0051	0	1.19965	High	TCGA
29.9832	0	0.901323	Low	TCGA
13.9067	0	0.901323	Low	TCGA
78.2786	0	0.901323	Low	TCGA
54.0487	0	0.901323	Low	TCGA
15.6491	0	0.901323	Low	TCGA
3.22188	0	1.19965	High	TCGA
2.56436	0	1.19965	High	TCGA
79.0019	0	0.901323	Low	TCGA
67.8568	0	0.901323	Low	TCGA
70.8814	0	0.901323	Low	TCGA
16.2738	0	0.901323	Low	TCGA
4.40543	0	0.901323	Low	TCGA
15.682	0	1.19965	High	TCGA
14.3012	0	1.19965	High	TCGA
9.63277	0	0.901323	Low	TCGA
44.8105	0	1.19965	High	TCGA
81.8292	0	1.19965	High	TCGA
32.5805	1	0.901323	Low	TCGA
24.4929	0	0.901323	Low	TCGA
31.0024	0	0.901323	Low	TCGA
63.3199	0	1.19965	High	TCGA
30.3449	0	0.901323	Low	TCGA
10.7834	0	1.19965	High	TCGA
15.156	0	1.19965	High	TCGA
63.3856	0	0.901323	Low	TCGA
53.2597	0	1.19965	High	TCGA
24.5586	0	1.19965	High	TCGA
23.0792	0	0.901323	Low	TCGA
40.9968	0	0.901323	Low	TCGA
52.9638	0	0.901323	Low	TCGA
26.4983	0	1.19965	High	TCGA
23.9011	0	0.823883	Low	TCGA
20.3833	0	0.901323	Low	TCGA
5.85199	0	1.19965	High	TCGA
2.3671	0	1.19965	High	TCGA
16.9642	0	0.901323	Low	TCGA
2.4986	0	1.19965	High	TCGA
13.6108	0	1.19965	High	TCGA
36.8544	0	1.19965	High	TCGA
12.8875	0	1.19965	High	TCGA
51.32	0	1.19965	High	TCGA
27.2545	0	0.901323	Low	TCGA
50.794	0	0.901323	Low	TCGA
5.58898	0	0.901323	Low	TCGA
23.934	0	0.901323	Low	TCGA
24.9532	0	1.19965	High	TCGA
42.3447	0	0.797272	Low	TCGA
44.8105	0	0.901323	Low	TCGA
23.0463	0	0.797272	Low	TCGA
32.9092	0	0.901323	Low	TCGA
4.89858	0	0.823883	Low	TCGA
21.4354	0	0.901323	Low	TCGA
35.9339	0	0.901323	Low	TCGA
20.1203	1	0.901323	Low	TCGA
90.8374	1	1.19965	High	TCGA
26.6627	1	1.19965	High	TCGA
72.5581	1	1.19965	High	TCGA
37.7421	1	1.19965	High	TCGA
30.2791	1	1.19965	High	TCGA
55.6268	1	0.901323	Low	TCGA
37.5448	1	1.19965	High	TCGA
7.3643	1	0.901323	Low	TCGA
51.3857	1	0.901323	Low	TCGA
51.1556	1	0.901323	Low	TCGA
69.928	1	1.50881	High	TCGA
91.988	1	1.19965	High	TCGA
113.818	1	1.19965	High	TCGA
82.8484	1	0.901323	Low	TCGA
42.279	1	0.901323	Low	TCGA
11.9999	1	1.0073	Low	TCGA
55.6925	1	1.19965	High	TCGA
49.5775	1	1.19965	High	TCGA
17.6875	1	0.901323	Low	TCGA
25.8079	1	0.901323	Low	TCGA
31.5284	1	0.901323	Low	TCGA
89.1607	1	1.19965	High	TCGA
97.4784	1	0.901323	Low	TCGA
25.0847	1	0.901323	Low	TCGA
120.623	1	1.19965	High	TCGA
114.147	1	1.19965	High	TCGA
33.1722	1	0.901323	Low	TCGA
74.7279	1	0.901323	Low	TCGA
122.826	1	1.19965	High	TCGA
33.9941	1	1.19965	High	TCGA
63.3527	1	1.19965	High	TCGA
55.0021	1	1.19965	High	TCGA
45.6324	1	1.19965	High	TCGA
72.065	1	0.901323	Low	TCGA
53.983	1	0.799399	Low	TCGA
55.4953	1	0.901323	Low	TCGA
28.1422	0	1.19965	High	TCGA
26.1367	0	0.901323	Low	TCGA
38.5968	1	0.901323	Low	TCGA
83.3087	1	1.19965	High	TCGA
57.8295	1	0.901323	Low	TCGA
130.157	1	1.04222	Low	TCGA
36.8215	0	1.19965	High	TCGA
36.7886	0	1.19965	High	TCGA
20.1203	0	0.901323	Low	TCGA
10.5204	1	1.19965	High	TCGA
110.596	0	1.19965	High	TCGA
20.8765	0	0.823883	Low	TCGA
18.6409	0	0.823883	Low	TCGA
23.5066	0	0.901323	Low	TCGA
9.63277	0	1.19965	High	TCGA
9.69852	1	0.901323	Low	TCGA
18.871	0	1.19965	High	TCGA
21.7641	0	1.19965	High	TCGA
9.43551	0	1.19965	High	TCGA
0	0	1.13361	Low	TCGA
11.9341	0	0.901323	Low	TCGA
11.7697	0	1.19965	High	TCGA
11.7697	0	0.901323	Low	TCGA
12.6574	0	0.901323	Low	TCGA
11.7697	0	0.901323	Low	TCGA
12.6574	1	0.901323	Low	TCGA
0	0	0.677921	Low	TCGA
12.6574	0	0.901323	Low	TCGA
12.6574	0	1.19965	High	TCGA
12.6574	0	0.901323	Low	TCGA
48.5255	0	0.901323	Low	TCGA
12.5588	0	0.901323	Low	TCGA
12.1643	0	0.756811	Low	TCGA
13.5122	0	0.677921	Low	TCGA
12.5916	0	1.19965	High	TCGA
0	0	0.901323	Low	TCGA
12.5916	0	0.728771	Low	TCGA
12.9204	0	0.797272	Low	TCGA
12.4601	0	1.19965	High	TCGA
12.493	0	0.901323	Low	TCGA
12.3286	0	0.901323	Low	TCGA
10.9149	0	0.901323	Low	TCGA
11.3423	0	0.901323	Low	TCGA
11.2766	0	1.19965	High	TCGA
0.164382	0	0.901323	Low	TCGA
12.0327	0	0.901323	Low	TCGA
10.4218	0	1.19965	High	TCGA
12.3286	0	0.823883	Low	TCGA
12.9533	0	1.19965	High	TCGA
12.3286	0	1.04222	Low	TCGA
20.2518	0	0.901323	Low	TCGA
12.5259	0	0.901323	Low	TCGA
12.3615	0	1.19965	High	TCGA
12.9533	0	0.823883	Low	TCGA
15.4519	0	1.19965	High	TCGA
16.8656	0	1.19965	High	TCGA
16.7012	0	0.901323	Low	TCGA
0.0328764	0	0.901323	Low	TCGA
9.76428	0	0.901323	Low	TCGA
24.5586	0	0.901323	Low	TCGA
14.4327	0	0.901323	Low	TCGA
33.9941	1	0.797272	Low	TCGA
12.9533	0	0.901323	Low	TCGA
13.4136	0	1.19965	High	TCGA
19.4628	0	1.19965	High	TCGA
56.8103	0	0.901323	Low	TCGA
20.8765	0	0.901323	Low	TCGA
13.2492	0	1.19965	High	TCGA
20.5806	0	1.19965	High	TCGA
13.9724	0	0.677921	Low	TCGA
14.1697	0	0.901323	Low	TCGA
13.4793	0	0.901323	Low	TCGA
19.1998	0	0.901323	Low	TCGA
14.1697	0	0.901323	Low	TCGA
17.4902	0	0.901323	Low	TCGA
16.5039	0	1.09657	Low	TCGA
55.4953	0	1.19965	High	TCGA
15.7806	0	1.19965	High	TCGA
18.1477	0	0.715764	Low	TCGA
18.9039	0	0.797272	Low	TCGA
12.0327	0	0.901323	Low	TCGA
52.9967	0	0.901323	Low	TCGA
14.0053	0	0.797272	Low	TCGA
18.9697	0	1.19965	High	TCGA
20.0875	0	0.901323	Low	TCGA
20.1203	0	0.901323	Low	TCGA
20.0875	0	0.901323	Low	TCGA
19.397	0	1.13361	Low	TCGA
20.3833	0	0.901323	Low	TCGA
21.008	0	0.901323	Low	TCGA
12.1971	0	0.901323	Low	TCGA
13.3149	0	1.19965	High	TCGA
14.6957	0	0.901323	Low	TCGA
18.5751	0	0.901323	Low	TCGA
17.7861	0	1.19965	High	TCGA
16.7341	0	1.19965	High	TCGA
25.7422	0	1.19965	High	TCGA
23.9011	0	1.09657	Low	TCGA
27.5833	0	0.901323	Low	TCGA
18.1477	0	1.19965	High	TCGA
17.1615	0	1.19965	High	TCGA
15.2218	0	1.19965	High	TCGA
14.7286	0	1.19965	High	TCGA
21.8299	0	0.901323	Low	TCGA
14.4985	0	0.57982	Low	TCGA
19.9231	0	0.901323	Low	TCGA
17.6875	0	0.901323	Low	TCGA
55.298	0	0.901323	Low	TCGA
16.4053	0	0.823883	Low	TCGA
15.8464	0	1.19965	High	TCGA
16.3067	0	0.901323	Low	TCGA
16.6354	0	0.901323	Low	TCGA
12.9862	0	1.19965	High	TCGA
43.0351	0	0.901323	Low	TCGA
16.5368	0	0.901323	Low	TCGA
15.3204	0	0.756811	Low	TCGA
15.5176	0	1.04222	Low	TCGA
9.92866	1	0.901323	Low	TCGA
14.2355	0	0.901323	Low	TCGA
14.1368	0	0.901323	Low	TCGA
17.4245	0	1.19965	High	TCGA
16.0437	0	0.901323	Low	TCGA
13.4464	0	0.588957	Low	TCGA
13.0519	0	1.19965	High	TCGA
14.4327	0	1.19965	High	TCGA
48.0324	0	1.19965	High	TCGA
16.4053	0	0.901323	Low	TCGA
13.4793	0	0.901323	Low	TCGA
17.0628	0	0.901323	Low	TCGA
1.61094	0	0.901323	Low	TCGA
10.093	0	1.19965	High	TCGA
13.0848	0	0.901323	Low	TCGA
12.5259	0	0.716542	Low	TCGA
33.3695	0	1.19965	High	TCGA
18.5094	0	0.901323	Low	TCGA
21.6655	0	1.19965	High	TCGA
16.1752	0	0.901323	Low	TCGA
25.2162	0	0.901323	Low	TCGA
43.0023	0	0.871503	Low	TCGA
34.4215	0	1.19965	High	TCGA
27.5175	0	0.901323	Low	TCGA
46.5858	0	0.677921	Low	TCGA
40.405	0	1.19965	High	TCGA
37.5119	0	0.901323	Low	TCGA
40.1091	0	0.656661	Low	TCGA
28.438	0	1.19965	High	TCGA
28.8654	0	0.901323	Low	TCGA
47.1447	0	0.901323	Low	TCGA
44.679	0	1.19965	High	TCGA
40.9639	0	0.901323	Low	TCGA
38.2352	0	1.19965	High	TCGA
38.5968	0	0.901323	Low	TCGA
33.1722	0	1.19965	High	TCGA
75.9772	0	1.06116	Low	TCGA
43.331	0	1.19965	High	TCGA
34.2572	0	0.677921	Low	TCGA
32.0216	0	1.19965	High	TCGA
31.9558	0	0.901323	Low	TCGA
69.3362	0	0.901323	Low	TCGA
18.5094	1	0.901323	Low	TCGA
63.6157	0	0.901323	Low	TCGA
69.9609	0	0.901323	Low	TCGA
23.2436	0	0.901323	Low	TCGA
19.4299	0	0.901323	Low	TCGA
21.0409	0	1.06116	Low	TCGA
23.8682	0	0.901323	Low	TCGA
14.7944	0	0.901323	Low	TCGA
25.0518	0	0.871503	Low	TCGA
23.3422	0	1.19965	High	TCGA
22.8162	0	0.901323	Low	TCGA
17.293	0	1.19965	High	TCGA
20.7121	0	0.901323	Low	TCGA
21.6326	0	1.19965	High	TCGA
18.2135	0	0.901323	Low	TCGA
12.9204	0	1.19965	High	TCGA
55.6268	0	1.19965	High	TCGA
53.9172	0	1.19965	High	TCGA
9.041	0	0.901323	Low	TCGA
20.5806	0	0.901323	Low	TCGA
11.0465	1	0.901323	Low	TCGA
50.794	0	1.19965	High	TCGA
19.5614	0	0.901323	Low	TCGA
56.9418	0	1.19965	High	TCGA
14.0711	0	1.19965	High	TCGA
51.3857	0	1.19965	High	TCGA
76.569	0	0.823883	Low	TCGA
53.6213	0	0.901323	Low	TCGA
87.221	0	0.901323	Low	TCGA
33.0079	1	0.901323	Low	TCGA
32.3503	0	1.19965	High	TCGA
28.5038	0	0.901323	Low	TCGA
16.4711	0	0.901323	Low	TCGA
37.2489	0	0.901323	Low	TCGA
77.6539	0	1.19965	High	TCGA
37.4133	0	0.901323	Low	TCGA
70.3554	0	1.19965	High	TCGA
33.7311	0	1.19965	High	TCGA
33.6983	0	1.15996	Low	TCGA
28.438	0	1.19965	High	TCGA
59.1774	0	1.19965	High	TCGA
3.87941	0	0.823883	Low	TCGA
22.1915	0	0.901323	Low	TCGA
60.9856	0	0.901323	Low	TCGA
11.0793	0	1.19965	High	TCGA
54.1802	0	0.901323	Low	TCGA
60.361	0	0.901323	Low	TCGA
73.643	0	0.901323	Low	TCGA
19.6601	0	1.19965	High	TCGA
24.5915	0	1.19965	High	TCGA
75.8129	0	1.19965	High	TCGA
28.8983	1	1.19965	High	TCGA
50.0707	0	1.19965	High	TCGA
106.75	0	0.756811	Low	TCGA
102.607	0	1.19965	High	TCGA
8.74511	1	0.901323	Low	TCGA
43.0351	0	1.09657	Low	TCGA
52.7337	0	0.901323	Low	TCGA
26.9915	1	1.19965	High	TCGA
34.553	0	1.19965	High	TCGA
43.5612	0	1.19965	High	TCGA
8.28484	0	1.19965	High	TCGA
30.6079	0	1.19965	High	TCGA
34.9147	0	0.797272	Low	TCGA
38.7612	0	0.901323	Low	TCGA
34.29	0	0.901323	Low	TCGA
17.6875	0	0.901323	Low	TCGA
34.8161	0	1.19965	High	TCGA
32.8764	0	1.19965	High	TCGA
36.8215	0	0.901323	Low	TCGA
22.2902	1	1.19965	High	TCGA
34.1585	0	0.901323	Low	TCGA
36.1969	0	0.901323	Low	TCGA
36.5585	0	1.19965	High	TCGA
39.5503	0	0.901323	Low	TCGA
41.6215	0	0.901323	Low	TCGA
35.7695	0	1.19965	High	TCGA
35.2434	1	0.901323	Low	TCGA
25.8408	1	0.901323	Low	TCGA
18.9368	0	0.901323	Low	TCGA
9.86291	0	0.901323	Low	TCGA
24.8216	0	1.19965	High	TCGA
28.2737	0	0.901323	Low	TCGA
34.9476	0	1.09657	Low	TCGA
2.56436	0	0.901323	Low	TCGA
6.115	0	0.901323	Low	TCGA
3.02462	0	0.901323	Low	TCGA
11.1451	0	1.19965	High	TCGA
48.2296	0	1.19965	High	TCGA
45.0077	0	0.901323	Low	TCGA
32.0873	1	0.901323	Low	TCGA
40.2407	0	0.901323	Low	TCGA
1.1178	0	0.901323	Low	TCGA
46.6515	0	0.901323	Low	TCGA
6.57527	0	1.19965	High	TCGA
21.271	0	0.901323	Low	TCGA
46.5858	0	0.901323	Low	TCGA
47.6378	0	0.901323	Low	TCGA
34.4544	1	0.901323	Low	TCGA
32.0544	0	0.901323	Low	TCGA
42.2461	0	1.19965	High	TCGA
37.7421	0	0.901323	Low	TCGA
39.09	0	1.19965	High	TCGA
38.3667	0	1.19965	High	TCGA
41.0297	0	1.19965	High	TCGA
41.7201	0	0.901323	Low	TCGA
40.7338	0	0.797272	Low	TCGA
40.5037	0	1.19965	High	TCGA
20.1203	0	0.901323	Low	TCGA
0.690403	0	0.901323	Low	TCGA
0.854785	0	1.19965	High	TCGA
38.9914	0	1.15996	Low	TCGA
1.9397	0	0.901323	Low	TCGA
7.13417	0	0.901323	Low	TCGA
24.5586	0	1.19965	High	TCGA
12.3286	0	0.901323	Low	TCGA
29.7202	1	1.19965	High	TCGA
9.46839	0	1.19965	High	TCGA
38.0708	0	1.19965	High	TCGA
32.9092	0	1.19965	High	TCGA
30.1805	0	1.19965	High	TCGA
30.4435	0	0.901323	Low	TCGA
23.8354	0	1.15996	Low	TCGA
26.6956	0	1.19965	High	TCGA
26.3997	0	1.19965	High	TCGA
27.8463	0	0.901323	Low	TCGA
12.1971	0	0.901323	Low	TCGA
39.7146	0	0.901323	Low	TCGA
8.4821	0	1.19965	High	TCGA
18.2135	0	0.901323	Low	TCGA
18.9039	0	0.901323	Low	TCGA
13.2492	0	0.901323	Low	TCGA
16.5697	0	1.19965	High	TCGA
15.682	0	1.13361	Low	TCGA
28.7668	0	1.19965	High	TCGA
25.9394	0	0.901323	Low	TCGA
22.8162	0	1.19965	High	TCGA
29.8517	0	0.901323	Low	TCGA
40.405	0	0.901323	Low	TCGA
41.1283	0	0.901323	Low	TCGA
39.7804	0	0.901323	Low	TCGA
52.9638	0	1.19965	High	TCGA
29.8189	0	0.901323	Low	TCGA
23.1121	0	1.19965	High	TCGA
18.4765	0	1.19965	High	TCGA
30.0819	0	1.19965	High	TCGA
7.85745	1	0.901323	Low	TCGA
18.9039	0	0.901323	Low	TCGA
19.9888	0	0.901323	Low	TCGA
6.14788	0	1.19965	High	TCGA
13.9396	0	1.19965	High	TCGA
10.5204	0	0.901323	Low	TCGA
14.4327	0	1.19965	High	TCGA
34.553	0	1.19965	High	TCGA
19.9559	0	0.901323	Low	TCGA
55.0021	0	0.901323	Low	TCGA
52.7337	0	1.19965	High	TCGA
25.9066	0	0.530003	Low	TCGA
22.0929	0	1.19965	High	TCGA
34.027	0	1.19965	High	TCGA
17.4902	0	1.19965	High	TCGA
17.5231	0	0.901323	Low	TCGA
23.5066	0	1.19965	High	TCGA
15.2218	0	0.901323	Low	TCGA
16.7669	0	1.19965	High	TCGA
24.986	0	0.901323	Low	TCGA
31.2983	0	0.901323	Low	TCGA
33.2051	0	0.901323	Low	TCGA
7.39718	0	1.19965	High	TCGA
109.873	0	1.19965	High	TCGA
[truncated: 7,916 more rows]

## Sheet: Supplementary Fig6B
OS_MONTHS	OS_STATUS	risk	bmk	dataset	fold
27.01	0	0.816795	Low	Miao
3.49	0	1.23211	High	Miao
5.72	1	1.34316	High	Miao
8.95	1	0.947999	Low	Miao
9.44	0	1.53535	High	Miao
44.34	0	1.31073	High	Miao
3.16	1	0.474704	Low	Miao
16.71	0	1.53535	High	Miao
2.43	1	0.987105	High	Miao
16.55	0	0.925108	Low	Miao
12.11	1	0.987105	High	Miao
13.03	0	0.910811	Low	Miao
3.45	1	0.910811	Low	Miao
4.67	1	1.49828	High	Miao
16.12	0	0.640428	Low	Miao
5.56	1	0.910811	Low	Miao
16.58	0	0.624964	Low	Miao
11.84	0	0.987105	High	Miao
3.13	1	0.473422	Low	Miao
24.47	0	0.910811	Low	Miao
7.01	1	1.45567	High	Miao
6.41	1	1.45567	High	Miao
24.01	0	0.987105	High	Miao
16.32	0	1.29758	High	Miao
21.81	1	1.32969	High	Miao
15.39	1	1.16182	High	Miao
13.52	1	0.578839	Low	Miao
4.7	1	0.821012	Low	Miao
24.18	0	0.987105	High	Miao
68.44	0	1.04114	High	Miao
25.21	0	0.655939	Low	Miao
44.42	1	0.544122	Low	Miao
54.03	0	1.016	High	Miao
51.63	0	0.987105	High	Miao
32.42	0	0.987105	High	Miao
23.26	0	0.915828	Low	Miao
31.32	1	0.744554	Low	Miao
63.63	0	0.76184	Low	Miao
52.83	0	0.440149	Low	Miao
19.74	0	0.987105	High	Miao
12.01	0	0.504329	Low	Miao
20.39	1	0.987105	High	Miao
8.75	1	0.987105	High	Miao
15.13	0	0.910811	Low	Miao
13.22	1	0.987105	High	Miao
3.72	0	0.603372	Low	Miao
12.43	0	0.627326	Low	Miao
1.97	1	1.45567	High	Miao
2.34	1	1.45567	High	Miao
1.51	1	0.46199	Low	Miao
4.9	0	0.987105	High	Miao
5.56	0	0.987105	High	Miao
4.61	0	1.31073	High	Miao
32.42	0	1.04114	High	Miao
39.62	0	0.987105	High	Miao
35.46	0	0.770708	Low	Miao
25.21	0	0.698148	Low	Miao
40.82	0	0.642848	Low	Miao
7.99	1	1.13655	High	Miao
4.47	1	1.49828	High	Miao
3.91	1	1.04114	High	Miao
3.91	1	1.016	High	Miao
58.59	0	0.977203	Low	Miao
13.59	1	0.947999	Low	Miao
10.72	1	0.627326	Low	Miao
6.74	1	0.846008	Low	Miao
32.86	0	1.04114	High	Miao
12.63	1	1.45567	High	Miao
5.79	1	0.661916	Low	Miao
1.28	1	1.21975	High	Miao
24.9	0	1.53535	High	Miao
26.91	1	0.963269	Low	Miao
15.53	1	0.925108	Low	Miao
21.71	0	0.845043	Low	Miao
13.65	0	0.987105	High	Miao
19.21	0	0.987105	High	Miao
26.12	0	0.987105	High	Miao
14.7	0	1.04114	High	Miao
53.68	0	0.987105	High	Miao
3.29	1	1.04114	High	Miao
32.47	0	1.016	High	Miao
5.3	1	0.874393	Low	Miao
34.54	0	0.960667	Low	Miao
4.61	1	1.04114	High	Miao
11.84	1	1.53535	High	Miao
9.47	1	1.04114	High	Miao
34.47	1	0.888817	Low	Miao
7.8	1	0.987105	High	Miao
34.44	0	0.987105	High	Miao
8.22	1	1.13655	High	Miao
25.99	0	0.845043	Low	Miao
10.53	1	0.457993	Low	Miao
20.33	1	0.975747	Low	Miao
9.9	1	0.963269	Low	Miao
4.77	1	0.987105	High	Miao
30.07	0	0.672578	Low	Miao
10.3	1	0.987105	High	Miao
26.58	0	0.474704	Low	Miao
9.54	1	1.04114	High	Miao
4.01	1	1.45567	High	Miao
28.06	1	0.610524	Low	Miao
4.8	1	0.770708	Low	Miao
21.09	0	0.922256	Low	Miao
10.92	1	0.987105	High	Miao
3.72	1	0.926488	Low	Miao
17.73	0	0.678037	Low	Miao
24.08	1	0.556737	Low	Miao
22.24	0	0.666847	Low	Miao
17.83	1	0.603372	Low	Miao
9.93	1	0.977203	Low	Miao
2.66	1	0.987105	High	Miao
48.62	1	0.299902	Low	Miao
3.26	1	0.587212	Low	Miao
5.36	1	1.04114	High	Miao
16.18	1	0.910811	Low	Miao
5.03	1	0.64484	Low	Miao
28.62	1	0.685198	Low	Miao
7.37	1	0.746953	Low	Miao
2.76	1	1.45567	High	Miao
1.64	1	1.04114	High	Miao
6.71	1	0.531935	Low	Miao
2.83	1	1.04114	High	Miao
27.7	0	1.49828	High	Miao
26.68	1	0.688054	Low	Miao
5	1	0.987105	High	Miao
6.94	1	1.49828	High	Miao
24.64	0	1.42052	High	Miao
2.53	1	0.987105	High	Miao
13.42	1	0.963269	Low	Miao
2.2	1	0.963269	Low	Miao
6.74	1	1.04114	High	Miao
3.55	1	1.10152	High	Miao
15.33	1	0.987105	High	Miao
22.63	0	0.722302	Low	Miao
2.96	1	0.987105	High	Miao
37.3	0	0.642848	Low	Miao
22.24	1	1.16182	High	Miao
31.94	0	0.987105	High	Miao
45.36	0	0.987105	High	Miao
4.84	1	0.642848	Low	Miao
48.91	0	1.45567	High	Miao
4.21	1	0.556737	Low	Miao
1.22	1	0.642848	Low	Miao
2.93	1	1.41668	High	Miao
5.26	1	0.987105	High	Miao
36.38	0	0.987105	High	Miao
34.01	0	0.768816	Low	Miao
2.14	1	1.04114	High	Miao
6.22	1	0.904117	Low	Miao
6.84	1	0.73946	Low	Miao
6.35	1	1.04114	High	Miao
7.73	1	0.987105	High	Miao
8.22	1	1.13655	High	Miao
21.45	1	0.437273	Low	Miao
7.37	1	0.642848	Low	Miao
8.95	1	0.977203	Low	Miao
3.98	1	0.987105	High	Miao
19.8	1	0.587212	Low	Miao
3.49	1	0.627326	Low	Miao
21.48	0	0.960667	Low	Miao
2.6	1	0.678037	Low	Miao
4.51	1	1.53535	High	Miao
14.54	1	0.471099	Low	Miao
6.35	1	1.34316	High	Miao
4.57	1	1.45567	High	Miao
33.85	0	0.513078	Low	Miao
26.35	1	0.963269	Low	Miao
23.82	1	0.987105	High	Miao
20.66	1	0.987105	High	Miao
3.42	1	1.07492	High	Miao
33.78	0	0.987105	High	Miao
15.07	1	1.53535	High	Miao
9.64	1	0.987105	High	Miao
35.95	0	0.987105	High	Miao
33.06	0	0.963269	Low	Miao
4.61	1	0.987105	High	Miao
11.58	1	0.987105	High	Miao
18.01	0	0.947999	Low	Miao
9.61	0	0.845043	Low	Miao
6	0	0.578839	Low	Miao
3.6	0	0.987105	High	Miao
20.41	0	1.19876	High	Miao
2.76	0	0.910811	Low	Miao
6	0	0.922609	Low	Miao
4.8	0	0.812895	Low	Miao
8.4	0	0.678037	Low	Miao
14.41	0	0.500689	Low	Miao
2.4	0	1.45567	High	Miao
7.2	0	1.04114	High	Miao
32.42	0	0.625631	Low	Miao
14.41	0	0.987105	High	Miao
25.21	0	0.987105	High	Miao
19.21	1	0.801187	Low	Miao
50.43	0	1.04114	High	Miao
25.33	0	0.987105	High	Miao
73.24	0	0.655939	Low	Miao
72.3	0	0.987105	High	Miao
73.24	0	0.624964	Low	Miao
24.01	0	1.42052	High	Miao
34.82	1	0.627326	Low	Miao
24.01	0	0.593162	Low	Miao
9.61	1	1.45567	High	Miao
47.89	0	1.45567	High	Miao
14.41	1	1.19876	High	Miao
32.42	1	0.728916	Low	Miao
19.21	1	0.926488	Low	Miao
83.13	0	0.960667	Low	Miao
8.4	1	1.04613	High	Miao
24.01	1	0.529395	Low	Miao
15.95	0	0.955061	Low	Miao
4.34	1	0.793267	Low	Miao
11.94	1	1.45567	High	Miao
11.15	1	1.45567	High	Miao
5.99	0	0.987105	High	Miao
9.93	1	1.45567	High	Miao
5.82	1	1.53535	High	Miao
1.05	1	0.987105	High	Miao
14.77	0	1.42052	High	Miao
14.24	0	0.999891	High	Miao
3.16	1	1.49828	High	Miao
29.51	0	0.678037	Low	Miao
27.01	0	0.816795	High	Miao-TMB
3.49	0	1.23211	High	Miao-TMB
5.72	1	1.34316	Low	Miao-TMB
8.95	1	0.947999	High	Miao-TMB
9.44	0	1.53535	High	Miao-TMB
44.34	0	1.31073	High	Miao-TMB
3.16	1	0.474704	Low	Miao-TMB
16.71	0	1.53535	Low	Miao-TMB
2.43	1	0.987105	Low	Miao-TMB
16.55	0	0.925108	High	Miao-TMB
12.11	1	0.987105	Low	Miao-TMB
13.03	0	0.910811	Low	Miao-TMB
3.45	1	0.910811	Low	Miao-TMB
4.67	1	1.49828	High	Miao-TMB
16.12	0	0.640428	High	Miao-TMB
5.56	1	0.910811	High	Miao-TMB
16.58	0	0.624964	High	Miao-TMB
11.84	0	0.987105	Low	Miao-TMB
3.13	1	0.473422	High	Miao-TMB
24.47	0	0.910811	Low	Miao-TMB
7.01	1	1.45567	Low	Miao-TMB
6.41	1	1.45567	Low	Miao-TMB
24.01	0	0.987105	Low	Miao-TMB
16.32	0	1.29758	High	Miao-TMB
21.81	1	1.32969	High	Miao-TMB
15.39	1	1.16182	High	Miao-TMB
13.52	1	0.578839	High	Miao-TMB
4.7	1	0.821012	Low	Miao-TMB
24.18	0	0.987105	High	Miao-TMB
68.44	0	1.04114	High	Miao-TMB
25.21	0	0.655939	High	Miao-TMB
44.42	1	0.544122	High	Miao-TMB
54.03	0	1.016	High	Miao-TMB
51.63	0	0.987105	High	Miao-TMB
32.42	0	0.987105	Low	Miao-TMB
23.26	0	0.915828	High	Miao-TMB
31.32	1	0.744554	High	Miao-TMB
63.63	0	0.76184	High	Miao-TMB
52.83	0	0.440149	High	Miao-TMB
19.74	0	0.987105	Low	Miao-TMB
12.01	0	0.504329	High	Miao-TMB
20.39	1	0.987105	Low	Miao-TMB
8.75	1	0.987105	Low	Miao-TMB
15.13	0	0.910811	Low	Miao-TMB
13.22	1	0.987105	Low	Miao-TMB
3.72	0	0.603372	Low	Miao-TMB
12.43	0	0.627326	High	Miao-TMB
1.97	1	1.45567	Low	Miao-TMB
2.34	1	1.45567	High	Miao-TMB
1.51	1	0.46199	High	Miao-TMB
4.9	0	0.987105	Low	Miao-TMB
5.56	0	0.987105	Low	Miao-TMB
4.61	0	1.31073	High	Miao-TMB
32.42	0	1.04114	High	Miao-TMB
39.62	0	0.987105	Low	Miao-TMB
35.46	0	0.770708	High	Miao-TMB
25.21	0	0.698148	High	Miao-TMB
40.82	0	0.642848	High	Miao-TMB
7.99	1	1.13655	Low	Miao-TMB
4.47	1	1.49828	High	Miao-TMB
3.91	1	1.04114	Low	Miao-TMB
3.91	1	1.016	Low	Miao-TMB
58.59	0	0.977203	High	Miao-TMB
13.59	1	0.947999	High	Miao-TMB
10.72	1	0.627326	Low	Miao-TMB
6.74	1	0.846008	High	Miao-TMB
32.86	0	1.04114	High	Miao-TMB
12.63	1	1.45567	Low	Miao-TMB
5.79	1	0.661916	High	Miao-TMB
1.28	1	1.21975	High	Miao-TMB
24.9	0	1.53535	Low	Miao-TMB
26.91	1	0.963269	Low	Miao-TMB
15.53	1	0.925108	High	Miao-TMB
21.71	0	0.845043	High	Miao-TMB
13.65	0	0.987105	Low	Miao-TMB
19.21	0	0.987105	High	Miao-TMB
26.12	0	0.987105	High	Miao-TMB
14.7	0	1.04114	High	Miao-TMB
53.68	0	0.987105	High	Miao-TMB
3.29	1	1.04114	High	Miao-TMB
32.47	0	1.016	High	Miao-TMB
5.3	1	0.874393	Low	Miao-TMB
34.54	0	0.960667	Low	Miao-TMB
4.61	1	1.04114	High	Miao-TMB
11.84	1	1.53535	High	Miao-TMB
9.47	1	1.04114	Low	Miao-TMB
34.47	1	0.888817	High	Miao-TMB
7.8	1	0.987105	Low	Miao-TMB
34.44	0	0.987105	Low	Miao-TMB
8.22	1	1.13655	Low	Miao-TMB
25.99	0	0.845043	High	Miao-TMB
10.53	1	0.457993	High	Miao-TMB
20.33	1	0.975747	High	Miao-TMB
9.9	1	0.963269	High	Miao-TMB
4.77	1	0.987105	Low	Miao-TMB
30.07	0	0.672578	High	Miao-TMB
10.3	1	0.987105	Low	Miao-TMB
26.58	0	0.474704	High	Miao-TMB
9.54	1	1.04114	Low	Miao-TMB
4.01	1	1.45567	Low	Miao-TMB
28.06	1	0.610524	High	Miao-TMB
4.8	1	0.770708	High	Miao-TMB
21.09	0	0.922256	High	Miao-TMB
10.92	1	0.987105	Low	Miao-TMB
3.72	1	0.926488	Low	Miao-TMB
17.73	0	0.678037	Low	Miao-TMB
24.08	1	0.556737	Low	Miao-TMB
22.24	0	0.666847	High	Miao-TMB
17.83	1	0.603372	High	Miao-TMB
9.93	1	0.977203	High	Miao-TMB
2.66	1	0.987105	Low	Miao-TMB
48.62	1	0.299902	High	Miao-TMB
3.26	1	0.587212	High	Miao-TMB
5.36	1	1.04114	Low	Miao-TMB
16.18	1	0.910811	High	Miao-TMB
5.03	1	0.64484	High	Miao-TMB
28.62	1	0.685198	High	Miao-TMB
7.37	1	0.746953	High	Miao-TMB
2.76	1	1.45567	High	Miao-TMB
1.64	1	1.04114	High	Miao-TMB
6.71	1	0.531935	High	Miao-TMB
2.83	1	1.04114	Low	Miao-TMB
27.7	0	1.49828	High	Miao-TMB
26.68	1	0.688054	High	Miao-TMB
5	1	0.987105	Low	Miao-TMB
6.94	1	1.49828	Low	Miao-TMB
24.64	0	1.42052	Low	Miao-TMB
2.53	1	0.987105	Low	Miao-TMB
13.42	1	0.963269	Low	Miao-TMB
2.2	1	0.963269	High	Miao-TMB
6.74	1	1.04114	High	Miao-TMB
3.55	1	1.10152	High	Miao-TMB
15.33	1	0.987105	Low	Miao-TMB
22.63	0	0.722302	High	Miao-TMB
2.96	1	0.987105	Low	Miao-TMB
37.3	0	0.642848	Low	Miao-TMB
22.24	1	1.16182	High	Miao-TMB
31.94	0	0.987105	Low	Miao-TMB
45.36	0	0.987105	Low	Miao-TMB
4.84	1	0.642848	High	Miao-TMB
48.91	0	1.45567	Low	Miao-TMB
4.21	1	0.556737	High	Miao-TMB
1.22	1	0.642848	High	Miao-TMB
2.93	1	1.41668	High	Miao-TMB
5.26	1	0.987105	High	Miao-TMB
36.38	0	0.987105	Low	Miao-TMB
34.01	0	0.768816	High	Miao-TMB
2.14	1	1.04114	High	Miao-TMB
6.22	1	0.904117	High	Miao-TMB
6.84	1	0.73946	High	Miao-TMB
6.35	1	1.04114	High	Miao-TMB
7.73	1	0.987105	Low	Miao-TMB
8.22	1	1.13655	Low	Miao-TMB
21.45	1	0.437273	High	Miao-TMB
7.37	1	0.642848	High	Miao-TMB
8.95	1	0.977203	High	Miao-TMB
3.98	1	0.987105	Low	Miao-TMB
19.8	1	0.587212	High	Miao-TMB
3.49	1	0.627326	High	Miao-TMB
21.48	0	0.960667	High	Miao-TMB
2.6	1	0.678037	Low	Miao-TMB
4.51	1	1.53535	High	Miao-TMB
14.54	1	0.471099	High	Miao-TMB
6.35	1	1.34316	High	Miao-TMB
4.57	1	1.45567	High	Miao-TMB
33.85	0	0.513078	High	Miao-TMB
26.35	1	0.963269	High	Miao-TMB
23.82	1	0.987105	High	Miao-TMB
20.66	1	0.987105	Low	Miao-TMB
3.42	1	1.07492	High	Miao-TMB
33.78	0	0.987105	Low	Miao-TMB
15.07	1	1.53535	High	Miao-TMB
9.64	1	0.987105	Low	Miao-TMB
35.95	0	0.987105	Low	Miao-TMB
33.06	0	0.963269	High	Miao-TMB
4.61	1	0.987105	Low	Miao-TMB
11.58	1	0.987105	Low	Miao-TMB
18.01	0	0.947999	Low	Miao-TMB
9.61	0	0.845043	High	Miao-TMB
6	0	0.578839	High	Miao-TMB
3.6	0	0.987105	Low	Miao-TMB
20.41	0	1.19876	High	Miao-TMB
2.76	0	0.910811	High	Miao-TMB
6	0	0.922609	High	Miao-TMB
4.8	0	0.812895	High	Miao-TMB
8.4	0	0.678037	High	Miao-TMB
14.41	0	0.500689	High	Miao-TMB
2.4	0	1.45567	High	Miao-TMB
7.2	0	1.04114	High	Miao-TMB
32.42	0	0.625631	High	Miao-TMB
14.41	0	0.987105	Low	Miao-TMB
25.21	0	0.987105	Low	Miao-TMB
19.21	1	0.801187	High	Miao-TMB
50.43	0	1.04114	High	Miao-TMB
25.33	0	0.987105	Low	Miao-TMB
73.24	0	0.655939	High	Miao-TMB
72.3	0	0.987105	High	Miao-TMB
73.24	0	0.624964	High	Miao-TMB
24.01	0	1.42052	Low	Miao-TMB
34.82	1	0.627326	High	Miao-TMB
24.01	0	0.593162	High	Miao-TMB
9.61	1	1.45567	Low	Miao-TMB
47.89	0	1.45567	Low	Miao-TMB
14.41	1	1.19876	High	Miao-TMB
32.42	1	0.728916	Low	Miao-TMB
19.21	1	0.926488	Low	Miao-TMB
83.13	0	0.960667	High	Miao-TMB
8.4	1	1.04613	High	Miao-TMB
24.01	1	0.529395	High	Miao-TMB
15.95	0	0.955061	Low	Miao-TMB
4.34	1	0.793267	Low	Miao-TMB
11.94	1	1.45567	Low	Miao-TMB
11.15	1	1.45567	Low	Miao-TMB
5.99	0	0.987105	Low	Miao-TMB
9.93	1	1.45567	Low	Miao-TMB
5.82	1	1.53535	Low	Miao-TMB
1.05	1	0.987105	Low	Miao-TMB
14.77	0	1.42052	High	Miao-TMB
14.24	0	0.999891	High	Miao-TMB
3.16	1	1.49828	Low	Miao-TMB
29.51	0	0.678037	Low	Miao-TMB
24.1312	1	0.553878	Low	TCGA
11.967	1	1.45567	High	TCGA
94.8812	0	0.910811	Low	TCGA
104.645	1	0.888817	Low	TCGA
108.952	0	0.593162	Low	TCGA
8.35059	1	0.904117	Low	TCGA
16.2738	0	0.900331	Low	TCGA
44.942	1	0.987105	High	TCGA
16.8327	0	0.910811	Low	TCGA
16.7669	1	1.41668	High	TCGA
17.1615	1	0.922609	Low	TCGA
34.9804	1	0.987105	High	TCGA
27.6161	0	1.40627	High	TCGA
50.0378	0	0.879902	Low	TCGA
0.624651	1	0.678037	Low	TCGA
41.753	1	0.960667	Low	TCGA
51.1556	1	0.987105	High	TCGA
66.5417	0	0.859965	Low	TCGA
15.1231	0	0.589804	Low	TCGA
10.2245	1	1.53535	High	TCGA
47.8022	0	0.853279	Low	TCGA
33.8298	0	0.93747	Low	TCGA
2.4986	1	0.925108	Low	TCGA
17.4245	1	0.987105	High	TCGA
40.0763	0	1.016	High	TCGA
7.33143	1	0.987105	High	TCGA
2.66298	1	1.45567	High	TCGA
6.73965	1	1.36628	High	TCGA
12.3944	0	0.960667	Low	TCGA
6.57527	1	0.854879	Low	TCGA
13.1505	1	0.369636	Low	TCGA
19.0354	1	1.06676	High	TCGA
26.1367	1	1.01638	High	TCGA
12.1643	1	0.84472	Low	TCGA
17.8847	1	1.04114	High	TCGA
19.4957	1	0.963269	Low	TCGA
5.06296	1	1.49828	High	TCGA
14.893	1	0.672578	Low	TCGA
14.9587	1	1.45567	High	TCGA
5.06296	1	0.987105	High	TCGA
8.35059	1	0.987105	High	TCGA
8.25196	1	1.34316	High	TCGA
17.1615	0	1.34316	High	TCGA
16.1752	1	1.19876	High	TCGA
20.482	1	1.45567	High	TCGA
4.66844	1	1.07202	High	TCGA
25.9394	0	0.426712	Low	TCGA
9.96153	1	0.364173	Low	TCGA
17.556	1	0.910811	Low	TCGA
28.7011	0	0.960667	Low	TCGA
36.427	0	1.04114	High	TCGA
28.4052	0	1.49828	High	TCGA
8.97524	1	0.999891	High	TCGA
1.9397	0	0.78784	Low	TCGA
2.926	0	0.910811	Low	TCGA
23.0134	0	0.854879	Low	TCGA
2.03833	1	1.34316	High	TCGA
12.7889	0	1.04114	High	TCGA
12.5588	0	1.10152	High	TCGA
13.9724	0	0.910811	Low	TCGA
12.5916	0	0.987105	High	TCGA
12.1314	0	0.977203	Low	TCGA
13.0848	0	0.987105	High	TCGA
12.1643	0	0.812895	Low	TCGA
10.9478	0	0.987105	High	TCGA
12.6574	1	0.750066	Low	TCGA
12.4601	0	0.910811	Low	TCGA
12.0985	0	0.910811	Low	TCGA
12.6245	0	1.04114	High	TCGA
12.2629	0	1.34316	High	TCGA
13.1177	0	1.34316	High	TCGA
11.9999	0	0.963269	Low	TCGA
12.0985	0	0.910811	Low	TCGA
11.3423	0	0.987105	High	TCGA
11.3423	0	0.910811	Low	TCGA
11.8684	0	1.38247	High	TCGA
0	0	0.625631	Low	TCGA
18.5751	1	0.910811	Low	TCGA
13.0848	0	0.910811	Low	TCGA
12.9204	1	0.642848	Low	TCGA
4.89858	1	1.04114	High	TCGA
15.1231	1	0.33644	Low	TCGA
18.4765	0	1.45567	High	TCGA
5.19446	0	0.987105	High	TCGA
29.786	0	0.625631	Low	TCGA
1.84108	1	0.93747	Low	TCGA
13.5779	1	0.888817	Low	TCGA
21.8628	1	0.846008	Low	TCGA
2.13696	1	1.33329	High	TCGA
66.4102	0	0.987105	High	TCGA
18.4108	0	0.569445	Low	TCGA
19.0025	0	0.987105	High	TCGA
16.7012	1	1.33329	High	TCGA
130.881	0	0.422253	Low	TCGA
112.437	0	1.34316	High	TCGA
16.1423	0	0.578839	Low	TCGA
17.6217	0	0.987105	High	TCGA
15.6163	0	0.93747	Low	TCGA
46.6844	1	0.987105	High	TCGA
17.9505	0	1.34316	High	TCGA
7.7917	1	0.999891	High	TCGA
142.782	0	0.883631	Low	TCGA
87.3196	0	0.846008	Low	TCGA
4.79995	1	1.45567	High	TCGA
13.5779	1	1.53535	High	TCGA
8.15334	1	1.34316	High	TCGA
8.21909	1	1.13376	High	TCGA
17.7204	1	0.987105	High	TCGA
50.2679	0	0.874727	Low	TCGA
21.3039	0	0.593162	Low	TCGA
23.2107	1	1.34316	High	TCGA
9.66565	1	1.49828	High	TCGA
20.8107	0	0.879902	Low	TCGA
10.5533	1	0.987105	High	TCGA
163.297	0	0.603372	Low	TCGA
66.0486	0	0.531935	Low	TCGA
17.9834	1	1.45567	High	TCGA
64.1746	0	0.68922	Low	TCGA
53.2926	0	0.33856	Low	TCGA
76.6019	0	0.960667	Low	TCGA
67.3636	0	0.987105	High	TCGA
15.682	0	0.474704	Low	TCGA
50.6953	0	1.42052	High	TCGA
36.6571	0	1.34316	High	TCGA
38.2352	1	1.40627	High	TCGA
52.0104	0	1.41668	High	TCGA
15.0245	0	0.960667	Low	TCGA
13.5779	1	1.49828	High	TCGA
165.73	0	0.722302	Low	TCGA
166.026	0	0.93747	Low	TCGA
18.8053	0	1.04114	High	TCGA
19.0025	0	1.34316	High	TCGA
13.6437	1	1.49828	High	TCGA
15.3533	0	1.49828	High	TCGA
13.6437	0	0.816795	Low	TCGA
56.1528	0	1.45567	High	TCGA
11.178	1	0.681029	Low	TCGA
12.0327	0	0.963269	Low	TCGA
20.3176	0	0.693967	Low	TCGA
43.594	0	0.830426	Low	TCGA
15.3533	1	0.986053	Low	TCGA
38.827	0	1.04613	High	TCGA
29.7202	1	0.960667	Low	TCGA
5.35885	0	0.672578	Low	TCGA
22.1587	1	0.963269	Low	TCGA
2.23559	1	0.746953	Low	TCGA
16.7012	0	0.910811	Low	TCGA
25.5778	1	0.752098	Low	TCGA
0.558898	0	0.525432	Low	TCGA
0.657527	0	0.854879	Low	TCGA
26.9586	0	0.468946	Low	TCGA
26.2353	0	0.910811	Low	TCGA
4.24105	0	0.987105	High	TCGA
24.0326	0	0.922609	Low	TCGA
24.6573	0	0.812895	Low	TCGA
0.920538	0	1.29758	High	TCGA
1.21643	0	1.34316	High	TCGA
13.6766	0	0.987105	High	TCGA
14.0711	0	0.448093	Low	TCGA
12.9533	0	0.802102	Low	TCGA
15.3204	0	0.812895	Low	TCGA
14.367	1	0.720075	Low	TCGA
8.08758	1	1.45567	High	TCGA
32.0216	1	1.45567	High	TCGA
16.7669	1	0.987105	High	TCGA
8.94237	1	0.883631	Low	TCGA
33.0407	1	1.31073	High	TCGA
4.01091	1	1.45567	High	TCGA
12.6245	0	1.45567	High	TCGA
22.5203	1	0.899986	Low	TCGA
27.9778	0	0.910811	Low	TCGA
60.6569	0	0.885214	Low	TCGA
24.2956	1	1.42052	High	TCGA
23.408	1	0.874727	Low	TCGA
17.9834	1	0.960667	Low	TCGA
29.1613	0	0.702688	Low	TCGA
5.52323	1	0.975747	Low	TCGA
25.7422	0	1.34316	High	TCGA
46.783	1	0.987105	High	TCGA
19.7916	1	1.36628	High	TCGA
12.8547	1	0.694074	Low	TCGA
22.9806	0	1.42052	High	TCGA
27.3531	0	1.34316	High	TCGA
14.9587	0	0.987105	High	TCGA
20.9094	0	0.987105	High	TCGA
3.6164	0	0.960667	Low	TCGA
15.5834	1	0.987105	High	TCGA
26.7285	0	0.642848	Low	TCGA
53.8843	0	0.987105	High	TCGA
10.7834	1	0.987105	High	TCGA
19.3313	0	0.960667	Low	TCGA
5.35885	1	1.34316	High	TCGA
5.68761	1	0.672578	Low	TCGA
8.25196	0	0.642848	Low	TCGA
27.4518	1	0.987105	High	TCGA
18.082	1	0.987105	High	TCGA
58.9144	0	0.963269	Low	TCGA
2.69586	0	1.45567	High	TCGA
7.10129	1	1.04114	High	TCGA
6.27938	1	0.631276	Low	TCGA
13.3478	1	1.45567	High	TCGA
62.8596	0	0.668653	Low	TCGA
18.8053	0	1.016	High	TCGA
6.14788	0	0.462633	Low	TCGA
12.6903	1	1.33329	High	TCGA
12.3615	0	1.23211	High	TCGA
2.26847	1	1.07202	High	TCGA
3.0575	1	0.910811	Low	TCGA
4.3068	1	0.68922	Low	TCGA
9.66565	1	0.987105	High	TCGA
10.8492	0	0.987105	High	TCGA
31.0682	0	0.947999	Low	TCGA
12.6574	1	0.987105	High	TCGA
10.6519	1	0.984307	Low	TCGA
17.2272	0	0.874727	Low	TCGA
8.94237	1	1.04114	High	TCGA
3.25476	1	0.720075	Low	TCGA
11.0793	0	0.874393	Low	TCGA
22.8819	1	0.987105	High	TCGA
61.939	0	0.68922	Low	TCGA
47.9995	0	0.65979	Low	TCGA
15.945	0	0.987105	High	TCGA
26.9257	1	0.960667	Low	TCGA
59.3089	1	0.825896	Low	TCGA
33.0079	1	0.645685	Low	TCGA
7.2328	1	1.01638	High	TCGA
20.1203	1	1.53535	High	TCGA
17.6217	0	1.38247	High	TCGA
66.0157	0	0.816795	Low	TCGA
6.93691	1	0.963269	Low	TCGA
70.3225	0	0.513078	Low	TCGA
29.3586	0	1.23211	High	TCGA
21.4025	1	0.960667	Low	TCGA
20.7121	1	0.93747	Low	TCGA
15.8135	0	1.42052	High	TCGA
19.134	0	1.34316	High	TCGA
15.9122	0	0.922256	Low	TCGA
14.0711	0	0.910811	Low	TCGA
17.7532	0	1.31073	High	TCGA
24.9203	0	1.45567	High	TCGA
0.493145	0	1.49828	High	TCGA
8.94237	1	0.922609	Low	TCGA
13.9067	0	0.645933	Low	TCGA
26.6956	0	1.45567	High	TCGA
2.10409	0	0.709394	Low	TCGA
3.12325	0	0.720075	Low	TCGA
20.9751	0	1.45567	High	TCGA
2.20272	0	1.38247	High	TCGA
7.3643	0	0.963269	Low	TCGA
10.9149	1	0.947999	Low	TCGA
11.3095	1	0.987105	High	TCGA
18.9697	1	0.960667	Low	TCGA
7.62731	1	1.34316	High	TCGA
32.7777	0	0.910811	Low	TCGA
20.0546	0	1.42052	High	TCGA
15.7806	0	1.53535	High	TCGA
4.73419	1	0.874727	Low	TCGA
10.6519	1	0.991841	High	TCGA
32.975	0	1.07202	High	TCGA
7.00266	1	0.888817	Low	TCGA
14.2683	1	0.642848	Low	TCGA
21.3368	0	1.45567	High	TCGA
19.1012	0	1.42052	High	TCGA
19.8244	0	1.34316	High	TCGA
20.2847	1	0.642848	Low	TCGA
8.4821	1	1.33532	High	TCGA
36.4928	0	0.543294	Low	TCGA
27.3531	0	0.987105	High	TCGA
8.58073	1	1.41668	High	TCGA
19.0683	0	0.947999	Low	TCGA
22.7176	0	0.910811	Low	TCGA
1.51231	0	0.627326	Low	TCGA
19.397	0	0.960667	Low	TCGA
38.5968	0	0.987105	High	TCGA
64.0103	0	1.13655	High	TCGA
9.00812	1	1.34316	High	TCGA
12.1643	1	0.76184	Low	TCGA
25.0189	0	0.616972	Low	TCGA
3.45202	0	1.04114	High	TCGA
21.2381	0	0.987105	High	TCGA
2.76161	0	1.42052	High	TCGA
9.13963	1	0.947999	Low	TCGA
27.6819	0	1.29758	High	TCGA
9.07387	0	0.947999	Low	TCGA
11.704	1	1.34316	High	TCGA
17.7204	0	1.34316	High	TCGA
1.8082	0	0.925108	Low	TCGA
15.419	0	1.41668	High	TCGA
16.2738	0	0.752098	Low	TCGA
11.8026	0	1.53535	High	TCGA
52.7337	0	0.352351	Low	TCGA
50.5638	0	1.33532	High	TCGA
35.9667	0	1.45567	High	TCGA
46.9803	0	0.78784	Low	TCGA
44.3831	0	0.419364	Low	TCGA
1.15067	0	1.41668	High	TCGA
15.3204	0	0.780691	Low	TCGA
15.5834	0	1.53535	High	TCGA
21.0737	0	0.910811	Low	TCGA
13.4793	0	0.432701	Low	TCGA
12.23	0	1.34316	High	TCGA
16.6683	0	1.45567	High	TCGA
14.2355	0	0.642848	Low	TCGA
1.84108	1	0.631276	Low	TCGA
16.5368	0	0.910811	Low	TCGA
33.1394	1	0.642848	Low	TCGA
38.9914	0	0.546574	Low	TCGA
17.6217	1	1.42052	High	TCGA
37.0516	0	0.975747	Low	TCGA
22.6847	1	1.31073	High	TCGA
86.8264	1	0.80681	Low	TCGA
76.0101	0	1.45567	High	TCGA
78.2457	0	1.38247	High	TCGA
69.3362	0	1.49828	High	TCGA
3.02462	1	0.987105	High	TCGA
112.832	0	0.746953	Low	TCGA
35.2434	0	1.45567	High	TCGA
29.5558	0	0.999891	High	TCGA
17.819	0	1.45567	High	TCGA
6.21363	0	0.922609	Low	TCGA
3.84653	0	0.610522	Low	TCGA
51.32	0	1.29758	High	TCGA
45.0406	0	1.04114	High	TCGA
6.57527	1	0.987105	High	TCGA
97.4455	0	0.853606	Low	TCGA
125.489	0	0.360711	Low	TCGA
97.1167	1	1.10152	High	TCGA
15.3533	1	1.07492	High	TCGA
1.87395	1	1.45567	High	TCGA
17.8847	1	0.879902	Low	TCGA
48.6241	0	0.593162	Low	TCGA
64.7993	1	0.987105	High	TCGA
79.6594	0	1.32193	High	TCGA
3.22188	1	0.80681	Low	TCGA
15.9779	1	1.41668	High	TCGA
66.4102	1	0.910811	Low	TCGA
34.4544	0	1.45567	High	TCGA
14.9259	1	0.910811	Low	TCGA
4.20817	1	0.865622	Low	TCGA
5.9835	1	0.987105	High	TCGA
12.756	1	0.910811	Low	TCGA
11.9012	1	0.987105	High	TCGA
23.6381	1	0.999891	High	TCGA
21.0409	0	1.13655	High	TCGA
28.2408	1	0.947999	Low	TCGA
26.2682	0	0.899986	Low	TCGA
18.9039	1	0.910811	Low	TCGA
2.23559	0	0.850974	Low	TCGA
16.2738	1	0.812895	Low	TCGA
66.6404	0	0.900331	Low	TCGA
2.10409	0	1.13655	High	TCGA
13.7423	1	0.93747	Low	TCGA
92.9743	1	0.963269	Low	TCGA
10.8163	1	1.49828	High	TCGA
110.596	0	0.422253	Low	TCGA
11.3095	1	0.987105	High	TCGA
54.9035	1	1.45567	High	TCGA
7.62731	1	1.45567	High	TCGA
71.5718	0	1.45567	High	TCGA
91.725	0	0.987105	High	TCGA
2.95887	1	1.34316	High	TCGA
8.31772	1	1.19876	High	TCGA
6.77253	1	1.34316	High	TCGA
98.9907	0	1.04114	High	TCGA
44.3173	1	0.642848	Low	TCGA
56.4816	1	1.49828	High	TCGA
30.9366	1	0.610524	Low	TCGA
61.4459	1	0.93747	Low	TCGA
86.3004	0	1.45567	High	TCGA
27.0572	1	0.987105	High	TCGA
75.3855	0	0.977203	Low	TCGA
18.5751	1	1.45567	High	TCGA
3.87941	1	0.987105	High	TCGA
18.8381	0	0.779431	Low	TCGA
9.63277	0	0.812895	Low	TCGA
0.657527	1	0.750066	Low	TCGA
11.967	0	0.48645	Low	TCGA
13.6437	0	1.45567	High	TCGA
22.3559	1	1.53535	High	TCGA
25.4134	0	0.910811	Low	TCGA
21.1066	0	0.888817	Low	TCGA
31.1997	1	0.726947	Low	TCGA
30.2791	0	1.34316	High	TCGA
35.8352	0	0.910811	Low	TCGA
21.8628	0	0.610524	Low	TCGA
28.4052	1	0.987105	High	TCGA
94.2894	0	0.384693	Low	TCGA
13.4136	1	1.10152	High	TCGA
3.48489	1	1.31073	High	TCGA
64.076	0	1.09966	High	TCGA
58.7172	0	0.787328	Low	TCGA
88.8648	0	1.04613	High	TCGA
47.8351	0	1.45567	High	TCGA
20.219	1	1.40841	High	TCGA
2.89312	1	1.31073	High	TCGA
34.0599	1	0.987105	High	TCGA
19.6929	1	1.45567	High	TCGA
8.6136	1	0.888817	Low	TCGA
59.3747	0	0.454492	Low	TCGA
60.1637	0	0.900331	Low	TCGA
67.1993	0	0.700039	Low	TCGA
56.3501	0	0.802102	Low	TCGA
35.4078	1	1.42052	High	TCGA
57.8953	0	1.49828	High	TCGA
19.397	1	1.53535	High	TCGA
8.51498	1	1.016	High	TCGA
54.2131	0	0.720351	Low	TCGA
29.4901	0	1.53535	High	TCGA
5.52323	1	0.812895	Low	TCGA
12.23	0	1.42052	High	TCGA
64.6073	0	0.770708	Low	TCGA
21.008	1	1.04114	High	TCGA
53.6213	0	1.13655	High	TCGA
49.9392	0	0.770708	Low	TCGA
49.1173	0	0.987105	High	TCGA
46.8817	0	0.770708	Low	TCGA
91.1332	0	0.770708	Low	TCGA
44.5146	0	0.793267	Low	TCGA
72.9526	0	1.04114	High	TCGA
24.197	0	0.711139	Low	TCGA
30.1147	0	1.13655	High	TCGA
31.3969	0	0.770708	Low	TCGA
29.2271	0	0.752098	Low	TCGA
31.8243	0	0.642848	Low	TCGA
24.5915	0	0.770708	Low	TCGA
30.2134	1	0.770708	Low	TCGA
17.1943	0	0.770708	Low	TCGA
17.1943	0	1.19876	High	TCGA
54.246	0	0.987105	High	TCGA
23.2107	0	0.770708	Low	TCGA
14.5642	0	0.987105	High	TCGA
182.332	0	0.770708	Low	TCGA
15.156	0	0.770708	Low	TCGA
52.109	1	0.770708	Low	TCGA
22.4217	1	0.812895	Low	TCGA
46.0598	1	0.770708	Low	TCGA
65.7527	1	1.13655	High	TCGA
1.21643	1	0.770708	Low	TCGA
87.4511	1	0.722302	Low	TCGA
133.741	1	0.987105	High	TCGA
94.5195	1	1.13655	High	TCGA
114.081	1	1.13655	High	TCGA
7.95608	0	0.770708	Low	TCGA
156.228	0	1.13655	High	TCGA
154.354	1	0.770708	Low	TCGA
117.401	1	0.987105	High	TCGA
90.7716	0	1.13655	High	TCGA
30.6736	1	0.752098	Low	TCGA
94.3223	0	0.476683	Low	TCGA
62.0048	1	1.13655	High	TCGA
25.9066	1	1.13655	High	TCGA
60.2952	0	0.770708	Low	TCGA
2.76161	0	1.45567	High	TCGA
21.4025	0	0.752098	Low	TCGA
19.134	0	1.42052	High	TCGA
14.1697	0	0.770708	Low	TCGA
31.6928	0	0.770708	Low	TCGA
24.4271	0	1.016	High	TCGA
25.5449	0	0.770708	Low	TCGA
21.5669	0	0.770708	Low	TCGA
22.2902	0	1.13655	High	TCGA
11.4081	1	0.910811	Low	TCGA
26.7614	1	1.04114	High	TCGA
21.3039	1	0.752098	Low	TCGA
17.9834	1	0.547389	Low	TCGA
84.3278	0	1.45567	High	TCGA
51.5172	0	0.987105	High	TCGA
44.416	1	0.770708	Low	TCGA
134.267	1	0.770708	Low	TCGA
78.2128	1	0.987105	High	TCGA
95.5716	1	0.770708	Low	TCGA
75.0238	1	0.770708	Low	TCGA
51.8789	1	1.04114	High	TCGA
15.3204	1	0.770708	Low	TCGA
146.135	1	0.770708	Low	TCGA
13.0848	1	0.78784	Low	TCGA
39.4845	0	0.770708	Low	TCGA
0.230134	0	0.770708	Low	TCGA
47.7693	0	0.752098	Low	TCGA
52.2076	0	0.770708	Low	TCGA
42.542	0	1.13655	High	TCGA
18.4436	1	1.016	High	TCGA
15.3533	0	0.752098	Low	TCGA
22.5532	0	0.770708	Low	TCGA
20.6135	0	0.770708	Low	TCGA
13.6766	0	1.13655	High	TCGA
22.5203	0	0.987105	High	TCGA
32.6133	0	1.06676	High	TCGA
38.2681	0	0.984307	Low	TCGA
15.0245	0	0.770708	Low	TCGA
16.4382	0	0.770708	Low	TCGA
28.5367	0	1.13655	High	TCGA
36.6571	0	0.770708	Low	TCGA
48.6899	1	1.13655	High	TCGA
0.0986291	0	0.770708	Low	TCGA
6.6739	0	0.752098	Low	TCGA
11.5396	1	1.45567	High	TCGA
40.1091	1	0.740175	Low	TCGA
0.131505	0	0.770708	Low	TCGA
0.0328764	0	0.860041	Low	TCGA
75.1882	0	0.770708	Low	TCGA
95.9332	0	0.752098	Low	TCGA
29.8517	0	1.13655	High	TCGA
23.1778	0	1.13655	High	TCGA
4.56981	0	0.770708	Low	TCGA
0.230134	1	0.770708	Low	TCGA
14.2683	0	0.770708	Low	TCGA
0.164382	0	1.13655	High	TCGA
16.2409	0	0.770708	Low	TCGA
0.0986291	0	0.770708	Low	TCGA
31.6928	0	0.694722	Low	TCGA
14.9587	0	1.13655	High	TCGA
17.5231	0	1.13655	High	TCGA
6.90403	0	0.752098	Low	TCGA
14.5313	0	0.770708	Low	TCGA
39.09	0	0.987105	High	TCGA
37.1503	0	0.752098	Low	TCGA
0.328764	0	0.770708	Low	TCGA
0.131505	0	0.770708	Low	TCGA
35.4736	0	0.770708	Low	TCGA
3.71503	1	0.963269	Low	TCGA
1.64382	0	0.812895	Low	TCGA
9.40264	0	0.770708	Low	TCGA
33.0079	0	0.987105	High	TCGA
6.24651	0	1.13655	High	TCGA
0.460269	0	1.04114	High	TCGA
2.4986	0	1.13655	High	TCGA
5.5561	0	0.770708	Low	TCGA
29.5887	0	0.987105	High	TCGA
13.7423	0	0.987105	High	TCGA
26.0381	0	0.770708	Low	TCGA
0.131505	0	1.13655	High	TCGA
0.0657527	0	0.987105	High	TCGA
16.9313	0	0.770708	Low	TCGA
16.1423	0	1.04114	High	TCGA
6.37801	0	0.987105	High	TCGA
17.6546	1	1.04114	High	TCGA
15.3533	0	0.770708	Low	TCGA
56.5802	0	0.812895	Low	TCGA
45.4351	0	0.770708	Low	TCGA
68.3171	0	0.987105	High	TCGA
35.4407	0	0.770708	Low	TCGA
24.9203	0	0.770708	Low	TCGA
31.6271	1	0.770708	Low	TCGA
19.0025	1	1.19876	High	TCGA
0	0	0.770708	Low	TCGA
7.98895	0	0.770708	Low	TCGA
9.43551	0	0.752098	Low	TCGA
7.59444	0	1.13655	High	TCGA
1.28218	0	0.987105	High	TCGA
0.230134	0	0.987105	High	TCGA
11.6382	0	0.770708	Low	TCGA
15.156	0	0.770708	Low	TCGA
12.6245	0	0.770708	Low	TCGA
14.0382	0	0.770708	Low	TCGA
14.8272	0	0.770708	Low	TCGA
16.7341	0	0.72338	Low	TCGA
1.90683	0	1.13655	High	TCGA
11.0793	0	0.770708	Low	TCGA
88.8319	0	0.770708	Low	TCGA
94.0264	0	0.770708	Low	TCGA
32.6462	0	0.752098	Low	TCGA
30.8709	0	0.770708	Low	TCGA
5.45747	0	0.770708	Low	TCGA
28.0764	0	0.770708	Low	TCGA
30.6736	0	0.770708	Low	TCGA
41.0954	0	0.793267	Low	TCGA
40.9311	0	0.770708	Low	TCGA
35.375	0	0.987105	High	TCGA
29.8517	0	0.693967	Low	TCGA
123.648	0	0.770708	Low	TCGA
75.254	0	0.770708	Low	TCGA
135.22	0	0.770708	Low	TCGA
20.0217	0	1.13655	High	TCGA
8.18621	0	0.770708	Low	TCGA
2.03833	0	0.770708	Low	TCGA
20.6792	0	0.770708	Low	TCGA
27.1559	0	0.770708	Low	TCGA
169.839	1	0.770708	Low	TCGA
40.6352	0	0.770708	Low	TCGA
24.1641	0	1.45567	High	TCGA
24.7888	0	1.13655	High	TCGA
33.238	1	0.72338	Low	TCGA
18.608	0	0.987105	High	TCGA
14.9259	0	0.752098	Low	TCGA
21.3696	0	1.13655	High	TCGA
2.03833	0	0.770708	Low	TCGA
33.7311	0	1.13655	High	TCGA
26.1367	0	0.770708	Low	TCGA
0	0	0.770708	Low	TCGA
33.9284	0	0.770708	Low	TCGA
26.9915	1	1.13655	High	TCGA
31.364	1	1.10911	High	TCGA
45.9283	0	1.13655	High	TCGA
13.5122	0	0.770708	Low	TCGA
0.0986291	0	0.501921	Low	TCGA
39.1557	0	0.770708	Low	TCGA
23.2107	0	0.770708	Low	TCGA
51.057	0	0.770708	Low	TCGA
133.051	0	0.963269	Low	TCGA
131.67	0	1.10152	High	TCGA
48.4597	0	0.888817	Low	TCGA
47.605	0	0.963269	Low	TCGA
11.441	0	0.987105	High	TCGA
48.5584	0	0.709394	Low	TCGA
9.96153	0	0.987105	High	TCGA
8.51498	0	0.910811	Low	TCGA
14.367	0	1.016	High	TCGA
43.4297	0	1.04114	High	TCGA
48.0981	0	0.987105	High	TCGA
14.2683	0	0.642848	Low	TCGA
47.2433	0	0.987105	High	TCGA
20.8765	0	0.975747	Low	TCGA
13.6766	0	0.642848	Low	TCGA
31.7914	1	1.45567	High	TCGA
7.95608	0	0.987105	High	TCGA
39.3201	0	0.987105	High	TCGA
28.0107	0	0.925108	Low	TCGA
19.1998	0	1.45567	High	TCGA
18.2135	0	0.963269	Low	TCGA
143.144	0	0.627326	Low	TCGA
18.0162	1	0.925108	Low	TCGA
78.4101	0	1.04114	High	TCGA
121.938	0	0.987105	High	TCGA
73.8403	0	1.42052	High	TCGA
87.2538	0	1.45567	High	TCGA
63.1226	1	0.963269	Low	TCGA
101.982	0	1.42052	High	TCGA
55.4295	0	0.987105	High	TCGA
36.1311	0	0.987105	High	TCGA
136.733	0	1.04114	High	TCGA
99.1222	0	1.45567	High	TCGA
24.7888	1	1.45567	High	TCGA
114.804	1	0.987105	High	TCGA
92.4812	0	0.627326	Low	TCGA
88.6018	0	0.987105	High	TCGA
107.933	0	1.016	High	TCGA
77.1937	1	1.016	High	TCGA
75.254	0	0.93747	Low	TCGA
5.19446	1	0.987105	High	TCGA
98.9907	0	0.987105	High	TCGA
107.933	0	1.42052	High	TCGA
56.8103	0	1.10152	High	TCGA
53.1282	0	1.016	High	TCGA
67.3308	0	1.45567	High	TCGA
34.553	0	1.42052	High	TCGA
33.764	0	1.36628	High	TCGA
61.5774	0	0.963269	Low	TCGA
25.2162	0	0.987105	High	TCGA
101.719	0	0.963269	Low	TCGA
134.399	0	0.963269	Low	TCGA
80.2841	0	0.963269	Low	TCGA
118.453	0	0.987105	High	TCGA
79.758	0	0.953607	Low	TCGA
74.3992	0	0.68922	Low	TCGA
71.9992	0	0.987105	High	TCGA
35.0462	0	1.04114	High	TCGA
34.29	0	0.642848	Low	TCGA
31.8243	0	0.963269	Low	TCGA
61.939	1	0.963269	Low	TCGA
24.723	0	1.016	High	TCGA
63.287	0	1.42052	High	TCGA
99.188	0	1.45567	High	TCGA
54.6405	0	0.963269	Low	TCGA
27.123	1	0.987105	High	TCGA
44.8762	1	1.45567	High	TCGA
50.4323	0	1.45567	High	TCGA
44.2844	0	1.016	High	TCGA
17.5231	0	0.812895	Low	TCGA
17.1286	0	1.45567	High	TCGA
8.38347	1	1.45567	High	TCGA
49.8405	0	1.45567	High	TCGA
20.5148	0	1.016	High	TCGA
17.4573	0	0.963269	Low	TCGA
18.9039	0	1.04114	High	TCGA
20.745	0	0.963269	Low	TCGA
32.5476	0	0.963269	Low	TCGA
25.2819	0	0.678037	Low	TCGA
18.2135	0	1.45567	High	TCGA
50.4652	0	0.987105	High	TCGA
21.8957	0	0.627326	Low	TCGA
21.6655	0	1.42052	High	TCGA
49.4789	0	0.963269	Low	TCGA
18.608	0	1.45567	High	TCGA
19.3313	0	0.661665	Low	TCGA
48.4597	0	1.016	High	TCGA
31.7257	0	1.10152	High	TCGA
23.7696	1	1.33329	High	TCGA
23.4737	0	1.04114	High	TCGA
17.3587	0	0.910811	Low	TCGA
60.7226	0	0.987105	High	TCGA
22.4545	0	0.963269	Low	TCGA
20.2518	0	1.016	High	TCGA
19.1998	0	0.642848	Low	TCGA
19.5614	0	0.987105	High	TCGA
16.4711	0	0.987105	High	TCGA
52.4707	0	0.642848	Low	TCGA
107.703	0	1.016	High	TCGA
42.4434	0	0.888817	Low	TCGA
17.1943	0	0.963269	Low	TCGA
18.1477	0	0.987105	High	TCGA
105.336	0	0.987105	High	TCGA
10.5862	0	0.987105	High	TCGA
36.2297	0	0.987105	High	TCGA
33.9284	1	0.987105	High	TCGA
91.0675	0	1.45567	High	TCGA
29.9832	1	0.987105	High	TCGA
32.7448	0	1.10152	High	TCGA
56.2843	0	0.987105	High	TCGA
47.3091	1	1.45567	High	TCGA
35.9339	1	0.987105	High	TCGA
50.3666	0	0.987105	High	TCGA
50.8268	0	0.947999	Low	TCGA
7.29855	0	0.987105	High	TCGA
21.3039	0	0.987105	High	TCGA
21.1395	0	1.016	High	TCGA
21.8957	0	1.53535	High	TCGA
38.301	0	0.987105	High	TCGA
35.3092	0	1.45567	High	TCGA
34.29	0	0.627326	Low	TCGA
35.4736	0	0.963269	Low	TCGA
30.6079	0	1.42052	High	TCGA
37.4462	0	0.963269	Low	TCGA
35.6708	0	0.947999	Low	TCGA
33.1065	0	0.627326	Low	TCGA
29.786	0	0.987105	High	TCGA
31.7257	0	1.45567	High	TCGA
20.1861	1	1.45567	High	TCGA
25.1504	0	0.987105	High	TCGA
23.6052	0	0.963269	Low	TCGA
29.5558	0	0.987105	High	TCGA
31.364	0	0.963269	Low	TCGA
24.2627	0	1.53535	High	TCGA
23.7367	0	1.53535	High	TCGA
23.8025	0	0.672578	Low	TCGA
21.7313	0	1.45567	High	TCGA
20.6135	0	0.987105	High	TCGA
22.323	0	1.45567	High	TCGA
10.5862	0	0.987105	High	TCGA
11.2766	0	0.987105	High	TCGA
14.6957	0	1.04114	High	TCGA
11.967	0	0.987105	High	TCGA
14.9259	0	0.987105	High	TCGA
13.7423	0	0.987105	High	TCGA
14.6629	0	1.04114	High	TCGA
14.4985	0	1.45567	High	TCGA
21.1724	0	0.48645	Low	TCGA
17.9176	0	0.987105	High	TCGA
14.7286	0	1.45567	High	TCGA
12.0985	0	1.34316	High	TCGA
10.7177	0	0.627326	Low	TCGA
11.0465	0	1.016	High	TCGA
10.2903	0	1.45567	High	TCGA
9.36976	0	1.45567	High	TCGA
10.4218	0	1.49828	High	TCGA
8.74511	0	1.53535	High	TCGA
0	0	0.987105	High	TCGA
13.019	0	1.53535	High	TCGA
13.019	0	0.627326	Low	TCGA
1.01917	0	1.42052	High	TCGA
17.9834	0	0.661665	Low	TCGA
53.0624	0	0.987105	High	TCGA
29.0298	1	1.42052	High	TCGA
31.0024	1	0.768816	Low	TCGA
26.0052	0	0.963269	Low	TCGA
1.01917	0	1.45567	High	TCGA
17.03	0	0.963269	Low	TCGA
53.983	0	0.888817	Low	TCGA
9.00812	0	1.10911	High	TCGA
43.0023	0	1.49828	High	TCGA
33.9941	0	1.33532	High	TCGA
19.9888	0	0.963269	Low	TCGA
18.9697	0	0.678037	Low	TCGA
18.9697	0	0.963269	Low	TCGA
14.0053	0	0.987105	High	TCGA
11.9999	0	0.905495	Low	TCGA
32.0544	0	0.987105	High	TCGA
9.99441	0	0.987105	High	TCGA
10.9807	0	0.987105	High	TCGA
8.97524	0	0.987105	High	TCGA
7.98895	0	0.987105	High	TCGA
24.986	0	1.45567	High	TCGA
9.99441	0	1.49828	High	TCGA
45.0735	0	0.963269	Low	TCGA
0	0	1.42052	High	TCGA
18.0491	0	0.642848	Low	TCGA
0	0	1.04114	High	TCGA
36.953	0	0.987105	High	TCGA
13.019	0	0.642848	Low	TCGA
0.986291	0	0.987105	High	TCGA
38.0051	0	0.963269	Low	TCGA
28.9641	0	0.987105	High	TCGA
19.9559	0	0.963269	Low	TCGA
0	0	0.642848	Low	TCGA
11.9999	0	1.45567	High	TCGA
37.0516	1	0.963269	Low	TCGA
9.99441	1	0.963269	Low	TCGA
31.0024	0	0.963269	Low	TCGA
31.0024	0	1.42052	High	TCGA
0.986291	0	1.42052	High	TCGA
112.075	1	0.728916	Low	TCGA
43.0023	0	1.45567	High	TCGA
40.0105	0	0.627326	Low	TCGA
0	0	0.642848	Low	TCGA
33.0079	0	1.04114	High	TCGA
30.9695	0	1.42052	High	TCGA
17.9505	0	0.963269	Low	TCGA
0	0	1.44107	High	TCGA
41.9831	0	0.963269	Low	TCGA
0	0	0.963269	Low	TCGA
11.9999	0	1.45567	High	TCGA
9.99441	0	0.987105	High	TCGA
9.99441	0	0.728916	Low	TCGA
11.9999	0	0.642848	Low	TCGA
1.01917	0	0.963269	Low	TCGA
50.0378	0	0.963269	Low	TCGA
0	0	1.04114	High	TCGA
45.0735	0	0.987105	High	TCGA
33.0736	0	0.642848	Low	TCGA
1.01917	0	0.947999	Low	TCGA
25.0189	0	0.583203	Low	TCGA
8.97524	0	0.963269	Low	TCGA
19.0354	0	1.04114	High	TCGA
15.0245	0	1.04114	High	TCGA
0.986291	0	0.987105	High	TCGA
14.0053	1	1.53535	High	TCGA
0	0	0.621033	Low	TCGA
11.9999	0	1.016	High	TCGA
19.0354	0	0.960667	Low	TCGA
13.019	0	1.04114	High	TCGA
21.0409	0	0.963269	Low	TCGA
0.986291	0	0.768816	Low	TCGA
27.0244	0	1.016	High	TCGA
17.03	0	1.04114	High	TCGA
38.0379	0	0.987105	High	TCGA
19.2327	0	1.49828	High	TCGA
22.9477	0	0.963269	Low	TCGA
73.906	0	0.987105	High	TCGA
5.72049	1	0.358606	Low	TCGA
22.2573	0	0.963269	Low	TCGA
73.0513	0	1.34316	High	TCGA
99.3523	0	0.987105	High	TCGA
40.5694	0	1.04114	High	TCGA
86.6621	1	0.987105	High	TCGA
90.7059	0	0.500689	Low	TCGA
60.9199	0	1.04114	High	TCGA
87.1223	0	0.987105	High	TCGA
26.0381	1	0.987105	High	TCGA
74.1362	0	1.016	High	TCGA
19.3313	0	0.987105	High	TCGA
32.449	0	0.987105	High	TCGA
6.47664	1	0.987105	High	TCGA
16.3067	0	0.987105	High	TCGA
14.8272	0	1.49828	High	TCGA
22.1915	0	0.987105	High	TCGA
24.1312	0	1.04114	High	TCGA
25.0518	0	0.987105	High	TCGA
14.9916	0	0.987105	High	TCGA
16.5697	0	0.963269	Low	TCGA
19.7916	0	0.987105	High	TCGA
15.4848	0	0.987105	High	TCGA
23.2436	0	1.04114	High	TCGA
24.7888	0	0.963269	Low	TCGA
29.26	0	0.987105	High	TCGA
16.7998	0	1.42052	High	TCGA
14.5313	0	0.987105	High	TCGA
19.3313	0	0.932	Low	TCGA
14.9587	0	1.45567	High	TCGA
11.441	1	0.963269	Low	TCGA
13.7094	0	1.45567	High	TCGA
17.4245	0	1.04114	High	TCGA
18.6738	0	0.793267	Low	TCGA
13.5779	0	0.947999	Low	TCGA
12.2629	0	0.977203	Low	TCGA
1.67669	0	0.963269	Low	TCGA
8.21909	0	0.987105	High	TCGA
20.1861	0	0.963269	Low	TCGA
1.1178	0	1.45567	High	TCGA
2.30134	0	1.016	High	TCGA
0.328764	0	0.627326	Low	TCGA
0.328764	0	1.016	High	TCGA
0.230134	0	0.963269	Low	TCGA
0.328764	0	0.457993	Low	TCGA
0.624651	0	0.474704	Low	TCGA
2.95887	0	1.04114	High	TCGA
1.77532	0	1.31073	High	TCGA
1.70957	0	0.987105	High	TCGA
9.96153	0	1.49828	High	TCGA
7.3643	0	0.423795	Low	TCGA
7.46293	0	1.45567	High	TCGA
0.164382	0	0.768816	Low	TCGA
0.328764	0	1.45567	High	TCGA
0.328764	0	0.642848	Low	TCGA
0.328764	0	0.642848	Low	TCGA
6.44376	0	0.963269	Low	TCGA
5.65473	0	0.888817	Low	TCGA
7.95608	0	1.36628	High	TCGA
7.00266	0	0.987105	High	TCGA
7.59444	0	0.910811	Low	TCGA
7.16704	0	1.04114	High	TCGA
6.90403	0	0.963269	Low	TCGA
7.03554	0	0.947999	Low	TCGA
0.328764	0	1.45567	High	TCGA
0.36164	0	0.926488	Low	TCGA
0.328764	0	1.53535	High	TCGA
0.328764	0	1.45567	High	TCGA
0.328764	0	0.963269	Low	TCGA
0.526022	0	1.45567	High	TCGA
5.35885	0	0.627326	Low	TCGA
0.328764	0	0.987105	High	TCGA
12.3286	0	0.963269	Low	TCGA
0.295887	0	0.963269	Low	TCGA
0.328764	0	0.904117	Low	TCGA
0.328764	0	0.627326	Low	TCGA
0.328764	0	0.987105	High	TCGA
0.328764	0	1.45567	High	TCGA
5.32597	0	0.987105	High	TCGA
5.58898	0	0.78784	Low	TCGA
80.2841	0	0.963269	Low	TCGA
61.3473	0	0.672578	Low	TCGA
66.7719	0	1.42052	High	TCGA
81.632	1	1.36628	High	TCGA
95.7031	1	0.963269	Low	TCGA
68.7445	0	1.45567	High	TCGA
69.8294	0	0.987105	High	TCGA
58.9473	1	0.987105	High	TCGA
44.416	0	1.45567	High	TCGA
32.7777	0	1.45567	High	TCGA
21.4025	0	0.963269	Low	TCGA
52.1748	0	1.45567	High	TCGA
26.0381	1	0.963269	Low	TCGA
37.479	0	1.45567	High	TCGA
20.3176	0	0.627326	Low	TCGA
22.3559	0	1.04114	High	TCGA
53.0296	0	1.04114	High	TCGA
21.534	0	1.016	High	TCGA
50.6953	0	1.45567	High	TCGA
50.8597	0	0.586113	Low	TCGA
71.9992	0	1.45567	High	TCGA
76.7663	0	1.42052	High	TCGA
65.0952	0	0.627326	Low	TCGA
26.2353	0	0.963269	Low	TCGA
50.2351	0	0.987105	High	TCGA
62.0377	0	1.04114	High	TCGA
55.3309	0	0.987105	High	TCGA
71.802	0	0.987105	High	TCGA
115.264	0	1.45567	High	TCGA
113.621	0	0.963269	Low	TCGA
108.722	0	0.963269	Low	TCGA
106.782	0	1.53535	High	TCGA
108.032	0	1.45567	High	TCGA
102.311	0	0.963269	Low	TCGA
98.2674	0	0.987105	High	TCGA
82.684	0	1.45567	High	TCGA
70.4211	0	0.987105	High	TCGA
60.5582	0	0.987105	High	TCGA
53.8843	0	1.04114	High	TCGA
40.5694	0	0.977203	Low	TCGA
20.4491	0	0.987105	High	TCGA
97.0839	0	0.987105	High	TCGA
61.8733	0	0.987105	High	TCGA
82.6183	0	0.627326	Low	TCGA
11.5067	0	0.987105	High	TCGA
17.7861	0	0.987105	High	TCGA
24.7888	0	1.42052	High	TCGA
26.9257	0	0.947999	Low	TCGA
130.092	0	0.987105	High	TCGA
5.65473	1	0.963269	Low	TCGA
15.6163	0	0.963269	Low	TCGA
32.5147	0	0.987105	High	TCGA
2.56436	0	0.987105	High	TCGA
32.9092	0	0.963269	Low	TCGA
19.1998	1	0.627326	Low	TCGA
140.546	0	1.45567	High	TCGA
98.3332	0	0.728916	Low	TCGA
5.26022	1	0.963269	Low	TCGA
84.0977	0	1.45567	High	TCGA
109.018	0	0.987105	High	TCGA
23.3093	0	0.678037	Low	TCGA
75.2211	0	1.53535	High	TCGA
98.9249	0	0.963269	Low	TCGA
64.8322	0	1.32969	High	TCGA
55.8569	1	0.963269	Low	TCGA
107.243	1	0.963269	Low	TCGA
65.3582	0	1.45567	High	TCGA
133.215	0	1.45567	High	TCGA
83.8676	1	1.07492	High	TCGA
134.136	0	0.987105	High	TCGA
107.21	0	1.45567	High	TCGA
125.16	0	1.45567	High	TCGA
108.36	0	1.45567	High	TCGA
100.996	0	1.53535	High	TCGA
103.856	0	0.987105	High	TCGA
97.6756	0	0.661665	Low	TCGA
98.3332	0	0.987105	High	TCGA
95.9989	0	1.45567	High	TCGA
86.0703	0	0.963269	Low	TCGA
93.8949	0	1.45567	High	TCGA
99.3195	0	1.45567	High	TCGA
17.2272	1	1.45567	High	TCGA
37.8078	0	1.42052	High	TCGA
41.8187	1	1.04114	High	TCGA
94.2894	0	0.987105	High	TCGA
61.2815	0	0.963269	Low	TCGA
86.5306	0	1.49828	High	TCGA
86.4319	0	1.45567	High	TCGA
33.7311	0	0.947999	Low	TCGA
160.897	0	0.812895	Low	TCGA
50.8926	0	1.42052	High	TCGA
94.2236	1	0.987105	High	TCGA
120.327	0	0.963269	Low	TCGA
99.7797	0	1.04114	High	TCGA
118.585	0	0.963269	Low	TCGA
2.76161	0	1.42052	High	TCGA
104.284	0	1.53535	High	TCGA
112.766	0	0.987105	High	TCGA
97.84	0	0.925108	Low	TCGA
105.27	0	1.42052	High	TCGA
102.837	0	0.947999	Low	TCGA
105.303	0	0.987105	High	TCGA
50.9583	0	1.04114	High	TCGA
98.7606	0	0.926488	Low	TCGA
98.6619	0	0.987105	High	TCGA
88.9963	0	0.987105	High	TCGA
99.6153	0	1.45567	High	TCGA
93.3031	0	0.987105	High	TCGA
85.6429	0	1.45567	High	TCGA
71.0458	0	0.963269	Low	TCGA
93.8291	1	1.45567	High	TCGA
166.42	0	1.04114	High	TCGA
20.2518	1	1.42052	High	TCGA
86.5306	0	0.987105	High	TCGA
54.2131	1	1.016	High	TCGA
63.6157	0	0.963269	Low	TCGA
38.1694	0	1.04114	High	TCGA
39.3859	0	0.963269	Low	TCGA
40.5365	0	0.987105	High	TCGA
73.3471	0	1.016	High	TCGA
33.3037	0	0.987105	High	TCGA
38.9585	0	1.10911	High	TCGA
10.5862	1	1.16982	High	TCGA
77.6211	1	1.01045	High	TCGA
143.374	0	1.45567	High	TCGA
281.29	0	0.963269	Low	TCGA
32.5805	1	0.987105	High	TCGA
24.6244	1	0.642848	Low	TCGA
11.9012	1	0.925108	Low	TCGA
275.865	0	0.987105	High	TCGA
129.566	1	1.016	High	TCGA
50.6953	1	0.963269	Low	TCGA
65.5226	1	0.963269	Low	TCGA
146.497	1	0.987105	High	TCGA
112.371	1	0.987105	High	TCGA
233.619	0	1.45567	High	TCGA
18.7724	1	1.49828	High	TCGA
127.33	1	0.627326	Low	TCGA
84.5909	1	0.963269	Low	TCGA
165.763	0	0.661665	Low	TCGA
129.073	1	1.016	High	TCGA
140.875	0	1.45567	High	TCGA
255.679	0	1.45567	High	TCGA
68.4486	0	0.963269	Low	TCGA
212.25	1	1.42052	High	TCGA
234.277	0	0.987105	High	TCGA
81.1717	1	1.04114	High	TCGA
78.0156	1	0.642848	Low	TCGA
263.274	0	0.728916	Low	TCGA
162.048	0	0.963269	Low	TCGA
102.771	1	0.963269	Low	TCGA
140.283	1	1.016	High	TCGA
100.7	1	1.53535	High	TCGA
89.4566	0	0.910811	Low	TCGA
282.901	0	1.45567	High	TCGA
169.51	0	0.987105	High	TCGA
97.4784	1	0.987105	High	TCGA
188.677	0	1.04114	High	TCGA
79.4621	1	0.963269	Low	TCGA
18.345	1	1.016	High	TCGA
21.008	1	1.45567	High	TCGA
113.785	1	0.987105	High	TCGA
206.858	0	0.977203	Low	TCGA
129.697	1	0.963269	Low	TCGA
245.093	1	0.987105	High	TCGA
28.2737	1	0.963269	Low	TCGA
68.9417	1	0.963269	Low	TCGA
58.5528	1	1.016	High	TCGA
43.594	0	0.987105	High	TCGA
101.522	0	0.987105	High	TCGA
73.5115	0	0.627326	Low	TCGA
139.166	0	1.45567	High	TCGA
170.168	0	1.04114	High	TCGA
37.8736	1	0.987105	High	TCGA
7.06842	0	0.987105	High	TCGA
85.347	0	0.925108	Low	TCGA
74.991	0	0.987105	High	TCGA
68.1198	0	0.987105	High	TCGA
18.8381	1	1.45567	High	TCGA
103.626	0	1.016	High	TCGA
71.1444	0	1.016	High	TCGA
62.9253	0	1.04114	High	TCGA
59.835	0	1.45567	High	TCGA
20.4491	0	0.700039	Low	TCGA
25.5449	0	0.987105	High	TCGA
63.0897	0	0.963269	Low	TCGA
81.4347	0	1.42052	High	TCGA
37.7421	0	1.45567	High	TCGA
40.815	0	0.987105	High	TCGA
39.5503	0	1.45567	High	TCGA
39.1557	0	0.987105	High	TCGA
70.2239	0	0.987105	High	TCGA
84.1306	0	0.987105	High	TCGA
51.583	0	0.987105	High	TCGA
51.6816	0	1.31073	High	TCGA
37.216	0	1.016	High	TCGA
32.0216	0	1.42052	High	TCGA
18.2135	0	0.963269	Low	TCGA
43.5283	1	1.42052	High	TCGA
61.5117	0	1.45567	High	TCGA
21.6984	0	0.963269	Low	TCGA
74.8923	0	1.45567	High	TCGA
61.676	0	0.963269	Low	TCGA
72.2293	0	0.627326	Low	TCGA
75.4841	1	1.26068	High	TCGA
74.1362	0	0.963269	Low	TCGA
76.6019	0	1.36628	High	TCGA
85.873	0	0.926488	Low	TCGA
77.7526	0	1.42052	High	TCGA
49.9392	0	0.963269	Low	TCGA
77.9498	0	0.987105	High	TCGA
74.1362	0	0.72338	Low	TCGA
41.753	0	1.45567	High	TCGA
46.3885	1	1.04114	High	TCGA
89.062	0	1.10152	High	TCGA
90.9689	0	1.016	High	TCGA
81.7306	0	0.770708	Low	TCGA
77.9827	0	0.963269	Low	TCGA
67.1006	0	0.963269	Low	TCGA
38.0051	0	0.987105	High	TCGA
29.9832	0	1.45567	High	TCGA
13.9067	0	0.963269	Low	TCGA
78.2786	0	1.42052	High	TCGA
54.0487	0	0.963269	Low	TCGA
15.6491	0	0.963269	Low	TCGA
3.22188	0	0.926488	Low	TCGA
2.56436	0	0.728916	Low	TCGA
79.0019	0	0.627326	Low	TCGA
67.8568	0	0.627326	Low	TCGA
70.8814	0	0.963269	Low	TCGA
16.2738	0	0.947999	Low	TCGA
4.40543	0	1.45567	High	TCGA
15.682	0	0.987105	High	TCGA
14.3012	0	1.016	High	TCGA
9.63277	0	1.45567	High	TCGA
44.8105	0	0.642848	Low	TCGA
81.8292	0	1.04114	High	TCGA
32.5805	1	0.963269	Low	TCGA
24.4929	0	0.963269	Low	TCGA
31.0024	0	1.49828	High	TCGA
63.3199	0	0.987105	High	TCGA
30.3449	0	1.42052	High	TCGA
10.7834	0	1.04114	High	TCGA
15.156	0	0.987105	High	TCGA
63.3856	0	0.963269	Low	TCGA
53.2597	0	1.016	High	TCGA
24.5586	0	0.642848	Low	TCGA
23.0792	0	1.45567	High	TCGA
40.9968	0	1.016	High	TCGA
52.9638	0	0.987105	High	TCGA
26.4983	0	0.987105	High	TCGA
23.9011	0	0.408717	Low	TCGA
20.3833	0	0.963269	Low	TCGA
5.85199	0	1.45567	High	TCGA
2.3671	0	0.963269	Low	TCGA
16.9642	0	0.963269	Low	TCGA
2.4986	0	0.987105	High	TCGA
13.6108	0	0.575461	Low	TCGA
36.8544	0	0.642848	Low	TCGA
12.8875	0	0.987105	High	TCGA
51.32	0	1.45567	High	TCGA
27.2545	0	1.45567	High	TCGA
50.794	0	1.45567	High	TCGA
5.58898	0	1.45567	High	TCGA
23.934	0	0.963269	Low	TCGA
24.9532	0	0.926488	Low	TCGA
42.3447	0	0.578839	Low	TCGA
44.8105	0	0.888817	Low	TCGA
23.0463	0	1.10152	High	TCGA
32.9092	0	0.932	Low	TCGA
4.89858	0	0.720351	Low	TCGA
21.4354	0	1.07492	High	TCGA
35.9339	0	0.963269	Low	TCGA
20.1203	1	0.815334	Low	TCGA
90.8374	1	0.642848	Low	TCGA
26.6627	1	0.987105	High	TCGA
72.5581	1	0.627326	Low	TCGA
37.7421	1	0.642848	Low	TCGA
30.2791	1	0.625631	Low	TCGA
55.6268	1	1.45567	High	TCGA
37.5448	1	0.987105	High	TCGA
7.3643	1	1.45567	High	TCGA
51.3857	1	1.40841	High	TCGA
51.1556	1	1.45567	High	TCGA
69.928	1	0.987105	High	TCGA
91.988	1	1.04114	High	TCGA
113.818	1	0.987105	High	TCGA
82.8484	1	0.963269	Low	TCGA
42.279	1	0.963269	Low	TCGA
11.9999	1	0.883631	Low	TCGA
55.6925	1	0.987105	High	TCGA
49.5775	1	0.642848	Low	TCGA
17.6875	1	1.42052	High	TCGA
25.8079	1	1.45567	High	TCGA
31.5284	1	1.45567	High	TCGA
89.1607	1	0.642848	Low	TCGA
97.4784	1	1.45567	High	TCGA
25.0847	1	0.661665	Low	TCGA
120.623	1	0.987105	High	TCGA
114.147	1	0.987105	High	TCGA
33.1722	1	1.45567	High	TCGA
74.7279	1	1.42052	High	TCGA
122.826	1	0.642848	Low	TCGA
33.9941	1	0.963269	Low	TCGA
63.3527	1	0.987105	High	TCGA
55.0021	1	0.987105	High	TCGA
45.6324	1	0.963269	Low	TCGA
72.065	1	1.36628	High	TCGA
53.983	1	0.770708	Low	TCGA
55.4953	1	1.45567	High	TCGA
28.1422	0	0.987105	High	TCGA
26.1367	0	1.42052	High	TCGA
38.5968	1	1.20236	High	TCGA
83.3087	1	0.642848	Low	TCGA
57.8295	1	0.963269	Low	TCGA
130.157	1	1.04114	High	TCGA
36.8215	0	0.987105	High	TCGA
36.7886	0	1.016	High	TCGA
20.1203	0	0.932	Low	TCGA
10.5204	1	0.987105	High	TCGA
110.596	0	0.642848	Low	TCGA
20.8765	0	0.627326	Low	TCGA
18.6409	0	1.45567	High	TCGA
23.5066	0	1.42052	High	TCGA
9.63277	0	0.926488	Low	TCGA
9.69852	1	1.016	High	TCGA
18.871	0	0.987105	High	TCGA
21.7641	0	0.987105	High	TCGA
9.43551	0	0.627326	Low	TCGA
0	0	0.947999	Low	TCGA
11.9341	0	0.848624	Low	TCGA
11.7697	0	0.963269	Low	TCGA
11.7697	0	0.578839	Low	TCGA
12.6574	0	1.36628	High	TCGA
11.7697	0	1.16182	High	TCGA
12.6574	1	1.45567	High	TCGA
0	0	0.963269	Low	TCGA
12.6574	0	0.963269	Low	TCGA
12.6574	0	1.04114	High	TCGA
12.6574	0	1.45567	High	TCGA
48.5255	0	0.963269	Low	TCGA
12.5588	0	1.45567	High	TCGA
12.1643	0	1.42052	High	TCGA
13.5122	0	1.42052	High	TCGA
12.5916	0	0.987105	High	TCGA
0	0	0.963269	Low	TCGA
12.5916	0	1.45567	High	TCGA
12.9204	0	1.45567	High	TCGA
12.4601	0	0.987105	High	TCGA
12.493	0	1.45567	High	TCGA
12.3286	0	0.963269	Low	TCGA
10.9149	0	1.42052	High	TCGA
11.3423	0	1.41668	High	TCGA
11.2766	0	0.963269	Low	TCGA
0.164382	0	1.45567	High	TCGA
12.0327	0	1.04871	High	TCGA
10.4218	0	0.987105	High	TCGA
12.3286	0	0.922609	Low	TCGA
12.9533	0	1.016	High	TCGA
12.3286	0	1.016	High	TCGA
20.2518	0	1.36628	High	TCGA
12.5259	0	0.925108	Low	TCGA
12.3615	0	0.910811	Low	TCGA
12.9533	0	1.38247	High	TCGA
15.4519	0	0.987105	High	TCGA
16.8656	0	0.963269	Low	TCGA
16.7012	0	0.768816	Low	TCGA
0.0328764	0	1.45567	High	TCGA
9.76428	0	1.42052	High	TCGA
24.5586	0	1.45567	High	TCGA
14.4327	0	0.947999	Low	TCGA
33.9941	1	1.016	High	TCGA
12.9533	0	0.627326	Low	TCGA
13.4136	0	0.987105	High	TCGA
19.4628	0	0.987105	High	TCGA
56.8103	0	1.45567	High	TCGA
20.8765	0	1.41668	High	TCGA
13.2492	0	0.728916	Low	TCGA
20.5806	0	0.926488	Low	TCGA
13.9724	0	1.45567	High	TCGA
14.1697	0	0.963269	Low	TCGA
13.4793	0	0.963269	Low	TCGA
19.1998	0	1.01045	High	TCGA
14.1697	0	0.665831	Low	TCGA
17.4902	0	1.13655	High	TCGA
16.5039	0	0.883631	Low	TCGA
55.4953	0	1.04114	High	TCGA
15.7806	0	1.53535	High	TCGA
18.1477	0	0.963269	Low	TCGA
18.9039	0	0.963269	Low	TCGA
12.0327	0	1.40627	High	TCGA
52.9967	0	1.34316	High	TCGA
14.0053	0	0.627326	Low	TCGA
18.9697	0	1.04114	High	TCGA
20.0875	0	1.42052	High	TCGA
20.1203	0	0.963269	Low	TCGA
20.0875	0	1.45567	High	TCGA
19.397	0	1.45567	High	TCGA
20.3833	0	1.016	High	TCGA
21.008	0	0.627326	Low	TCGA
12.1971	0	0.963269	Low	TCGA
13.3149	0	0.963269	Low	TCGA
14.6957	0	0.627326	Low	TCGA
18.5751	0	1.45567	High	TCGA
17.7861	0	0.642848	Low	TCGA
16.7341	0	0.987105	High	TCGA
25.7422	0	0.926488	Low	TCGA
23.9011	0	0.987105	High	TCGA
27.5833	0	0.947999	Low	TCGA
18.1477	0	0.642848	Low	TCGA
17.1615	0	0.987105	High	TCGA
15.2218	0	0.987105	High	TCGA
14.7286	0	0.987105	High	TCGA
21.8299	0	1.45567	High	TCGA
14.4985	0	0.485627	Low	TCGA
19.9231	0	1.42052	High	TCGA
17.6875	0	0.963269	Low	TCGA
55.298	0	1.016	High	TCGA
16.4053	0	1.41668	High	TCGA
15.8464	0	0.987105	High	TCGA
16.3067	0	0.963269	Low	TCGA
16.6354	0	1.45567	High	TCGA
12.9862	0	0.926488	Low	TCGA
43.0351	0	1.45567	High	TCGA
16.5368	0	0.963269	Low	TCGA
15.3204	0	1.45567	High	TCGA
15.5176	0	0.926488	Low	TCGA
9.92866	1	0.752098	Low	TCGA
14.2355	0	0.963269	Low	TCGA
14.1368	0	1.45567	High	TCGA
17.4245	0	0.987105	High	TCGA
16.0437	0	1.45567	High	TCGA
13.4464	0	0.768816	Low	TCGA
13.0519	0	0.746953	Low	TCGA
14.4327	0	1.04114	High	TCGA
48.0324	0	0.963269	Low	TCGA
16.4053	0	0.661665	Low	TCGA
13.4793	0	1.45567	High	TCGA
17.0628	0	1.45567	High	TCGA
1.61094	0	0.904117	Low	TCGA
10.093	0	0.987105	High	TCGA
13.0848	0	0.963269	Low	TCGA
12.5259	0	0.457993	Low	TCGA
33.3695	0	0.987105	High	TCGA
18.5094	0	0.661665	Low	TCGA
21.6655	0	0.987105	High	TCGA
16.1752	0	1.016	High	TCGA
25.2162	0	0.661665	Low	TCGA
43.0023	0	0.963269	Low	TCGA
34.4215	0	0.926488	Low	TCGA
27.5175	0	1.42052	High	TCGA
46.5858	0	1.45567	High	TCGA
40.405	0	0.627326	Low	TCGA
37.5119	0	0.963269	Low	TCGA
40.1091	0	0.874767	Low	TCGA
28.438	0	0.987105	High	TCGA
28.8654	0	1.016	High	TCGA
47.1447	0	1.10152	High	TCGA
44.679	0	0.987105	High	TCGA
40.9639	0	1.13655	High	TCGA
38.2352	0	0.987105	High	TCGA
38.5968	0	1.45567	High	TCGA
33.1722	0	0.987105	High	TCGA
75.9772	0	0.963269	Low	TCGA
43.331	0	0.987105	High	TCGA
34.2572	0	0.728916	Low	TCGA
32.0216	0	0.987105	High	TCGA
31.9558	0	1.45567	High	TCGA
69.3362	0	1.42052	High	TCGA
18.5094	1	1.53535	High	TCGA
63.6157	0	1.45567	High	TCGA
69.9609	0	1.45567	High	TCGA
23.2436	0	0.888817	Low	TCGA
19.4299	0	0.963269	Low	TCGA
21.0409	0	0.963269	Low	TCGA
23.8682	0	0.627326	Low	TCGA
14.7944	0	1.45567	High	TCGA
25.0518	0	1.42052	High	TCGA
23.3422	0	0.987105	High	TCGA
22.8162	0	0.627326	Low	TCGA
17.293	0	0.642848	Low	TCGA
20.7121	0	1.42052	High	TCGA
21.6326	0	0.987105	High	TCGA
18.2135	0	0.627326	Low	TCGA
12.9204	0	0.963269	Low	TCGA
55.6268	0	0.926488	Low	TCGA
53.9172	0	0.987105	High	TCGA
9.041	0	0.93747	Low	TCGA
20.5806	0	0.627326	Low	TCGA
11.0465	1	1.45567	High	TCGA
50.794	0	0.642848	Low	TCGA
19.5614	0	0.963269	Low	TCGA
56.9418	0	0.987105	High	TCGA
14.0711	0	0.987105	High	TCGA
51.3857	0	0.987105	High	TCGA
76.569	0	1.45567	High	TCGA
53.6213	0	1.45567	High	TCGA
87.221	0	1.53535	High	TCGA
33.0079	1	0.627326	Low	TCGA
32.3503	0	0.963269	Low	TCGA
28.5038	0	1.45567	High	TCGA
16.4711	0	0.963269	Low	TCGA
37.2489	0	0.627326	Low	TCGA
77.6539	0	0.987105	High	TCGA
37.4133	0	0.963269	Low	TCGA
70.3554	0	0.987105	High	TCGA
33.7311	0	1.04114	High	TCGA
33.6983	0	0.987105	High	TCGA
28.438	0	1.04114	High	TCGA
59.1774	0	0.987105	High	TCGA
3.87941	0	0.963269	Low	TCGA
22.1915	0	1.42052	High	TCGA
60.9856	0	0.883631	Low	TCGA
11.0793	0	0.926488	Low	TCGA
54.1802	0	0.963269	Low	TCGA
60.361	0	1.45567	High	TCGA
73.643	0	0.963269	Low	TCGA
19.6601	0	0.904117	Low	TCGA
24.5915	0	0.987105	High	TCGA
75.8129	0	0.987105	High	TCGA
28.8983	1	0.987105	High	TCGA
50.0707	0	0.642848	Low	TCGA
106.75	0	1.45567	High	TCGA
102.607	0	0.987105	High	TCGA
8.74511	1	1.45567	High	TCGA
43.0351	0	1.04114	High	TCGA
52.7337	0	1.45567	High	TCGA
26.9915	1	0.987105	High	TCGA
34.553	0	0.987105	High	TCGA
43.5612	0	0.987105	High	TCGA
8.28484	0	0.987105	High	TCGA
30.6079	0	0.904117	Low	TCGA
34.9147	0	1.45567	High	TCGA
38.7612	0	1.45567	High	TCGA
34.29	0	1.016	High	TCGA
17.6875	0	1.42052	High	TCGA
34.8161	0	0.963269	Low	TCGA
32.8764	0	0.642848	Low	TCGA
36.8215	0	1.49828	High	TCGA
22.2902	1	0.987105	High	TCGA
34.1585	0	1.45567	High	TCGA
36.1969	0	0.874727	Low	TCGA
36.5585	0	0.963269	Low	TCGA
39.5503	0	1.45567	High	TCGA
41.6215	0	1.34316	High	TCGA
35.7695	0	0.987105	High	TCGA
35.2434	1	1.45567	High	TCGA
25.8408	1	0.963269	Low	TCGA
18.9368	0	0.627326	Low	TCGA
9.86291	0	0.963269	Low	TCGA
24.8216	0	0.987105	High	TCGA
28.2737	0	0.963269	Low	TCGA
34.9476	0	0.678037	Low	TCGA
2.56436	0	0.963269	Low	TCGA
6.115	0	1.016	High	TCGA
3.02462	0	0.963269	Low	TCGA
11.1451	0	0.642848	Low	TCGA
48.2296	0	0.627326	Low	TCGA
45.0077	0	0.963269	Low	TCGA
32.0873	1	1.45567	High	TCGA
40.2407	0	0.963269	Low	TCGA
1.1178	0	0.627326	Low	TCGA
46.6515	0	0.963269	Low	TCGA
6.57527	0	0.963269	Low	TCGA
21.271	0	0.987105	High	TCGA
46.5858	0	1.42052	High	TCGA
47.6378	0	0.963269	Low	TCGA
34.4544	1	1.42052	High	TCGA
32.0544	0	0.963269	Low	TCGA
42.2461	0	0.987105	High	TCGA
37.7421	0	0.963269	Low	TCGA
39.09	0	0.987105	High	TCGA
38.3667	0	0.987105	High	TCGA
41.0297	0	0.963269	Low	TCGA
41.7201	0	1.45567	High	TCGA
40.7338	0	1.42052	High	TCGA
40.5037	0	0.603372	Low	TCGA
20.1203	0	1.45567	High	TCGA
0.690403	0	1.42052	High	TCGA
0.854785	0	0.987105	High	TCGA
38.9914	0	0.987105	High	TCGA
1.9397	0	1.36628	High	TCGA
7.13417	0	0.963269	Low	TCGA
24.5586	0	0.987105	High	TCGA
12.3286	0	0.963269	Low	TCGA
29.7202	1	0.746953	Low	TCGA
9.46839	0	0.678037	Low	TCGA
38.0708	0	0.987105	High	TCGA
32.9092	0	0.987105	High	TCGA
30.1805	0	1.45567	High	TCGA
30.4435	0	1.016	High	TCGA
23.8354	0	0.987105	High	TCGA
26.6956	0	1.04114	High	TCGA
26.3997	0	0.987105	High	TCGA
27.8463	0	1.53535	High	TCGA
12.1971	0	0.963269	Low	TCGA
39.7146	0	0.627326	Low	TCGA
8.4821	0	0.904117	Low	TCGA
18.2135	0	0.963269	Low	TCGA
18.9039	0	0.627326	Low	TCGA
13.2492	0	1.016	High	TCGA
16.5697	0	0.642848	Low	TCGA
15.682	0	1.016	High	TCGA
28.7668	0	0.987105	High	TCGA
25.9394	0	1.016	High	TCGA
22.8162	0	0.987105	High	TCGA
29.8517	0	0.947999	Low	TCGA
40.405	0	1.45567	High	TCGA
41.1283	0	0.963269	Low	TCGA
39.7804	0	1.45567	High	TCGA
52.9638	0	0.963269	Low	TCGA
29.8189	0	1.45567	High	TCGA
23.1121	0	0.987105	High	TCGA
18.4765	0	0.642848	Low	TCGA
30.0819	0	0.987105	High	TCGA
7.85745	1	1.45567	High	TCGA
18.9039	0	1.53535	High	TCGA
19.9888	0	0.947999	Low	TCGA
6.14788	0	0.987105	High	TCGA
13.9396	0	0.987105	High	TCGA
10.5204	0	0.963269	Low	TCGA
14.4327	0	0.987105	High	TCGA
34.553	0	0.987105	High	TCGA
19.9559	0	1.45567	High	TCGA
55.0021	0	1.45567	High	TCGA
52.7337	0	0.987105	High	TCGA
25.9066	0	0.900713	Low	TCGA
22.0929	0	0.963269	Low	TCGA
34.027	0	0.987105	High	TCGA
17.4902	0	0.987105	High	TCGA
17.5231	0	1.016	High	TCGA
23.5066	0	0.987105	High	TCGA
15.2218	0	1.45567	High	TCGA
16.7669	0	0.925108	Low	TCGA
24.986	0	1.45567	High	TCGA
31.2983	0	1.016	High	TCGA
33.2051	0	1.45567	High	TCGA
7.39718	0	1.04114	High	TCGA
109.873	0	0.987105	High	TCGA
[truncated: 7,916 more rows]

## Sheet: Supplementary Figure 7
MHCI	MHCII	Co-stimulatory ligands	Co-stimulatory receptors	T cells	NK cells	Effector cell traffic	Effector cells	B cells	Th1 signature	M1 signature	Antitumor cytokines	Checkpoint molecules	Treg	Treg and Th2 traffic	Neutrophil signature	Granulocyte traffic	Immune Suppression by Myeloid Cells	Myeloid cells traffic	Tumor-associated Macrophages	Macrophage and DC traffic	Th2 signature	Protumor cytokines	Cancer-associated fibroblasts	Matrix	Matrix remodeling	Angiogenesis	Endothelium	Tumor proliferation rate
-0.686772	0.349791	0.218553	0.358035	-0.365444	-0.197976	-0.481487	-0.498352	-0.462092	0.0752341	-0.236121	-0.365899	-0.554048	-0.314413	0.68354	0.438465	0.667635	0.107477	0.572743	0.299138	-0.200935	-0.142202	0.214953	0.571111	0.317094	0.238789	0.470402	0.174034	0.646005
-0.693887	-0.739336	-0.0262803	-0.482316	-0.254717	-0.256191	-0.167017	-0.323597	0.10628	0.0415404	-0.176573	-0.530876	-0.266455	-0.349813	0.671422	0.39361	0.484253	-0.425392	0.192521	-0.456386	-0.313393	-0.728484	0.338818	0.561082	0.424754	0.610268	-0.229045	-0.507082	0.834146
-0.794168	-0.505207	0.0301097	-0.582277	-0.263632	-0.159791	-0.493509	-0.477198	-0.343571	-0.379213	-0.209467	-0.233158	-0.703878	-0.245842	0.419174	0.509522	0.269312	-0.255462	0.12726	-0.0449557	-0.318925	0.311927	0.30446	0.602319	0.497797	0.522775	0.432858	0.582392	0.778021
0.112119	-0.0379147	0.146514	-0.0233645	-0.0148226	-0.296453	-0.275381	0.000534188	-0.469638	0.161427	-0.292274	-0.748693	-0.294423	-0.496535	0.0423393	0.397805	-0.0380981	-0.400054	0.379998	-0.0128521	0.209112	-0.284404	0.126611	0.538066	0.610825	-0.372028	-0.023679	0.351158	0.373424
-0.292702	-0.639439	-0.27235	-0.396749	-0.433587	0.100048	-0.0711902	-0.0115956	-0.276624	-0.0253055	-0.338868	-0.90463	0.113557	-0.377712	-0.341808	0.103925	-0.439313	-0.407017	0.00325499	-0.14642	-0.54142	-0.180428	0.158525	0.576323	0.230504	0.321918	0.0202276	0.0779018	0.759855
-0.0377358	-0.619652	-0.119748	-0.122688	-0.628534	-0.151157	-0.158033	-0.546829	0.140097	0.0617552	-0.214181	-0.348542	-0.663518	-0.188967	0.717416	0.407386	0.440816	0.0327103	0.279224	0.240903	0.0046729	0.0321101	0.396973	0.612838	0.409296	0.456617	0.288204	-0.18254	0.644599
-0.0666177	-0.601896	0.132628	-0.143862	-0.412135	-0.201949	-0.585564	-0.429332	0.407129	0.206202	-0.409053	-0.742277	-0.558775	-0.244131	0.326991	0.501673	0.378884	-0.605968	-0.0878397	-0.437178	-0.62614	-0.703884	0.0692512	0.346217	0.266639	0.301817	0.337669	0.287041	0.750232
-0.857573	-0.704954	-0.193667	-0.0680976	-0.411694	-0.290261	-0.592913	-0.583697	-0.00483092	-0.148584	-0.0610264	-0.599078	-0.610492	-0.0576701	0.0651163	0.528655	0.498925	0.172331	-0.181834	-0.519851	0.322592	-0.0275229	0.455338	0.558519	0.324368	0.573585	0.516452	0.380469	0.931571
-0.24717	-0.21327	-0.362662	-0.177529	-0.502147	-0.436432	-0.433343	-0.532106	0.174066	-0.231883	0.189573	-0.813421	-0.386674	-0.276995	-0.00506691	0.595196	0.441847	-0.15875	0.357304	-0.120581	-0.245201	-0.224771	0.277193	0.569177	0.469324	0.495482	-0.31023	-0.0646104	0.612382
0.403248	-0.469853	-0.380323	0.257837	-0.140084	-0.158725	-0.14218	0.0432692	-0.44597	0.0360872	-0.195413	-0.643236	-0.0838586	0.010235	-0.321027	-0.268763	0.110963	-0.039691	0.191756	-0.281462	-0.380052	-0.720227	0.375863	0.597232	0.395082	-0.0692137	0.0529397	0.340345	0.555024
0.0483232	-0.343344	0.201006	-0.543283	-0.326645	-0.120779	-0.282917	-0.370075	-0.102494	0.122809	-0.122823	-0.617512	-0.377082	-0.407519	0.513813	0.164832	-0.395007	-0.366807	0.173082	-0.000497834	-0.486186	0.0183486	0.161918	0.588077	0.545849	-0.129154	-0.12065	0.345931	0.605536
-0.0655958	-0.349352	0.476911	-0.424896	-0.186428	0.0479956	-0.00563659	-0.283572	0.178303	-0.0446855	-0.282691	-0.112315	-0.153484	-0.158263	-0.0478273	-0.131921	-0.288009	-0.312028	-0.0933372	0.237401	-0.396024	-0.321101	0	0.459566	-0.00824098	0.29603	-0.070449	-0.390252	0.767014
-0.5103	-0.387476	0.224701	-0.380671	-0.51302	0.0521227	-0.457757	-0.528043	-0.479591	0.124984	0.405467	-0.68119	-0.556604	-0.44061	0.235337	0.367501	0.45084	0.0737155	0.515932	0.221698	0.647031	-0.559969	0.467713	0.476113	0.306824	0.402795	0.201638	-0.557465	0.71624
-0.610485	-0.223591	-0.0485088	0.201232	-0.187098	-0.38527	-0.141005	-0.438706	-0.464038	0.0754175	-0.530932	-0.799778	-0.176016	-0.659464	0.0537499	0.234619	-0.339329	-0.133408	0.593285	0.685949	0.236389	-0.321101	0.417038	0.657492	0.343362	0.459223	0.351947	0.531193	0.513225
-0.338695	-0.70247	-0.052935	-0.0233645	-0.408408	0.133058	-0.349657	-0.522282	0.550975	-0.226294	0.1032	-0.765891	-0.290745	-0.0264717	0.128521	0.510213	0.132078	-0.159819	0.274681	-0.194705	-0.492653	-0.193394	0.612323	0.183444	0.213908	0.0907633	-0.115265	-0.276827	0.794275
-0.90566	-0.646397	-0.0644259	-0.132316	0.0115472	0.0697781	-0.578871	-0.163462	-0.0129784	0.564658	-0.326996	-0.795504	-0.389805	-0.113708	-0.174408	0.176976	0.141755	0.271739	-0.111672	0.249696	0.0607477	0.247706	0.717183	0.4004	0.0695446	0.533266	0.139988	-0.450803	0.803612
-0.386847	-0.672986	0.398403	0.324189	-0.454133	-0.229265	-0.308353	-0.408295	-0.217391	-0.290723	-0.128949	-0.755365	-0.0283019	-0.364548	0.382555	0.27415	-0.173709	0.0309627	0.288267	0.436502	-0.321439	-0.0688073	0.453535	0.245976	0.0657967	0.176159	-0.109509	-0.411594	0.853659
0.542232	-0.725967	0.39597	-0.177799	-0.495283	-0.0717942	-0.301207	-0.11859	-0.465437	0.0169631	-0.329223	-0.705115	-0.0832408	-0.558063	0.127801	-0.0942856	-0.199531	-0.50698	0.0481459	0.391459	0.140187	-0.12844	0.284096	0.599923	0.391155	0.160398	-0.396197	-0.590712	0.785697
0.551887	0.0379147	0.123371	-0.645905	-0.527425	0.00468458	-0.272364	-0.269115	-0.256591	0.125398	-0.212401	-0.435373	-0.311218	-0.0706771	0.529452	0.370005	0.488198	0.226384	0.0908707	-0.150943	-0.514678	0.0321101	0.735563	0.321513	0.06071	0.463148	0.18558	-0.657143	0.678178
-0.831761	-0.505299	0.00193098	-0.460353	-0.417138	-0.0692488	-0.357795	-0.151859	0.451773	0.127552	-0.514322	-0.802466	-0.534956	0.129274	0.316436	0.292523	-0.310763	-0.423076	-0.094567	-0.0884804	-0.15918	-0.513761	0.0825545	0.512947	0.489732	0.166459	0.13228	-0.0955334	0.818332
-0.359634	-0.587822	0.426887	0.056811	-0.276391	0.339562	-0.546852	-0.342942	-0.396689	0.0669052	0.127702	-0.525346	-0.390214	-0.352798	-0.579409	-0.225396	-0.305482	0.102653	-0.062201	0.575472	-0.0175278	-0.299694	0.564472	0.266913	0.0190905	0.436563	0.548763	-0.148837	0.774943
0.268284	-0.70402	-0.047636	-0.418262	-0.772635	-0.0397516	-0.527811	-0.418203	-0.311378	-0.230117	-0.13825	-0.732719	-0.162615	0.00210032	-0.460016	0.263874	0.500269	0.351079	0.342346	0.123256	-0.288277	-0.0141994	0.649533	0.615159	0.405161	0.563217	0.499457	0.331068	0.623368
-0.198113	-0.641596	-0.0256283	-0.14486	-0.572296	0.153952	0.0205797	-0.331731	-0.702252	-0.398182	-0.611689	-0.84499	-0.393738	-0.450927	0.422707	-0.280674	-0.38966	0.176594	-0.216217	-0.122642	0.143191	0.211009	0.505659	0.58549	0.272238	0.650835	0.617447	0.625515	0.639024
0.551887	-0.637469	0.236077	-0.422276	-0.615617	-0.0955457	-0.269453	-0.308258	-0.337314	0.217068	-0.294752	-0.62682	-0.613208	-0.192687	0.0672197	0.229117	-0.315093	-0.156316	-0.201554	0.373604	-0.0200267	-0.682481	0.3981	0.432836	0.380845	0.508618	-0.0369013	-0.126689	0.843902
0.0579408	-0.886256	-0.0916895	-0.424212	-0.348914	0.284237	-0.229826	-0.171468	-0.152587	0.114729	-0.399886	-0.391705	-0.0578008	0.0147441	0.281664	0.262143	0.262911	-0.392141	-0.257886	-0.542779	-0.766051	-0.00458716	0.385424	0.37171	0.299409	0.275356	0.053126	0.0391215	0.866707
-0.517742	-0.734597	0.00340716	0.116822	-0.192986	-0.28501	-0.616211	0.00771179	-0.695332	-0.201824	0.082393	-0.663594	0.325305	0.224771	-0.393188	0.599552	0.740464	0.106428	0.594626	-0.0613208	-0.586418	-0.0642202	0.143609	0.324816	-0.0283152	0.0660377	0.422292	-0.120408	0.741463
0.697309	-0.805687	0.244411	-0.357222	-0.63283	-0.102864	-0.462649	-0.208333	-0.0679945	0.298788	-0.366581	-0.809908	-0.60289	-7.77156e-16	0.515914	0.289494	-0.219083	-0.290356	0.0106443	-0.329839	-0.29476	-0.059633	-0.0826126	0.301363	0.235128	0.383094	0.351924	-0.287946	0.697561
0.284609	-0.649289	-0.0682237	-0.175567	-0.472657	0.023375	-0.42176	-0.258954	0.0966184	0.296101	-0.251185	-0.852535	-0.607734	-0.595367	0.218605	0.0334585	-0.475764	-0.69797	-0.165947	-0.747907	-0.321705	-0.602548	-0.116822	0.656894	0.586299	0.25	0.136107	0.563095	0.747574
0.442415	-0.740462	0.0267296	-0.58696	-0.545991	-0.174185	0.208035	-0.411582	-0.0530987	-0.0786337	-0.505911	-0.225452	-0.553828	-0.642497	0.31604	0.00637222	-0.464789	-0.0514019	0.0887943	0.272635	0.0557153	0.0688073	0.429907	0.624812	0.316809	0.543575	0.307298	0.369444	0.711559
-0.677267	8.88178e-16	0.554407	0.27767	-0.4744	0.0664671	-0.0995261	-0.268638	-0.448963	0.0116441	-0.320228	-0.501285	-0.664763	-0.353852	0.411379	0.535545	-0.48117	-0.411548	0.161996	0.142689	0.179449	-0.541692	-0.33291	0.559804	0.351223	0.425045	0.0766942	-0.408552	0.640751
-0.66081	-0.745923	0.63887	0.0274867	-0.252579	0.241085	-0.59451	-0.541863	-0.32237	-0.172879	-0.313869	-0.563337	-0.565357	0.399367	0.23981	-0.236323	-0.0615992	0.422194	-0.144725	0.211262	0.235536	0.566514	0.548001	0.357101	0.160196	0.400834	0.496693	0.354762	0.642911
0.511904	-0.48529	-0.176725	-0.692168	-0.626703	-0.154544	-0.0819444	-0.64246	0.0773018	0.10955	-0.524722	-0.714286	-0.570655	-0.366025	0.00416667	0.393109	-0.16465	-0.198284	0.325359	0.188186	0.102804	-0.261468	0.14486	0.732765	0.646326	0.22331	0.0947787	0.047619	0.586273
0.395729	-0.567601	-0.119911	-0.295009	-0.343805	-0.301724	-0.341927	-0.0643127	0.206546	-0.337133	0.328584	-0.402209	-0.147389	0.0591218	0.457143	0.274502	0.151904	-0.305518	0.0616459	-0.287002	-0.450507	-0.220183	0.540481	0.35528	0.174185	-0.350968	-0.152457	0.147619	0.655149
0.44032	-0.388797	-0.0429053	-0.511933	-0.117925	0.43436	-0.314157	0.176805	-0.442206	0.550079	-0.29122	-0.557604	0.0164112	-0.452324	-0.312132	0.270643	0.486676	0.0881705	0.380332	0.158981	-0.313613	-0.385321	-0.129473	0.297649	0.0494118	0.302277	-0.159734	-0.441404	0.573235
0.498742	-0.115129	-0.215878	-0.343367	-0.4269	-0.281501	-0.68505	-0.47729	-0.149307	-0.297858	-0.0379147	-0.50888	-0.584703	-0.560356	-0.0199968	0.606539	0.242978	-0.601099	0.0548618	-0.363726	-0.364058	-0.853211	0.218353	0.632216	0.613583	0.251679	0.231579	0.431618	0.312224
-0.666562	-0.710885	0.0181173	0.378845	-0.488064	-0.146241	-0.227653	-0.249042	0.188406	-0.365116	-0.46579	-0.746028	-0.528892	0.232139	0.0442558	0.294242	-0.40754	-0.285769	-0.0953851	-0.183962	-0.48864	-0.646789	0.380222	0.676939	0.247587	0.277922	0.385121	0.577082	0.585913
-0.188075	-0.622473	0.265404	-0.42215	-0.632075	-0.340104	-0.255876	-0.518141	-0.584979	0.216401	0.198634	-0.0737327	-0.416378	-0.44856	0.583449	0.69906	0.216069	-0.403356	-0.405905	-0.19856	-0.364971	1.11022e-15	0.558025	0.696183	0.361889	0.535935	0.185206	-0.261485	0.687353
0.505437	-0.698592	-0.177401	-0.57661	-0.23549	0.138575	-0.00294338	0.343486	-0.0434783	0.700958	-0.686934	-0.677019	-0.397305	-0.687163	-0.00299566	0.0853081	-0.149783	-0.6492	-0.206392	-0.582675	-0.552433	-0.472936	0.141528	0.466526	0.397425	0.315216	0.136778	0.233333	0.804448
-0.54499	-0.833943	0.44345	-0.177402	-0.342821	0.0036012	-0.2398	-0.340997	0.0556364	-0.25517	-0.277041	-0.309881	-0.186652	0.310407	-0.168084	-0.106885	-0.528462	0.0803904	-0.131646	0.50532	-0.21028	0.312415	0.345249	0.447669	0.287479	0.562752	0.12552	0.0387322	0.746341
-0.686573	-0.235561	0.317412	0.0794393	-0.646373	-0.208495	-0.43404	-0.479505	-0.0442066	-0.0351712	0.175958	-0.363092	-0.367759	-0.376537	-0.195004	0.37355	-0.434941	-0.338051	0.291251	0.477337	0.360345	-0.087156	-0.0140187	0.506938	0.421312	-0.193597	0.259367	-0.00788177	0.733923
0.573038	-0.818907	-0.119957	-0.600405	-0.56102	0.0454339	-0.415099	-0.553253	0.115942	-0.302802	0.0805687	-0.43991	-0.311321	-0.0270896	0.046295	0.255924	0.163069	-0.431444	-0.364454	-0.43444	-0.47791	-0.490826	0.314921	0.423114	0.417848	0.333116	-0.134005	-0.268452	0.861091
0.67451	-0.175618	-0.588468	-0.636119	-0.342983	0.130246	-0.429485	-0.127064	-0.0917874	0.184554	-0.098685	-0.611412	-0.504717	-0.600363	0.651369	0.400322	0.457493	-0.282777	-0.0672144	-0.606457	-0.425218	-0.684824	0.348556	0.558298	0.57017	0.307888	-0.45533	-0.605882	0.780711
-0.758505	-0.0189573	-0.100704	0.0127539	-0.401044	-0.244957	-0.170616	-0.435773	-0.62007	-0.548434	-0.190577	-0.368664	-0.305932	-0.0861035	-0.0266132	0.239936	0.0894468	0.376113	-0.0174913	0.422755	-0.140187	0.421608	0.454965	0.831048	0.664189	0.67983	0.155225	0.201958	-0.0829268
0.0276631	-0.524893	0.09596	0.133546	-0.359185	-0.0257038	-0.540937	-0.0493736	-0.359048	0.338978	0.00974197	0.279954	-0.373695	-0.249547	0.220052	0.621406	0.370823	-0.311143	0.0581335	-0.556544	-0.313064	0.482587	0.420205	0.389981	0.455026	-0.0729067	0.0992551	-0.000938967	0.58379
-0.400606	-0.563623	-0.37904	0.231595	-0.231853	0.109208	-0.479777	-0.287697	0.341967	-0.326013	-0.136183	-0.664239	-0.334605	0.0797044	0.193151	-0.241706	-0.231682	-0.134469	-0.170933	-0.202401	-0.460801	-0.488564	0.549888	0.283824	-0.0426069	0.339987	-0.132802	-0.228795	0.8
-0.580189	-0.497285	0.251298	-0.382345	-0.358491	-0.190191	-0.264189	-0.212794	-0.197222	0.0542077	-0.321221	-0.723502	-0.4767	0.178251	0.618605	-0.249313	-0.617004	-0.457944	-0.313998	-0.231132	-0.183584	0.0504587	-0.0373832	0.607345	0.525296	0.354418	0.0289642	0.129304	0.730244
-0.820452	-0.518972	0.00202786	-0.19043	-0.189151	-0.168315	-0.172143	-0.0169267	-0.212109	-0.000909362	-0.514743	-0.479942	-0.410196	0.0319665	0.0704728	-0.042654	-0.532543	0.406235	0.222689	0.328395	-0.207075	0.584601	0.590839	0.671707	0.275559	0.452813	-0.239239	0.340397	0.740978
-0.404987	-0.796209	0.410277	0.134574	-0.645122	-0.0916871	-0.471851	-0.844722	-0.0351265	0.108645	-0.343663	-0.620364	-0.561924	-0.55921	0.245413	0.241857	-0.262321	-0.385907	0.0844172	-0.318868	0.154526	-0.745304	-0.00249006	0.492155	0.18185	0.563128	0.587057	0.424085	0.763367
0.136915	-0.836314	0.00302779	-0.0046729	-0.426723	0.210989	-0.25178	0.385352	0.0493262	0.0323643	-0.494973	-0.404444	0.127667	-9.84931e-05	-0.237403	0.0620434	-0.494891	-0.285705	-0.189569	-0.351849	-0.507842	-0.357798	0.189512	0.473225	0.198296	0.500164	0.182532	0.260207	0.647611
0.48952	-0.391556	-0.0353372	-0.57259	-0.22434	0.0743234	-0.0541702	0.0432692	0.222222	0.0992248	-0.131559	-0.393876	-0.016713	-0.122339	0.0418605	0.382376	-0.216762	-0.491289	0.309002	0.152205	-0.325498	-0.33945	0.340939	0.231444	0.289882	-0.652443	-0.392028	-0.135491	0.669187
-0.673869	-0.617254	0.0665975	-0.142313	-0.568159	0.0705639	-0.500201	-0.283382	-0.362615	-0.43316	-0.028436	-0.878296	0.0176984	0.189725	-0.507469	-0.0381164	-0.262832	0.207505	0.0720529	0.57967	-0.0997136	0.0616693	0.618699	0.307426	0.582528	0.320012	0.389376	0.0418443	0.501194
0.3242	-0.725118	0.0532406	0.205328	0.136792	0.104766	-0.49689	-0.225611	0.349439	0.41416	-0.731396	-0.83871	0.188679	-0.171244	0.444636	0.162931	-0.146438	0.354729	0.120395	-0.0788561	-0.0995052	-0.211009	0.221362	0.319592	-0.0534361	0.105372	-0.0164259	-0.434299	0.639704
0.391406	-0.0900474	0.175558	-0.323364	-0.459478	-0.0117421	-0.171427	-0.401541	-0.559163	0.345521	-0.334935	0.202131	-0.575472	-0.387453	0.150605	0.593434	-0.279379	-0.126761	-0.182883	0.609916	0.130232	-0.0155437	0.497018	0.599711	0.279436	-0.160946	0.188494	0.52795	0.437257
0.115006	-0.317831	-0.271782	-0.244446	-0.476144	-0.287283	-0.570906	-0.383643	0.194031	-0.33691	-0.47959	-0.613532	-0.447816	-0.0304979	0.296961	-0.412279	-0.413258	0.316512	0.0544337	-0.22244	-0.590193	0.454882	0.562081	0.526233	0.480452	0.571536	0.164366	0.267538	0.505657
-0.650943	-0.677725	-0.0357468	0.221262	-0.356428	0.526696	-0.48115	-0.0135051	0.140097	-0.0139535	-0.499721	-0.788018	-0.329555	0.17106	-0.340435	0.259893	-0.417755	-0.611237	-0.149209	-0.766649	-0.283745	-0.692661	0.0139114	0.644305	0.425273	0.6015	0.464861	-0.203272	0.313641
-0.943396	-0.170616	0.0291554	-0.494593	-0.444363	0.50175	-0.350595	0.277392	-0.197675	-0.292516	-0.317211	-0.63487	-0.621616	-0.490602	-0.53935	-0.481293	-0.685919	-0.27585	-0.14075	0.103774	0.0983857	-0.00458716	0.353926	0.647929	0.497096	0.614191	0.335908	-0.0504762	0.661187
-0.508974	-0.574605	0.340249	-0.429921	-0.572232	-0.468582	-0.303911	-0.425826	-0.38999	-0.0012987	-0.688326	-0.536788	-0.582649	-0.724994	-0.0447694	0.179383	-0.540126	-0.445217	0.277157	0.18562	0.116822	-0.1141	0.609773	0.741979	0.693619	0.66623	0.2868	0.552381	0.606786
-0.823362	-0.651763	-0.193076	0.135423	-0.350588	-0.377562	0.125192	-0.524459	0.114542	0.404651	0.192358	0.41211	-0.489919	-0.588803	-0.221713	0.30918	-0.220038	0.350467	0.114833	0.63335	0.0048981	0.160459	0.573802	0.385104	0.0134175	0.181194	0.484223	0.524941	0.799436
0.161328	-0.738956	-0.203882	-0.103285	-0.366939	-0.105665	-0.274744	-0.529344	0.317919	0.300879	-0.223858	-0.589862	-0.659047	-0.0709274	0.498742	0.42828	-0.639709	-0.439252	-0.220901	-0.113208	-0.0841121	-0.287258	0.190844	0.487083	0.413726	0.295283	0.0872896	0.245297	0.831334
-0.25	0.317267	-0.357309	-0.0560748	-0.110818	-0.404279	-0.365924	-0.311488	-0.255776	-0.0581732	-0.567111	-0.636654	-0.509744	-0.233775	0.447077	0.600335	-0.201658	-0.410724	0.512919	-0.0699108	0.383671	-0.135292	0.0140187	0.777737	0.668809	-0.121442	-0.126266	0.562088	-0.139082
-0.485989	-0.64455	0.0453532	0.132048	-0.634223	0.0310594	-0.420232	-0.45486	0.0213071	0.00327869	-0.560828	-0.667333	-0.570113	-0.466636	0.553736	-0.164866	-0.619922	-0.512449	-0.181818	-0.0660377	-0.200935	-0.211009	0.634669	0.643285	0.496991	0.632832	0.372272	0.367444	0.686307
-0.458327	-0.742356	0.225566	-0.369159	-0.235849	0.0529613	0.00947867	-0.323302	0.506505	0.144814	-0.0924946	-0.791505	-0.178844	0.0979752	0.0442348	0.274158	-0.245743	0.0282798	-0.103676	-0.139743	-0.130841	-0.220183	-0.342949	0.236276	-0.0207672	0.00267296	-0.123503	-0.320357	0.882927
-0.0755072	-0.320997	-0.0386112	-0.021028	-0.4016	-0.0271069	-0.49328	-0.272643	0.624565	-0.112836	-0.0691441	-0.770482	-0.312233	-0.0141567	0.529257	-0.00268734	-0.652742	-0.149533	-0.202786	-0.0613208	-0.28853	0.0825688	-0.0046729	0.383022	0.0013017	0.193665	0.0274476	-0.335979	0.780488
0.172642	-0.123223	-0.339368	0.167299	-0.160377	-0.11624	-0.120973	0.258769	-0.680377	-0.387697	-0.0592618	0.0419313	0.514347	-0.396916	-0.651163	-0.410311	0.380546	0.551402	0.144651	0.450865	-0.315165	-0.0574185	0.709674	0.553138	0.0462578	0.364387	0.417594	0.0352412	0.40607
0.445855	-0.435835	0.0856138	0.139097	-0.351558	-0.0749826	-0.478123	-0.486411	0.413801	-0.390815	-0.166901	-0.949309	-0.655391	-0.510259	-0.494764	-0.111318	-0.482607	0.38841	0.119617	-0.224334	0.365727	-0.674312	-0.0136195	0.307024	0.381932	0.506324	0.232273	0.0671071	0.45105
0.604987	0.357425	0.254575	-0.316171	-0.173735	-0.120009	-0.45795	0.0288462	0.38272	0.116279	-0.243835	-0.718894	0.0754717	-0.306586	-0.0239771	0.615211	0.429451	0.624469	0.45933	0.245283	-0.154046	0.0465972	0.259245	0.26269	0.134694	-0.0779327	-0.571736	-0.742282	0.470028
0.485849	0.603664	-0.406997	-0.184192	-0.408278	-0.296145	-0.508705	-0.499228	0.279671	-0.239812	-0.521177	-0.645538	-0.0765323	-0.0155684	0.505352	0.487635	0.606905	-0.168553	0.165305	-0.416172	-0.438987	-0.532413	0.0120079	-0.0169027	-0.0564788	0.45728	0.0943135	-0.417932	0.710272
-0.37576	-0.651613	0.125271	-0.227368	-0.343166	-0.260342	-0.348113	-0.616838	0.584003	0.0340815	-0.604122	-0.897282	-0.344514	-0.507422	0.664373	0.159621	-0.562844	-0.0373832	0.118759	0.285063	-0.0233645	-0.192661	0.514767	0.24573	0.107051	0.398908	0.571878	0.317454	0.652228
0.203445	0.549763	0.672735	-0.485981	-0.44821	-0.227586	-0.495414	-0.284111	-0.704847	-0.13595	-0.269586	-0.493698	-0.262966	0.151468	0.175695	0.331651	-0.25414	-0.436026	-0.13878	0.519906	-0.0280374	0.211009	0.296296	0.738246	0.65936	0.128853	-0.0421727	0.106791	0.160449
0.0545994	-0.595868	0.230724	-0.284374	-0.543499	0.359037	-0.0301654	-0.185694	-0.19295	-0.0694467	0.0381827	-0.721216	-0.265932	-0.694629	0.121641	-0.309843	-0.685977	-0.209487	0.0842746	0.532148	-0.0700935	-0.577982	0.585112	0.380865	0.0234491	0.389855	0.057965	-0.320004	0.795122
-0.350304	0.251286	0.247965	-0.205451	-0.367345	-0.292568	-0.101365	-0.499913	-0.570521	-0.0754595	-0.0193594	0.025174	-0.327926	-0.454309	-0.27093	0.0148698	-0.111243	-0.0336821	0.402326	0.754257	0.650978	0.166368	0.0225741	0.516315	0.326133	0.566957	0.12403	0.382952	0.334507
-0.604488	-0.175355	-0.320755	0.196198	0.190688	-0.10061	-0.260875	-0.424627	-0.526158	0.171279	-0.444144	-0.712741	0.136792	0.0205016	-0.0593208	-0.231364	-0.487012	-0.182931	0.331996	0.797923	0.600668	0.646789	-0.234948	0.574021	0.275698	0.489236	0.169441	0.34915	0.476155
0.557767	-0.613149	-0.107844	-0.176161	-0.625463	-0.249448	-0.359349	-0.566725	0.345416	-0.444728	-0.169444	-0.368664	-0.510997	-0.200227	0.503498	0.156892	-0.537257	-0.453793	-0.225681	-0.340348	-0.401718	-0.109768	-0.139496	0.397697	0.3709	0.195986	0.181059	0.545824	0.839293
-0.792381	-0.625408	0.445425	-0.0210071	-0.696286	-0.27852	-0.528617	-0.588497	-0.326862	-0.0267873	0.112256	-0.557604	-0.706542	0.0378853	-0.0464979	-0.109005	-0.294601	0.54153	0.101679	0.520697	0.193394	0.641851	0.626168	0.581759	0.49794	0.584488	0.370767	0.0388889	0.720227
0.414083	-0.247116	0.256719	-0.397256	-0.0931438	-0.0841415	-0.426209	0.401584	-0.622571	0.238262	-0.339792	-0.211432	-0.0767779	-0.374327	-0.17003	0.0437194	0.103507	0.10428	-0.293776	0.53983	-0.0479197	0.206752	0.586973	0.365384	0.53918	0.00632535	-0.23724	-0.644109	0.652504
0.214465	-0.85782	0.103428	-0.50305	-0.380381	-0.242978	-0.571452	-0.590478	0.264743	0.425665	-0.0202607	-0.516129	-0.190575	0.256333	-0.119413	-0.255381	-0.453358	-0.161689	-0.362539	0.0707547	-0.478453	-0.385321	0.600215	0.603485	0.723522	0.473166	0.140777	0.0889837	0.71961
0.525686	-0.69264	0.0952457	-0.667133	-0.643759	0.102116	0.469521	-0.441142	-0.34023	0.0467529	-0.247752	-0.244794	-0.301887	-0.159189	0.49289	-0.227488	-0.439195	0.293644	-0.0652024	-0.0591161	0.234206	0.0504587	-0.0599924	0.488566	0.501927	0.337955	0.298346	-0.0100743	0.598627
-0.195263	-0.682771	0.0407207	-0.265808	-0.31711	-0.32565	-0.6048	-0.604816	0.233931	-0.274848	-0.221751	-0.806452	-0.410123	-0.12915	0.595971	-0.351502	-0.626005	-0.147448	0.0681733	0.460158	-0.329581	0.179325	-0.0648512	0.353773	0.257041	0.472691	-0.214022	0.474941	0.823484
-0.785506	-0.769313	-0.041789	0.306298	-0.249264	0.19563	0.170616	-0.246668	0.127622	0.0444672	-0.368822	-0.753881	-0.273585	-0.245815	-0.409918	0.118997	-0.561061	0.00536886	-0.349121	0.566038	-0.255046	-0.426447	0.29424	0.263253	-0.156264	0.439389	0.247463	0.5458	0.733168
0.491844	-0.495604	0.00707547	-0.398673	-0.213424	0.326601	0.432371	0.133602	-0.564441	0.0606283	-0.237801	0.0894979	-0.0801887	-0.436781	-0.308015	0.0829464	-0.467733	0.0459239	0.0850357	0.496522	-0.117846	-0.242035	-0.268762	0.584076	0.276527	0.534768	-0.0765877	-0.642652	0.391621
0.353634	-0.791469	0.0591721	-0.257009	-0.389577	0.243457	-0.288468	0.0870233	0.310608	-0.0787863	-0.432527	-0.875299	-0.0869621	0.266161	0.267131	-0.0758294	-0.314101	-0.358091	-0.274488	-0.64483	-0.632358	-0.43836	0.590745	0.238707	-0.0144928	-0.0963132	0.222302	0.314105	0.843988
-0.657291	-0.207736	0.0421862	-0.168224	-0.550939	-0.345088	-0.727075	-0.688589	-0.478478	-0.630783	-0.295307	-0.776862	-0.45672	-0.563189	-0.0930233	0.0974554	-0.515081	0.285685	0.334776	0.564459	0.235536	-0.00458716	0.555969	0.697052	0.476765	0.676921	0.446648	0.711851	0.428974
0.484897	-0.672986	0.318909	-0.0732437	-0.70774	-0.453348	-0.379695	-0.615548	-0.517287	-0.899668	-0.18624	-0.737327	0.351635	0.437778	0.102443	-0.252092	-0.259138	0.111884	0.173714	-0.0660377	-0.0913848	-0.187721	-0.0808199	0.56188	0.190264	0.562534	0.439925	0.270919	0.499297
0.00471698	-0.582349	-0.526432	-0.443448	-0.306604	-0.282599	-0.400365	-0.204116	-0.323965	0.502143	-0.142542	-0.142423	-0.421142	-0.0278068	0.58814	0.551357	0.177832	-0.686154	-0.233914	-0.780435	-0.262765	-0.685961	-0.00388073	0.684163	0.459882	0.185612	-0.029189	-0.266667	0.534162
0.436626	-0.056872	0.0664696	0.140775	-0.0141509	0.0374099	-0.187171	-0.257977	-0.296691	0.273218	-0.299352	-0.815668	-0.339613	0.160186	-0.364436	-0.455602	-0.550149	-0.331679	-0.197828	-0.32255	0.0989471	0.165585	-0.290879	0.495328	0.570602	-0.0687009	-0.252775	-0.163416	0.690215
-0.726028	-0.306333	0.395357	0.383908	-0.546646	0.0418127	-0.351183	-0.217544	-0.447854	-0.229437	-0.0166377	-0.740911	-0.563365	0.431741	0.0252008	-0.23552	-0.218337	0.0433098	-0.187984	0.465111	0.088785	0.142294	0.484786	0.254258	0.173756	0.635902	0.102766	-0.452814	0.746081
0.547563	0.228492	-0.372899	-0.439493	-0.257338	-0.148619	-0.288463	0.0710992	-0.279181	-0.351186	-0.0812542	-0.610239	-0.00203478	-0.449765	-0.417003	0.203791	-0.664206	-0.390874	-0.0239234	0.384178	-0.15422	-0.087156	0.283898	0.537189	0.430544	-0.303158	-0.184444	0.23006	0.342183
0.485784	-0.522972	0.380185	-0.577671	-0.505157	-0.429597	-0.143734	-0.526524	-0.252385	-0.0512497	-0.196224	-0.728111	-0.23473	-0.407598	-0.599892	-0.143238	-0.584268	-0.436559	-0.106223	-0.146226	-0.11215	-0.00458716	0.365051	0.75451	0.638868	0.693195	0.212476	0.424533	0.621945
0.302512	0.404118	-0.103774	-0.0166733	-0.328565	-0.500049	-0.306965	-0.308353	-0.224421	-0.160667	-0.286282	-0.637681	-0.374654	-0.495219	-0.147234	0.502664	0.45811	0.347719	0.609484	0.734507	0.104742	0.266526	0.495914	0.714816	0.566578	0.155245	0.448172	0.489603	-0.739034
0.764151	-0.473134	-0.191918	-0.0373832	-0.0754717	-0.0826886	-0.331744	-0.0321592	0.509907	0.171971	-0.286528	-0.653968	-0.117303	-0.00717728	-0.284375	0.120515	-0.206573	-0.0606138	-0.097832	0.183962	-0.428547	-0.150203	0.0906078	-0.274366	-0.112838	-0.519921	-0.073652	-0.0478022	0.76426
0.706025	-0.306678	0.137166	-0.138555	-0.541466	-0.0149497	-0.042654	-0.255789	-0.421405	0.078876	-0.237481	-0.743199	-0.460775	-0.516711	-0.291311	-0.242464	-0.659436	0.105084	0.0888158	0.646226	0.328728	-0.0511048	0.32873	0.57137	0.151673	0.0548586	0.219162	0.462987	0.424727
-0.340199	-0.27506	0.0507877	-0.342699	-0.0990566	-0.444493	-0.621826	-0.345406	0.182163	0.189341	-0.358732	-0.714286	-0.260739	-0.387772	-0.144186	-0.432043	-0.67438	-0.254097	-0.0181818	0.512518	-0.499326	0.0412844	0.0783005	0.632707	0.447997	0.196562	-0.214194	0.574713	0.586226
-0.219615	-0.566294	0.0551524	0.0747664	-0.546285	-0.42209	0.244144	-0.55936	0.182771	-0.262933	0.23356	0.626547	-0.549779	-0.0151146	0.153235	0.665962	0.634015	0.43372	0.489638	-0.519803	-0.605631	0.490096	0.431554	0.595025	0.505324	0.3205	0.36117	-0.33856	0.18812
-0.379503	-0.27838	0.233388	-0.201412	-0.356701	0.369204	0.185165	-0.2725	0.271243	0.438017	-0.315468	-0.0129479	-0.558899	-0.275962	0.149863	0.119874	-0.208625	-0.604059	-0.427778	-0.441316	-0.503387	-0.779817	-0.204905	0.442878	0.379839	-0.0518868	-0.426029	-0.517829	0.801536
0.686765	-0.123223	-0.0824544	-0.12059	-0.28264	-0.0281685	-0.29412	0.166828	0.369063	0.170252	-0.302006	-0.517993	-0.309434	-0.444652	0.609584	0.426896	0.211564	-0.21094	-0.261031	-0.632303	-0.599531	-0.155963	0.491217	0.0906447	0.19545	0.0999663	-0.494793	-0.491637	0.677457
0.678068	-0.42232	0.0912267	-0.230444	-0.113208	0.354735	0.0331621	0.541312	-0.392756	0.290541	-0.494846	-0.690569	0.0542654	-0.482459	-0.23963	-0.275225	-0.417606	-0.0480739	-0.361631	-0.214523	-0.559277	-0.271542	0.252504	0.0756488	0.167866	0.420517	0.163066	0.201887	0.523719
0.322724	-0.0947867	-0.114387	-0.205683	-0.396326	-0.418178	-0.426363	-0.460238	-0.436119	-0.47907	-0.413065	-0.724889	-0.307946	0.174756	0.272042	-0.207709	-0.589202	0.157009	0.0593213	0.463094	-0.30694	0.852616	0.728632	0.617533	0.637012	0.340095	0.0242656	0.434432	0.472187
-0.976415	-0.504512	-0.215387	-0.0233645	-0.279722	-0.367988	-0.419391	-0.186015	0.279089	0.0398695	-0.517165	-0.850021	-0.132075	-0.637425	-0.245807	-0.608678	-0.451543	0.270029	-0.248493	0.39504	0.26634	-0.197248	0.490049	0.489727	0.107712	0.633698	0.259919	0.259028	0.851399
0.622642	-0.400196	0.0712618	-0.461366	-0.452088	-0.0870157	-0.38542	-0.121189	-0.389138	0.0890303	0.292175	-0.298346	0.0128561	0.069668	0.0519652	0.589873	0.672986	-0.214953	-0.0419675	-0.538267	-0.393472	-0.243119	0.0450668	0.134897	0.482515	0.45559	-0.0787603	-0.478768	0.388576
0.661734	-0.456243	0.210243	-0.275827	-0.17772	0.239276	-0.256321	-0.333403	-0.192143	0.100953	-0.16453	-0.81106	-0.430328	-0.0310286	0.0845315	-0.0430409	-0.644495	-0.596948	0.0639185	0.0786991	0.378179	-0.803949	-0.0608731	0.271753	0.122639	-0.0337683	-0.0381783	-0.119337	0.677012
0.439108	0.279621	0.26155	-0.362526	-0.36351	-0.128824	0.104265	-0.511424	-0.52381	0.419429	0.0880798	-0.21273	-0.186409	-0.0846597	0.224957	0.223891	-0.329227	0.453549	0.425774	0.737637	0.426191	0.257034	0.307661	0.554652	0.160802	0.0579236	0.256068	-0.367748	-0.201985
0.415995	-0.156398	0.071792	-0.387205	-0.25	-0.168513	0.224181	0.137217	-0.137913	0.42286	0.0341715	0.0306563	-0.0866584	-0.166149	-0.575684	0.230639	-0.227807	-0.395253	0.0349317	0.291327	0.436414	0.236476	-0.313396	0.307341	0.0523072	-0.239747	-0.471414	-0.407769	0.843902
-0.691893	-0.146919	0.0746438	0.626288	-0.306604	-0.273834	-0.050237	-0.317853	-0.313453	0.0979377	0.201577	0.064692	-0.374209	-0.0677337	0.579598	-0.0243308	-0.0375587	0.304368	0.026851	0.0537326	-0.50656	0.374967	0.294965	0.556393	0.12025	0.432309	-0.209134	-0.536946	0.785366
-0.797635	-0.611374	0.0461216	0.405907	0.174528	0.12744	-0.317536	0.337071	0.0479197	-0.121643	-0.0158943	-0.617512	-0.0330189	0.547634	0.181793	-0.279723	0.00391446	0.363752	0.0908683	0.385658	-0.397715	0.677348	0.262136	0.321592	0.139229	0.349129	0.186119	-0.24747	0.583476
-0.669661	-0.663531	0.458854	-0.194035	-0.160757	0.357419	0.0853081	-0.275008	0.0851482	0.361148	-0.116329	-0.682934	-0.220407	-0.239145	-0.334081	-0.261457	-0.199794	-0.517264	-0.0799698	0.00758324	0.401362	-0.449108	-0.019522	-0.102341	-0.142086	0.177321	0.4555	-0.0317662	0.681855
0.0527015	0.0331754	0.367308	-0.292281	-0.00369709	-0.414328	-0.0790082	-0.309609	-0.427192	0.0519632	-0.534707	-0.451455	-0.145283	-0.250359	0.551037	0.0890517	-0.70173	-0.19553	0.156243	0.411399	-0.123456	-0.087156	0.592365	0.559187	0.681261	0.470497	-0.256871	0.104762	0.295553
-0.394982	-0.641299	-0.00101989	-0.105951	-0.183962	0.426623	0.00947867	0.517389	0.426193	-0.211077	-0.406931	-0.544167	0.0572842	-0.089601	0.520222	0.222749	-0.112001	-0.0420561	-0.208071	-0.0377358	-0.0598351	-0.238532	0.447826	-0.373234	-0.164939	-0.222608	0.110019	-0.452136	0.778922
-0.240664	-0.270142	-0.346372	-0.514192	0.117925	-0.471033	-0.673813	-0.518186	-0.467017	-0.480785	-0.273878	-0.739058	0.110276	-0.048672	-0.370596	-0.191648	-0.748415	0.0479931	0.0206234	0.609163	0.217584	0.541284	0.525441	0.683968	0.590533	0.747731	0.315997	-0.0435879	0.567721
0.590527	-0.684293	-0.0709708	-0.34051	-0.0942436	0.0323456	-0.0396631	-0.027812	-0.162377	0.112435	0.117564	-0.493088	-0.110032	0.188897	0.513381	0.625249	0.686378	-0.0143337	0.307787	-0.408153	-0.595516	-0.348624	-0.213467	-0.256995	0.0633395	-0.415006	0.156861	-0.458929	0.752173
0.255159	-0.702238	0.24324	-0.478493	-0.117925	0.262591	-0.103005	-0.192202	0.447572	0.0591362	-0.453233	-0.626728	-0.417065	-0.705206	0.598837	-0.0930666	-0.570725	-0.655829	-0.370344	-0.611546	-0.294629	-0.227855	-0.38287	0.107294	0.102538	0.344907	0.0589244	0.114456	0.865892
-0.556138	-0.425438	0.00328302	-0.088785	-0.561321	0.35568	0.00166612	-0.546781	0.404357	0.372487	-0.16639	-0.64977	-0.495592	0.0533314	0.0500563	-0.056872	-0.416074	-0.390375	-0.478187	-0.788038	-0.546356	-0.307339	0.465799	0.265928	0.201583	0.597951	0.194515	0.237785	0.761234
0.555762	-0.705417	0.116773	-0.046729	-0.468321	-0.109625	-0.0999569	-0.245944	-0.425461	-0.186261	-0.151563	-0.788018	-0.112683	0.335903	0.179517	-0.156988	-0.711677	-0.26072	-0.565578	-0.420572	-0.459974	-0.399083	0.171364	0.42227	0.32491	0.335032	0.26246	0.219691	0.66633
-0.549926	-0.0758294	0.353536	0.212801	-0.366397	-0.169908	-0.531383	-0.689866	-0.272966	0.585469	-0.614745	-0.859811	-0.522911	-0.409774	0.173648	-0.410523	-0.610329	0.214953	0.0577141	0.481918	-0.581495	-0.0779817	0.131056	0.485224	0.396948	0.112234	0.5661	0.70141	0.701526
0.540263	-0.394553	0.156942	0.459588	-0.529964	0.220674	-0.41104	-0.0191277	0.176743	0.0960612	-0.348987	-0.426523	-0.184377	-0.320114	0.448453	-0.336503	-0.400928	-0.480644	-0.130479	-0.190232	-0.24898	-0.738532	-0.321407	-0.0338322	-0.155145	-0.127792	-0.0207916	0.0882206	0.745644
0.301334	-0.582283	-0.238468	-0.19001	-0.355682	0.5632	0.244239	0.129222	-0.559282	0.0065402	-0.103529	-0.535623	-0.409491	0.0119383	-0.0862154	-0.473558	-0.509608	-0.140888	-0.383782	-0.551733	0.257632	-0.573454	0.712756	0.508952	0.320866	0.569253	0.112318	0.0276728	0.383524
-0.623233	-0.367872	-0.115771	-0.0430125	0.106924	-0.295314	-0.430539	-0.181297	0.335818	0.602592	-0.618657	-0.640553	-0.371429	-0.450206	0.00680658	-0.26353	-0.824176	-0.50256	-0.253589	0.409164	-0.289118	-0.131881	-0.305219	0.715993	0.444005	0.328334	0.144143	0.471992	0.755506
0.338694	-0.530816	-0.440905	-0.382823	-0.169301	-0.216677	-0.224311	-0.320315	0.376919	0.764004	-0.422012	-0.658026	-0.684515	0.0685508	0.489393	-0.183879	-0.473668	-0.495991	-0.6227	-0.242183	-0.601446	0.23329	-0.0613302	0.597122	0.588974	0.720082	-0.0525522	0.0666667	0.811521
0.685132	-0.383719	-0.0747688	-0.394802	-0.39751	0.0524885	0.418099	-0.0442559	0.21802	-0.0733401	-0.245277	0.0322581	-0.0773138	0.213066	0.101698	0.400413	0.374964	-0.199654	-0.141374	-0.427673	-0.409094	-0.944605	0.270432	-0.0787305	0.233135	-0.0707547	-0.442355	-0.748726	0.784286
-0.62441	-0.579008	-0.0143159	-0.596082	-0.436743	0.437616	0.206863	0.355504	0.177059	0.108908	0.0901264	-0.245444	0.186085	0.0418791	0.0739389	0.232332	0.180597	-0.250458	-0.334031	-0.0197689	-0.665294	0.261468	0.137489	0.306192	0.211583	-0.188389	-0.480716	-0.574384	0.712897
-0.532151	0.284427	0.420109	-0.231308	-0.137059	-0.3937	-0.19404	-0.470939	-0.681471	-0.132096	-0.091421	-0.151453	-0.262362	-0.189222	0.230249	0.348619	-0.480834	0.31642	0.337616	0.739041	0.653047	0.605505	0.183293	0.607586	0.454432	-0.0852438	-0.316586	0.424439	0.408603
-0.373004	0.394173	0.134105	0.248638	-0.137984	-0.28892	-0.512292	-0.411394	-0.272278	-0.0753251	-0.72118	-0.883226	-0.434509	-0.292368	-0.149502	-0.475614	-0.748991	0.138973	0.0903647	0.566966	-0.371781	0.243406	0.489261	0.615535	0.748757	0.313295	0.0175593	0.383198	0.625485
0.816038	-0.585634	-0.0612778	-0.174132	0.0801887	0.132729	0.112681	0.0516719	-0.416839	0.0973166	-0.618824	-0.718894	0.529874	-0.159744	-0.385863	-0.348186	-0.685494	-0.0607477	-0.559242	0.154116	-0.376747	0.0688073	-0.0817488	0.375766	0.330725	0.130807	-0.154657	-0.122939	0.668193
-0.202987	-0.80034	0.0589623	-0.334204	0.301887	0.0536307	-0.514823	-0.29098	0.684611	0.479487	-0.315752	-0.705069	-0.36098	-0.0256699	0.6	0.14218	0.0892019	-0.435253	-0.490226	-0.621969	-0.530803	0.192661	0.0296059	0.109453	0.24289	0.113942	-0.20795	-0.26817	0.863415
-0.880577	-0.681977	-0.277358	-0.0607477	0.198113	0.0697365	-0.141704	0.120471	0.739339	0.440773	-0.210748	-0.479575	-0.558435	-0.511402	0.363645	-0.457089	-0.614771	-0.316584	-0.404802	-0.632527	-0.280414	-0.541284	0.30708	0.281711	0.178848	0.451458	-0.0893847	0.1867	0.80729
-0.488295	-0.118483	-0.32615	-0.260701	0.415094	0.211856	-0.622975	0.0930572	0.797101	0.384491	-0.317492	-0.88815	-0.0630985	-0.219443	-0.507201	-0.458139	-0.543915	-0.478354	0.080487	-0.257374	0.472302	-0.394495	0.0747664	0.730167	0.50989	0.0638214	-0.457401	0.302095	0.0265909
0.231132	-0.433143	-0.0497893	0.295997	-0.477467	-0.201329	-0.702796	-0.511128	0.00153676	0.192248	-0.365181	-0.751152	-0.430714	0.417985	0.283944	-0.0301984	-0.686098	-0.465544	-0.25155	-0.487552	-0.49466	-0.715504	0.375019	0.635277	0.317391	0.307223	0.445161	0.573729	0.527862
-0.121441	0.234007	0.45693	0.288398	-0.390841	-0.579087	-0.554548	-0.700592	0.0531401	-0.391149	0.164123	-0.198754	-0.422129	-0.382804	0.153488	-0.0887063	-0.205706	0.252799	0.39526	0.741882	0.480263	0.160944	0.11753	0.127998	0.179434	-0.0905716	0.285934	0.214286	0.726829
0.339554	-0.056872	-0.133475	0.457271	0.202999	0.290143	-0.306572	0.383201	-0.588736	-0.00930233	-0.420255	-0.432843	0.537572	-0.269869	-0.558028	-0.535503	-0.258597	-0.373832	-0.0865434	0.54717	0.239024	0.0999067	0.276853	-0.16299	-0.0810044	0.103648	0.26603	-0.265414	0.698975
-0.715004	-0.518717	-0.121055	-0.285996	-0.177278	0.56868	0.07109	0.280196	0.212622	0.483821	-0.659874	-0.73794	-0.313229	-0.33948	0.304348	0.100036	-0.605227	-0.433286	-0.0458493	0.0277469	0.0046729	-0.266055	-0.120779	-0.0636307	0.161775	0.341303	-0.217879	-0.0809884	0.880392
-0.326207	-0.298578	0.666244	0.473123	-0.617192	0.000667469	-0.0286908	-0.605014	-0.382281	-0.0629708	0.255001	-0.350507	-0.315647	0.0610329	-0.147564	-0.0707159	-0.429592	0.108075	0.237329	0.65566	0.339045	-0.468327	0.51907	-0.043611	0.230694	0.503886	0.451398	-0.288147	0.476837
-0.132574	-0.255419	-0.496143	-0.0881339	-0.117925	-0.182171	-0.459183	0.275528	0.201411	-0.159344	-0.139694	-0.709135	0.288266	0.23858	0.427202	0.0730947	-0.304907	0.466697	0.275148	0.580992	-0.227649	0.65663	0.154642	-0.0696517	-0.211287	0.150988	-0.210742	-0.153896	0.759681
0.825472	-0.37861	-0.251442	-0.386611	-0.349993	0.59021	-0.112048	0.522429	0.00272958	0.376198	-0.572531	-0.672811	0.0664796	-0.397325	-0.0939458	-0.356134	-0.665975	-0.199028	-0.494458	-0.51202	-0.590283	-0.389908	-0.259	0.257932	0.277399	0.451878	-0.256113	-0.332359	0.750527
-0.66267	-0.69104	-0.0879682	0.11215	-0.392954	0.0262617	-0.231809	0.141412	-0.441554	0.111766	-0.471392	-0.7497	-0.136792	-0.521835	0.0333333	-0.541182	-0.851376	-0.586209	-0.614613	-0.0707547	-0.502012	-0.513761	0.0685167	0.657205	0.423057	0.592357	0.292445	0.570512	0.785366
0.454095	0.236967	0.476023	-0.0466193	-0.385319	-0.281921	-0.208186	-0.284618	-0.139218	0.004	0.0400366	-0.502998	-0.544924	-0.143198	-0.271513	-0.245468	-0.703088	0.056286	0.297476	0.515639	-0.205222	0.00699301	0.243172	0.186219	0.412085	-0.353278	-0.0423856	-0.0206605	0.191529
0.258604	-0.567465	-0.0582507	-0.0794393	-0.364555	0.338373	-0.229339	0.342553	-0.198068	-0.0907285	-0.177101	-0.760687	0.371849	0.289761	-0.510642	-0.653653	-0.714745	0.18931	-0.0957689	0.269052	-0.41483	0.137391	0.469483	0.161613	0.169445	0.0800666	-0.277704	-0.494906	0.823933
0.367382	-0.485364	-0.064276	-0.26975	-0.127358	0.122157	-0.243088	-0.0603657	0.163851	0.110051	-0.511827	-0.760369	0.424039	-0.0594462	-0.345694	-0.683264	-0.753192	-0.441911	-0.0364646	0.161763	-0.30643	0.513761	-0.027263	0.428571	0.225379	0.128326	-0.0854488	0.529822	0.643817
-0.16905	-0.528995	0.0394526	-0.13741	0.0167787	0.448231	-0.303784	0.298157	-0.25234	-0.207862	-0.1183	-0.786878	0.448047	0.575219	-0.224334	-0.0422873	-0.0153389	0.417445	-0.290481	0.32744	-0.594377	0.663691	0.362612	0.208364	0.328724	0.00471698	-0.523066	-0.552731	0.744632
0.839623	-0.522369	0.136931	-0.510595	-0.348721	0.194239	0.000579162	0.109323	0.509625	-0.406517	-0.651475	-0.723502	-0.167063	-0.406103	0.50976	-0.188113	-0.598174	-0.222588	-0.338587	-0.183962	-0.429178	0.246227	-0.382654	-0.0626597	0.26899	0.377905	-0.122204	-0.43012	0.691707
-0.447653	-0.0331754	-0.145861	-0.069473	-0.240058	0.262302	-0.178737	0.163462	0.599842	0.199574	-0.508054	-0.513761	0.0754717	-0.397438	0.661466	-0.300924	-0.521959	0.107477	-0.234941	0.326448	-0.154206	-0.151376	0.222321	-0.229325	-0.228536	-0.121303	-0.0374352	0.196601	0.665641
-0.67451	-0.0947867	0.426548	0.207944	0.193578	-0.0685678	-0.367053	-0.414146	-0.294686	-0.500943	-0.352249	-0.829493	-0.306112	-0.308597	-0.31062	-0.498218	-0.840376	0.0794393	-0.042522	0.522708	0.396788	0.256881	0.281931	0.684721	0.552193	0.152571	0.416873	0.65218	-0.15318
0.457976	0.395717	-0.0510723	-0.176418	-0.0512797	0.148114	0.175648	0.0832455	-0.331886	0.0718247	-0.0930586	0.00742448	0.174259	-0.589708	-0.227982	0.236392	-0.0119105	0.0589363	0.232095	0.110893	0.543838	-0.699474	-0.0635611	0.0958059	0.120728	-0.424953	-0.371312	-0.397308	0.421749
-0.663023	-0.521906	0.437539	0.624312	-0.0297205	0.46499	-0.397075	0.061273	-0.432597	-0.219198	-0.422766	-0.676395	0.0992519	-0.177875	-0.116387	-0.150053	-0.775056	-0.221447	-0.308377	-0.265185	-0.131143	-0.862385	0.0764038	0.294351	0.136951	0.400077	0.224939	-0.448037	0.56069
0.508184	-0.311421	0.354136	-0.0990807	-0.224848	-0.425551	-0.0172409	-0.264261	-0.058398	0.0536593	-0.42793	-0.0240813	-0.586735	-0.0223165	0.18513	-0.0795167	-0.721581	-0.219598	-0.172249	0.488026	0.121495	-0.556215	0.519491	0.55838	0.289961	0.408307	0.0701711	0.407631	0.36539
-0.440314	0.625592	0.197931	-0.0910055	-0.558547	-0.347579	-0.233985	-0.430865	-0.473023	-0.451163	-0.288716	-0.830433	0.202538	-0.00192411	-0.479152	-0.549959	-0.732394	0.623636	0.194363	0.727865	0.680983	0.305441	0.384008	0.572846	0.146256	-0.0244408	0.250975	0.481944	0.502731
0.694536	-0.648424	0.178322	0.243846	-0.455477	-0.220898	-0.110972	-0.47095	-0.0396135	-0.21466	-0.269977	-0.327189	-0.117925	-0.0657277	0.465984	-0.0167875	-0.708858	0.521269	-0.237452	0.407612	0.25744	0.206422	0.518692	0.0175792	0.148937	0.483947	0.319812	-0.507038	0.572925
0.770609	0.056872	0.270059	-0.0794393	-0.29506	-0.276176	0.34797	-0.240266	-0.0181932	0.139934	-0.245747	-0.304517	0.291642	-0.0779793	-0.317913	-0.155309	-0.465285	-0.391599	-0.0722373	0.453953	0.0742104	-0.253483	-0.165857	-0.279166	0.178172	0.472239	-0.389314	-0.638557	0.746376
-0.58248	0.351734	0.29887	0.331293	-0.194703	-0.115761	-0.559372	-0.516686	0.106484	-0.379845	-0.0373154	-0.669719	0.224741	0.0236938	-0.434847	-0.22022	-0.360142	0.674853	0.582346	0.768868	0.2371	0.582082	0.116055	0.17595	0.163008	-0.0972709	0.204025	0.261284	-0.465759
0.378328	-0.184834	-0.0985031	0.0514019	0.245077	-0.383896	-0.486243	-0.303048	0.588355	-0.159051	-0.499406	-0.857143	0.226883	0.192075	0.24186	0.0507568	-0.231624	-0.300704	0.281921	-0.324145	0.0280374	-0.745599	0.215222	-0.231128	-0.108747	-0.365722	-0.0195795	0.218588	0.510341
0.558385	0.0509752	0.355892	0.0977339	-0.526412	0.429063	-0.113744	0.347979	-0.807635	0.142931	0.184169	-0.642579	0.325362	0.123707	-0.306478	0.096581	-0.252631	0.803738	0.547163	0.63912	0.258344	0.497949	0.041404	0.0244027	0.0647343	0.204206	-0.201105	-0.36076	-0.398272
0.412834	-0.450333	-0.268096	0.0457604	-0.421532	-0.0588783	-0.631314	0.239283	0.260245	-0.398788	-0.694972	-0.847926	0.332723	-0.185649	0.0301072	-0.545186	-0.838925	0.177618	-0.193459	0.350088	-0.327679	0.440367	-0.205042	-0.0261235	-0.057971	-0.291887	0.211426	0.406889	0.828689
-0.673508	-0.285004	-0.423449	-0.0280374	0.281714	-0.100251	-0.133846	-0.155968	0.723176	0.547402	-0.236073	-0.78341	-0.53946	-0.480844	0.172729	-0.328097	-0.631072	-0.673583	-0.449515	-0.0471698	0.117604	-0.384544	0.330574	0.453628	0.449217	0.224588	-0.23301	0.307214	0.543177
0.518224	0.36771	0.171098	0.190672	0.146712	0.0492499	0.0694335	0.483112	-0.472712	0.108865	-0.694403	-0.530476	0.0345582	-0.39158	0.292558	-0.290422	-0.514013	-0.548067	-0.210526	-0.0443289	-0.0934579	-0.110092	-0.0464508	0.540382	0.311275	0.103975	-0.313895	0.190012	0.222611
0.451164	0.649785	-0.29757	-0.150329	-0.122642	-0.46194	-0.247204	-0.0998363	0.479921	0.197367	-0.750828	-0.797235	0.0235849	-0.0429726	0.210186	-0.459645	-0.589018	-0.393779	-0.112959	-0.00247779	0.454156	-0.58325	-0.312094	0.712371	0.321618	0.074671	-0.180696	-0.254935	0.13179
0.481783	0.142932	0.421793	-0.28972	-0.406774	-0.323616	0.0771412	0.120726	-0.475592	0.191762	0.303387	0.21617	0.0660377	-0.288273	0.538915	0.101053	0.351026	-0.0168442	0.313722	0.532979	0.373246	-0.0642202	0.0857746	-0.225414	0.204392	-0.342904	-0.457672	-0.620434	0.634146
-0.35794	0.366024	0.402774	0.088785	-0.540082	0.049209	0.348386	-0.0277435	0.31674	0.0503345	-0.14218	-0.32291	-0.240566	-0.334356	-0.299172	-0.459134	-0.512457	0.0506812	0.374257	0.519156	0.696868	-0.494839	0.2669	0.0616597	-0.0127057	0.276482	-0.064296	-0.839787	0.417256
0.641814	0.042654	0.250933	0.020624	-0.310245	-0.205923	0.146286	-0.0784255	-0.545071	-0.276857	-0.680289	-0.668203	0.294323	0.198983	-0.4305	-0.80035	-0.741784	0.0202154	0.00883159	0.397225	-0.0140187	0.66747	0.540885	0.703766	0.636181	0.262388	-0.0362196	0.0840226	0.228082
0.0434068	0.014218	0.681576	0.0552621	-0.264351	-0.285539	-0.348287	-0.465015	-0.0331889	0.528347	-0.603353	-0.791929	-0.422017	-0.376056	0.601505	0.0674767	-0.780526	-0.397525	-0.0189925	0.478565	0.184805	0.423493	0.147543	0.633088	0.60481	-0.0613208	-0.414342	0.171429	0.530116
-0.140316	0.391748	-0.30394	-0.0787664	0.141509	0.185327	0.250138	0.186663	-0.398293	0.109076	-0.361794	-0.486835	0.133617	-0.169014	0.474121	-0.568502	-0.635875	-0.0573832	-0.284131	0.290898	-0.0186916	0.238532	-0.271527	0.383698	0.109424	0.199679	-0.516105	-0.570724	0.811918
0.476449	0.757587	0.334051	-0.297569	0.0141509	0.317584	0.319442	0.170488	-0.623847	0.216206	-0.577983	-0.656656	-0.00943396	-0.543654	-0.125909	-0.287423	-0.625581	-0.598131	-0.562366	0.179245	-0.0787351	-0.224771	-0.370379	0.621529	0.340084	-0.12402	-0.2863	-0.335743	0.497846
0.113833	-0.773017	-0.289785	0.199665	0.522292	0.215955	0.147999	0.661895	-0.415179	0.205422	-0.348148	-0.421452	0.735003	-0.584728	-0.552184	0.613523	0.379611	-0.0794393	0.154566	0.183962	-0.336449	-0.675121	0.0037037	-0.237675	-0.497035	-0.0357304	0.31095	-0.273815	0.630627
-0.722233	-0.123999	0.103363	0.103172	-0.221433	-0.564798	-0.463462	-0.576402	0.480806	-0.391901	-0.394122	-0.820276	-0.333102	-0.570456	-0.265855	-0.449281	-0.78165	-0.347258	-0.357756	-0.0896226	-0.0710693	-0.495413	0.355205	0.747027	0.593744	0.400438	0.470901	0.710701	-0.00709203
-0.669296	-0.104265	-0.314417	0.292056	0.266926	-0.0822843	-0.174209	-0.153846	0.387246	-0.0465116	-0.260179	-0.751152	0.0859861	0.0909233	-0.291925	-0.776828	-0.77324	0.116822	-0.177722	0.650272	0.564929	0.40367	-0.0354528	0.712908	0.363541	0.318949	0.049772	0.203327	-0.097561
-0.4878	-0.471373	0.139759	-0.376153	-0.0276593	0.345293	-0.280806	0.0835831	0.309712	0.203878	-0.578361	-0.185159	0.224592	0.45278	-0.0615385	0.557888	0.518344	-0.500316	-0.138896	-0.150552	-0.502106	0.0733945	-0.546796	0.0089168	0.04787	-0.0330189	-0.0687764	-0.658838	0.807486
0.816925	0.464116	0.428749	-0.168224	0.165094	-0.476765	0.501334	0.173077	-0.471683	0.130374	-0.516391	0.0949718	0.23611	-0.080713	0.544186	0.0981119	-0.00168781	-0.0700935	0.447565	0.0707547	0.101877	-0.00458716	-0.161221	0.483859	0.193593	-0.351441	-0.551233	-0.6505	0.403643
0.676345	-0.197467	0.124497	-0.263055	0.252224	0.435035	-0.292885	0.491815	0.322742	0.164661	-0.394122	-0.659408	-0.0679202	-0.159861	-0.112142	0.0868841	-0.706774	-0.713205	-0.370109	-0.423181	-0.427034	-0.811927	-0.066497	0.207111	0.163553	-0.446514	-0.42429	-0.242069	0.532369
-0.525424	-0.534402	0.0526858	-0.0751977	-0.448326	0.22623	-0.270766	0.187934	0.0152081	-0.00158062	0.0109851	-0.517972	0.31327	0.145651	0.172974	-0.481995	-0.482134	0.460207	-0.284771	0.538924	0.0418775	0.428644	-0.0390303	-0.121268	-0.0914231	-0.464929	-0.255845	-0.473963	0.865538
-0.615598	0.192891	0.013111	-0.157003	0.539366	0.389295	0.0235376	0.179594	0.625306	0.31932	-0.39986	-0.599078	0.258935	-0.363105	-0.451731	-0.687908	-0.589016	0.0978603	0.0938621	0.477707	0.332114	0.546515	-0.325689	0.508445	-0.068361	-0.00230772	0.000687344	0.217544	-0.366927
-0.412608	-0.263457	0.224855	0.685777	-0.27288	-0.338219	-0.130857	-0.00988303	0.13037	-0.0238496	-0.563065	-0.514812	-0.414759	-0.354626	0.0618236	-0.396945	-0.859155	-0.345225	-0.441989	0.216573	0.421782	-0.490826	0.240945	0.659971	0.274675	0.111345	0.13029	0.397429	0.425171
0.689393	-0.592092	0.353281	0.111503	-0.0141509	0.076087	-0.0528749	0.317562	-0.456522	0.19402	-0.206624	-0.119314	0.250442	-0.605722	-0.272868	0.716217	0.71493	0.0754897	0.437334	-0.443295	-0.204562	-0.43578	-0.372093	-0.209967	-0.23831	0.00325733	-0.221473	-0.497078	0.471793
0.810121	-0.3669	0.118169	-0.392494	-0.566485	0.23608	-0.229756	-0.197631	0.246563	0.518731	-0.618004	-0.516129	-0.173277	-0.161189	0.74273	-0.0462914	-0.712737	-0.403779	-0.650231	0.0731132	-0.482815	0.126509	-0.186986	-0.0807921	0.0168471	-0.067411	-0.112364	-0.0857143	0.769877
0.834906	0.544413	-0.234997	0.0522613	-0.146226	0.554516	0.0331754	0.510026	-0.394131	0.327331	-0.531757	-0.728111	0.252582	-0.456067	-0.146252	-0.332466	-0.695701	-0.501855	-0.333888	0.25794	-0.199848	-0.572739	-0.0564257	0.622234	0.214559	0.0389062	-0.523001	-0.69942	0.098374
0.216346	0.199159	-0.0417369	0.218371	0.146226	0.100972	0.154186	0.19919	-0.692062	0.102326	-0.349946	-0.682028	0.58031	-0.244744	-0.512209	-0.696781	-0.773935	0.516228	0.0178111	0.716756	0.546087	0.313203	0.252173	0.632289	0.369798	0.466136	-0.204432	-0.0871573	-0.102167
0.439958	-0.260081	0.0148487	-0.507915	0.26932	0.420906	0.241076	0.493918	-0.314565	0.328904	-0.128304	0.115207	-0.0707547	-0.364626	0.590293	-0.103881	-0.623258	-0.588785	-0.366029	0.0196011	0.106658	-0.183721	-0.0542968	0.444845	0.342219	-0.281357	-0.501814	-0.183686	0.513185
0.565854	-0.467779	1.66533e-16	-0.0948072	0.122642	0.209423	0.199532	0.572062	-0.0474705	0.236782	-0.64609	-0.04366	0.600462	-0.327536	0.133092	-0.34866	-0.675388	-0.186916	-0.368591	-0.25836	-0.213828	0.206422	0.0426531	0.30668	0.108286	-0.210086	-0.398204	-0.142951	0.595937
-0.0803857	-0.441567	-0.330886	0.330627	-0.0896226	-0.154066	-0.0379147	0.338231	0.0942029	0.450136	-0.455798	-0.59447	0.282844	-0.128892	-0.496788	-0.64134	-0.816901	-0.528266	-0.53742	0.109657	0.252507	-0.414551	-0.241666	0.544454	-0.094141	-0.0436675	-0.00565719	0.55748	0.769033
0.0300597	-0.430005	-0.0320578	-0.042808	-0.0943396	0.241036	-0.118083	0.312709	0.52847	0.446652	-0.401161	-0.81106	0.0442314	0.107981	0.502888	-0.217126	-0.741784	-0.491868	-0.37642	-0.456921	-0.260364	-0.0504587	-0.165038	0.464244	0.0113413	0.554865	-0.587878	-0.707918	0.618673
-0.408003	-0.647071	0.195472	0.565652	-0.332872	0.36912	-0.281866	-0.0865385	0.440304	0.131129	-0.146498	-0.722319	-0.0224858	-0.113364	0.124853	-0.422536	-0.369806	-0.0327103	-0.131888	0.5172	0.594573	0.120552	0.0963894	-0.189013	-0.177078	-0.311196	-0.164307	-0.718913	0.766099
0.47375	-0.14218	0.0583844	-0.656367	-0.389251	0.245571	-0.38563	0.166403	0.391366	-0.14202	-0.298683	-0.801843	0.409459	-0.0292288	0.1	-0.170589	-0.689314	-0.008388	-0.411153	0.573832	0.123851	0.779817	0.0396559	0.242712	0.152882	0.107	-0.465433	-0.667948	0.653194
0.63342	-0.424132	0.206987	-0.0373832	-0.158582	0.00700448	0.150012	-0.13157	0.548073	0.0835577	-0.477806	-0.57472	-0.00576976	-0.544696	0.37102	-0.415756	-0.821596	-0.306118	-0.294258	0.165479	0.171767	0.426606	-0.00289441	0.496627	0.22008	0.0788701	-0.447045	0.047619	0.386009
0.634283	-0.154152	-0.315237	-0.0628124	-0.0896226	0.404557	0.441818	0.439256	-0.623049	0.505073	-0.641047	-0.681344	0.131655	0.144903	0.163561	-0.332844	-0.699531	-0.706438	-0.625032	-0.120806	-0.0347722	-0.313073	-0.548369	0.505384	0.0668406	0.165879	-0.196062	-0.152381	0.66462
0.666143	-0.249569	0.314003	-0.144079	0.0193361	0.399307	0.505513	0.463953	-0.123746	0.408483	0.0275383	-0.175499	0.448545	0.0361472	-0.809647	0.274356	0.187274	0.0783152	-0.248216	0.298691	-0.583994	-0.640476	-0.0930423	-0.187726	-0.0101816	-0.478489	-0.482503	-0.507977	0.510788
0.683607	0.505029	0.269438	0.0828377	-0.153962	-0.174133	-0.00396191	0.125962	-0.54967	0.128676	-0.514434	-0.496694	0.408089	-0.138551	-0.210767	-0.234204	-0.570458	-0.0164705	0.0220434	0.632075	-0.0410244	-0.441145	0.237319	-0.331091	-0.429205	-0.484557	-0.307803	-0.358387	0.703564
0.830493	0.352039	0.413926	-0.130758	-0.262247	0.307955	0.552244	0.321326	-0.686231	0.482176	-0.208256	0.247326	0.0742769	-0.441296	-0.0230673	-0.137853	-0.220657	0.425711	-0.198172	0.478911	-0.102546	-0.079418	-0.439112	-0.0381374	0.1488	-0.311585	-0.133759	-0.670169	0.536825
0.68896	-0.0805687	-0.401123	-0.0202883	0.0424528	-0.019234	-0.0890421	0.204003	-0.269974	0.156259	-0.58563	-0.478259	0.26659	0.260648	0.256074	-0.0618569	-0.645476	-0.491658	-0.36244	0.465409	0.218468	0.206422	-0.0713268	0.582411	0.359687	0.0238338	-0.453537	-0.153741	0.0364606
0.303367	0.598856	-0.137709	-0.446121	-0.22817	0.116374	0.0407423	-0.0432692	0.436618	0.307776	-0.0838535	-0.603917	-0.108491	0.158138	0.19014	0.27495	-0.223749	-0.584027	-0.175297	-0.331307	0.152056	-0.56422	-0.436173	0.133549	0.350445	-0.0303235	-0.623602	-0.861658	0.730674
0.823967	-0.109005	0.123847	-0.277603	0.00471698	0.455253	0.514459	0.553896	-0.516888	0.566755	-0.596868	0.0949718	0.338589	-0.308218	-0.234584	-0.465642	-0.84094	-0.56946	-0.221161	0.0370959	-0.124211	-0.414623	-0.581681	0.547871	0.336291	-0.435942	-0.22798	-0.485747	0.514117
-0.816038	0.190758	0.209155	0.356669	0.220468	-0.276786	-0.530572	-0.46878	0.538433	-0.204734	-0.390963	-0.847926	-0.443908	0.0471938	-0.0633308	-0.425478	-0.87374	0.244037	-0.000797448	0.639705	0.620017	0.465511	0.218521	0.634235	0.542861	-0.163181	-0.249899	0.429961	-0.11418
0.579075	0.757658	0.0784487	-0.0392663	0.300591	0.184902	0.39064	0.569607	-0.210262	0.413852	-0.516395	-0.390313	-0.00679245	-0.244791	0.509707	0.498387	-0.410576	-0.543232	-0.370618	-0.39491	-0.102804	-0.325688	-0.141495	0.385348	0.17415	-0.474257	-0.0580572	-0.424603	-0.220297
-0.586758	0.424395	0.530489	0.473057	-0.00218248	-0.555201	0.0798758	-0.52604	-0.513194	0.253156	-0.188079	-0.283933	0.33126	0.113279	-0.226628	-0.532359	-0.605634	0.221775	0.302622	0.716981	0.381052	0.787019	0.0258181	0.416344	0.0775362	0.299761	0.0200534	-0.0196754	0.698741
-0.628931	-0.536984	0.0419287	0.223805	0.263054	-0.0867572	-0.253555	-0.0673077	-0.130689	0.331408	0.09136	-0.766702	0.103403	0.299307	0.0261563	-0.621305	-0.690141	0.26505	-0.595823	0.131066	-0.128584	0.302752	-0.331741	0.19808	-0.160595	0.0703701	0.261571	0.276565	0.785561
0.00471698	-0.414649	-0.168307	0.605089	0.0849057	-0.11568	0.0897974	-0.105769	0.619636	-0.100362	-0.329415	-0.552995	0.444221	0.35027	0.279146	-0.16796	-0.488263	0.396146	0.0746124	0.534409	0.405204	0.539236	-0.224777	0.58697	0.0492754	0.372464	-0.184028	-0.567749	-0.678191
-0.0722808	-0.542575	-0.0877906	0.182483	0.405954	0.284195	-0.33226	0.163256	0.854601	0.342629	-0.605122	-0.707527	-0.157282	-0.267857	0.572093	0.729515	-0.177861	-0.395677	-0.0583952	-0.709697	-0.0953476	0.142692	-0.443985	0.0630902	-0.192784	-0.0489945	0.0373458	-0.302381	0.138218
0.604948	-0.413219	0.248486	0.41658	0.103774	0.28194	0.311123	0.14668	-0.412948	0.36994	-0.643219	-0.654378	0.315702	-0.280594	0.191015	-0.641879	-0.826454	-0.296702	-0.244421	0.145581	-0.129635	-0.568807	-0.441657	0.199005	-0.337883	-0.249201	0.141841	-0.130927	0.635362
0.780447	-0.740873	0.0167345	0.123213	0.0782106	0.374323	0.300061	0.53449	0.567667	0.532302	-0.283331	-0.786616	0.19733	-0.483422	0.234514	-0.349691	-0.454923	-0.698144	-0.546048	-0.705328	-0.175054	-0.779817	-0.0930124	-0.104414	-0.10231	0.0591564	-0.250266	-0.648545	0.645156
0.634475	0.18448	-0.0843043	0.0186916	0.126834	0.231527	0.47282	0.476282	-0.206349	0.514038	-0.617413	-0.490495	0.214414	-0.558861	0.0139535	-0.739336	-0.746479	-0.436336	-0.432438	-0.235849	-0.313543	-0.0458716	-0.21019	0.612909	0.234946	0.473428	-0.605352	-0.597051	0.68546
0.480112	0.490084	0.116015	-0.0309316	0.228386	0.388068	0.213728	0.662202	-0.53613	0.22662	-0.0459966	0.193615	0.460896	-0.315133	0.0402566	0.226779	-0.0614353	0.256049	0.438635	-0.171278	-0.187065	-0.0688073	0.454879	-0.0199005	-0.0338164	-0.579178	-0.303599	-0.591667	-0.298322
0.736439	0.00947867	-0.138863	0.054282	0.555632	0.210752	0.190447	0.526054	0.514722	0.0248062	-0.465803	-0.768704	-0.0248528	-0.407501	-0.0139535	0.00947867	-0.594769	-0.573669	-0.155129	-0.125903	-0.462293	-0.568807	-0.0783361	0.155054	-0.119215	-0.507744	-0.516832	-0.406911	0.358422
0.823351	0.056872	0.381706	0.215828	0.204403	0.276835	0.408768	0.461976	-0.704106	0.460633	-0.601888	-0.321727	0.483515	-0.10747	0.111264	0.388952	0.144358	-0.114789	0.0289645	0.185342	-0.11215	-0.165138	-0.44613	-0.204604	-0.0917874	-0.445536	-0.435771	-0.63869	0.730908
0.155155	0.147287	-0.00617222	0.485641	0.435504	-0.309499	-0.516247	-0.0576923	0.742755	0.287347	-0.250866	-0.700461	0.177862	-0.136811	0.359302	-0.153114	-0.666667	-0.244538	-0.10854	-0.297037	-0.14486	-0.109081	0.354029	0.215229	-0.0284247	-0.321871	-0.146845	0.283673	0.0410107
0.691245	0.649289	0.186152	-0.28512	0.190776	-0.0811606	0.0806511	0.178841	0.154702	-0.0298406	-0.378427	-0.105316	0.327556	0.0952381	0.292499	-0.120666	-0.376384	-0.13206	0.113303	0.218538	0.28983	-0.18846	0.0100112	-0.401667	-0.21029	-0.334768	-0.498417	-0.152233	0.334464
0.0179626	-0.0379147	0.222163	-0.00934579	0.0518868	0.307321	0.326148	0.51398	-0.246972	0.64578	-0.664385	-0.586406	0.198113	-0.550037	0.431107	-0.275166	-0.699531	-0.52083	-0.258251	0.13604	-0.268996	-0.633028	-0.211026	-0.228527	-0.173773	-0.446844	-0.176001	-0.17034	0.843906
0.603774	-0.415544	-0.190576	-0.11617	0.0377358	0.559445	0.163267	0.506739	-0.514531	0.363657	-0.276696	-0.799726	0.507791	0.447345	0.666457	-0.232869	-0.342235	0.320651	-0.302314	-0.255973	-0.383022	-0.233945	0.648935	-0.0477284	-0.206313	0.355179	-0.325593	-0.679537	0.404896
-0.0849057	-0.435997	-0.20384	-0.218728	0.330887	0.261366	0.537285	0.0798583	0.514475	0.389836	-0.625522	-0.669297	0.0452531	-0.415006	-0.208177	-0.329395	-0.425245	0.463466	-0.227614	0.460518	0.0747664	0.123853	-0.136285	-0.323348	-0.450532	-0.00943396	-0.233259	-0.612605	0.796762
0.220216	0.454525	0.312146	0.622584	0.0669671	-0.163216	-0.142407	0.197115	-0.541992	-0.151523	-0.306816	-0.732526	0.663192	-0.154322	-0.183968	-0.655516	-0.793427	-0.0677112	-0.486244	0.59434	0.202409	-0.0229358	0.0863534	0.308517	0.13285	0.497334	-0.364628	-0.503728	0.687181
0.395842	-0.540022	-0.189667	0.102804	0.182106	0.429898	0.0603312	0.298436	0.489105	0.0972925	0.164036	-0.730059	-0.286289	0.213494	0.36516	-0.43099	-0.607277	0.0687802	-0.159104	0.0344732	-0.371162	0.344394	0.387337	-0.388374	-0.0273107	-0.171516	-0.319385	-0.650636	0.731314
0.49917	0.195634	0.0212077	0.162339	-0.0613208	0.38788	0.118483	0.5625	-0.496471	0.604785	0.0457773	0.00921659	-0.0287816	0.454775	-0.594792	0.603378	0.133261	-0.339017	-0.0586791	-0.220054	0.221546	0.0362334	-0.032475	0.132735	-0.187988	-0.215198	0.00806948	-0.232317	-0.27742
0.469967	0.00473934	-0.0718568	-0.0136732	-0.0330189	-0.542673	-0.290069	-0.562692	0.689086	-0.173414	-0.0412226	-0.526548	0.433313	0.369837	0.567538	-0.394256	-0.650885	0.200014	0.12839	0.781862	0.555801	0.577982	0.450987	0.27412	0.182916	-0.188679	-0.215236	-0.390128	0.141596
-0.187446	-0.473957	-0.35701	0.207451	0.403195	0.302582	-0.510039	0.197115	0.852617	0.186047	-0.638941	-0.806452	0.34004	0.221127	0.490549	-0.0613047	-0.702712	-0.470749	-0.609459	-0.155108	-0.392978	-0.110092	0.374203	-0.112873	-0.349775	0.649531	-0.0779679	-0.439361	0.559404
0.705806	0.41594	0.25876	-0.308411	0.20283	-0.0973322	-0.0763648	0.173349	-0.513042	0.416879	-0.360152	-0.815668	0.478512	-0.0814478	0.491812	-0.63868	-0.585851	0.175148	0.0575126	0.705705	0.401675	0.509174	0.0369716	-0.262402	0.00180505	0.141866	-0.184954	-0.374702	0.581578
0.016899	0.383739	0.561453	-0.330667	0.289147	-0.0917682	-0.286715	-0.427651	0.0933582	0.370185	-0.319438	-0.9447	0.341334	0.163183	0.509799	0.233807	-0.443545	-0.0103873	0.427494	0.335954	0.237641	0.674312	0.398511	0.0263543	-0.186782	-0.395864	-0.483471	-0.172867	0.0218809
0.444178	-0.117244	0.235446	-0.23688	0.24129	0.333097	-0.0530281	0.360577	0.166482	0.264627	-0.178129	-0.113901	0.0523433	-0.0457129	0.693023	0.531513	-0.332364	-0.397173	0.0255863	0.273499	0.336002	0.391511	-0.527652	0.117955	-0.313063	-0.318883	-0.330148	-0.168347	-0.246141
0.313261	-0.452031	0.136507	-0.559497	-0.383894	0.501751	0.154554	0.334927	-0.0173611	0.563067	-0.495743	-0.419355	0.165094	-0.0918173	0.0271832	-0.60461	-0.548888	0.341604	-0.446264	0.408666	0.437985	-0.458716	-0.0560748	-0.672864	-0.306763	-0.360903	0.019219	-0.400471	0.823931
0.702769	0.397834	0.211938	-0.36969	0.0471698	0.422957	0.104574	0.392848	-0.119951	0.575777	-0.348024	0.334682	0.533328	-0.108928	-0.0723378	0.0484564	-0.00791726	0.385385	-0.111459	0.587063	-0.267725	0.490604	-0.300514	-0.311054	-0.308623	-0.53887	-0.303417	-0.661905	0.649514
0.778263	0.641181	0.45954	0.0747664	0.266406	0.207934	0.28444	0.54555	-0.552277	-0.27198	-0.442209	-0.784981	0.371729	-0.317975	0.0520732	-0.214635	-0.73718	0.16273	0.0821114	0.629298	-0.0233645	0.0733945	-0.426687	0.144918	0.0226486	-0.195504	-0.504949	-0.498971	0.491679
-0.80498	0.145368	-0.61679	-0.348294	0.20283	0.50134	-0.0637051	0.560805	0.665016	0.49785	-0.119018	-0.155544	0.485147	-0.178451	-0.314598	-0.80191	-0.564083	0.682243	-0.460513	0.571343	-0.14486	0.266761	0.342237	-0.0129321	0.172521	0.389417	-0.133515	-0.589829	0.55818
0.721698	0.00473934	0.633369	-0.0934579	-0.282204	-0.125646	0.490109	-0.365416	0.441659	0.0120705	-0.569052	-0.0857305	0.0300617	-0.0629942	0.270281	-0.431794	-0.625358	-0.00150358	-0.299238	0.349658	0.345204	0.245475	0.285106	-0.54452	-0.268066	-0.501942	-0.140681	-0.487686	0.770732
0.587824	0.414467	-0.40321	-0.468988	0.0844882	0.521625	-0.0820879	0.606456	0.343946	0.185201	-0.346892	-0.64977	0.544788	-0.280198	-0.099584	-0.590079	-0.585087	-0.183344	-0.313072	0.496758	-0.0747664	0.538991	0.0922071	-0.354808	-0.303755	-0.649477	-0.219026	-0.3314	0.596037
0.198757	0.459716	-0.173387	0.301095	0.212264	0.396616	-0.129938	-0.0519061	0.718597	0.386047	-0.335702	-0.141722	-0.0471698	-0.286865	0.454079	-0.640505	-0.753289	0.0155647	-0.262234	-0.10544	-0.564699	-0.155868	-0.213463	-0.262605	-0.0138541	-0.109034	-0.292928	-0.522496	0.789988
0.714677	0.222919	0.437977	0.318512	0.46465	-0.131625	-0.0711214	0.395074	-0.0515977	-0.381272	-0.467139	-0.728111	0.224793	-0.410947	0.51686	-0.532947	-0.896714	-0.236908	-0.251347	0.418789	0.202676	0.541284	-0.0787361	0.641393	0.422002	-0.318872	-0.694396	-0.330654	0.504808
0.768404	-0.51359	-0.33118	0.205373	0.215059	0.459363	0.317836	0.515282	-0.0592189	0.398102	-0.145833	-0.443062	0.347435	-0.147589	0.376254	0.197243	-0.175265	-0.356007	-0.446241	-0.0654726	-0.304777	-0.559633	-0.255814	-0.299231	0.0667879	-0.562007	-0.553121	-0.758098	0.709756
-0.217979	0.0663507	0.149083	0.0913476	0.444534	-0.219024	-0.0275115	0.115385	0.845808	0.0976744	-0.497194	-0.757902	0.367773	0.0633154	0.0519011	-0.740166	-0.770343	-0.0981308	-0.290873	-0.0283019	-0.422558	0.559633	-0.293981	0.182922	-0.0282278	0.0166294	-0.503464	-0.324039	0.749195
0.679305	-0.308833	0.129912	-0.0900119	-0.0707547	0.0318251	0.343556	-0.127236	0.252123	0.267263	-0.406913	-0.273733	0.509727	0.208871	0.275766	-0.403495	-0.724986	0.118294	-0.154597	0.419861	-0.0420561	0.087156	0.0103126	-0.384012	-0.292106	-0.136792	-0.355958	-0.699343	0.718892
-0.527401	-0.412322	0.0149671	0.200935	0.175156	0.438074	0.100866	0.48203	0.250113	0.601239	-0.101666	-0.596602	0.0499472	0.112983	0.186047	-0.628599	-0.785123	-0.314824	-0.396241	-0.150737	-0.519775	-0.577982	-0.136996	0.189716	-0.239872	-0.103475	-0.365965	-0.282742	0.503421
0.754717	0.943128	0.151466	-0.383408	-0.0849057	0.26403	0.455991	0.323335	-0.535637	0.455674	-0.283836	-0.0148032	0.117233	-0.230047	-0.168971	-0.359925	0.0938967	-0.0131481	-0.0935718	-0.279062	0.325067	-0.465731	-0.449953	-0.280014	-0.104766	-0.282287	-0.736899	-0.784111	0.60013
0.67457	-0.590445	0.035014	0.306943	0.488507	0.58215	0.120722	0.556385	-0.264357	0.404421	-0.443294	-0.682104	0.573916	-0.10859	-0.657406	-0.509182	-0.817297	-0.264221	-0.687353	0.141313	-0.402769	-0.0137615	0.377557	0.137528	-0.47044	-0.0353951	-0.157599	-0.464855	0.731564
0.3471	0.654862	-0.0778091	0.312093	0.25	-0.0312107	0.359259	0.449519	0.699094	0.213669	-0.497907	-0.608246	0.218571	-0.430876	-0.147948	-0.647021	-0.707501	-0.463648	-0.369645	-0.260463	0.240623	-0.572294	-0.209561	0.366642	0.127515	-0.554256	-0.27169	-0.107247	-0.243465
0.29839	-0.351138	0.0399524	0.168224	-0.00471698	0.35699	0.0189573	0.266777	0.451841	0.341674	-0.635299	-0.342141	0.278202	0.349979	0.0475473	-0.066857	-0.571066	-0.184093	-0.347327	0.587207	-0.17147	0.00917431	-0.385134	-0.223672	-0.23752	-0.388161	-0.495489	-0.326891	0.776536
-0.538492	-0.109081	0.041108	0.0394752	0.193396	0.104642	0.587793	0.37791	-0.0478261	0.573753	-0.394592	-0.524737	0.55373	-0.00394092	0.702262	-0.399827	-0.611824	0.120691	-0.211903	0.362873	0.131288	-0.148457	-0.213882	0.113404	-0.0399407	-0.287867	-0.536805	-0.675301	0.709567
0.117387	-0.367292	-0.539866	-0.091595	0.418931	0.551555	0.520978	0.647137	0.00237904	0.700332	-0.60962	-0.498578	0.391547	0.170935	0.0655154	0.0855582	0.0574942	-0.337571	-0.251205	-0.353774	0.163551	0.100917	-0.0803154	0.05604	-0.289873	0.429533	-0.360256	-0.727023	0.0518254
-0.462938	-0.014218	0.233079	0.459034	0.00307893	0.430279	0.209584	0.655629	0.18487	0.425914	-0.698559	-0.70374	0.381924	0.0267028	0.157782	-0.685407	-0.948357	-0.263561	-0.4095	0.372124	0.328566	-0.258382	0.225524	0.449041	0.138661	0.120983	-0.0327539	-0.208251	-0.1523
0.830204	-0.227488	0.262983	0.217511	-0.0377358	0.398303	0.251128	0.494348	0.0676329	0.164157	-0.526913	-0.808177	0.553069	-0.0339244	-0.0358672	-0.786481	-0.816901	-0.0808022	-0.403236	-0.526249	0.0426725	-0.588148	-0.0154486	-0.0618239	-0.180146	0.406602	-0.355497	-0.483363	0.379805
0.399931	-0.159542	0.319055	0.348131	0.00943396	0.433829	0.126134	0.321688	0.288502	0.620238	-0.463336	-0.526823	-0.117925	0.16972	0.515632	-0.468156	-0.617485	-0.319042	-0.330471	0.452292	-0.193597	-0.174312	-0.547029	0.153516	-0.378287	0.0149686	-0.283647	-0.580952	0.54128
-0.15566	-0.432992	0.0711698	0.316124	0.334769	0.472886	0.235856	0.561439	-0.319531	0.57384	-0.471482	-0.715284	0.50685	-0.135718	0.273729	-0.397868	-0.78381	-0.579341	-0.434946	0.49984	-0.159415	-0.143797	-0.490545	0.231249	-0.0279664	-0.149572	-0.34758	0.0238095	0.636408
-0.617403	0.163002	0.0195936	0.0927358	0.563721	0.0132743	-0.146919	0.027958	0.795169	0.395186	-0.512314	-0.771549	0.409724	-0.323266	-0.0697674	-0.255534	-0.769201	-0.256193	-0.0493297	0.572107	0.300813	0.472477	-0.284734	0.00650593	-0.35896	-0.349557	0.0259134	0.325768	-0.0866948
-0.146226	0.526892	-0.0134234	0.241433	0.615006	0.288104	0.102615	0.524831	-0.214372	0.787283	-0.474356	-0.0453878	0.212264	-0.115676	0.213285	0.510073	-0.28716	-0.706045	-0.160902	-0.259434	0.298725	0.0263172	-0.689707	0.457	0.120773	-0.162419	-0.286978	0.406322	-0.399168
-0.910377	-0.0805687	-0.182094	0.452424	0.437312	-0.0255493	-0.2891	0.30775	-0.269341	0.355847	-0.0626125	-0.476063	0.192479	0.0554058	0.433479	-0.373187	-0.673791	0.184067	0.219362	0.736438	0.495145	0.757089	0.529957	0.0868818	-0.0424512	0.0191824	-0.381118	-0.648462	0.629481
-0.342591	0.00473934	0.026127	0.430174	0.665094	0.3867	-0.227361	0.555726	0.605004	0.40699	-0.523228	-0.625953	0.299895	-0.228572	-0.453156	-0.631912	-0.84507	-0.0601547	-0.203076	-0.396771	-0.251951	-0.56422	-0.341272	0.445695	0.138886	-0.260897	-0.245187	0.673503	-0.189707
0.70037	0.723979	0.582729	0.140315	-0.0283019	0.421031	0.109005	0.0528846	-0.596379	0.275334	-0.036837	-0.150609	0.0943396	-0.300423	0.406469	0.144451	-0.0107481	0.0771557	0.248584	0.71584	0.476636	0.268871	-0.544299	-0.27214	-0.269149	-0.461976	-0.201509	-0.553851	-0.137895
0.689277	-0.299147	-0.26375	-0.160705	0.386969	0.502316	0.0412551	0.523548	0.378368	0.266253	-0.550606	-0.817503	0.505519	-0.264369	-0.0843516	-0.0353021	-0.19536	0.237788	0.402216	0.533562	0.316712	0.275229	0.0714286	-0.626732	-0.593583	-0.65464	-0.123752	-0.653305	0.0751541
-0.197714	-0.20545	0.0440165	0.262383	0.16089	0.214529	-0.0502247	0.220543	0.84058	0.399892	-0.636187	-0.696853	0.163661	-0.351647	0.414663	-0.646367	-0.733115	-0.0046729	-0.175149	0.25608	-0.257009	0.344037	0.228522	-0.249596	-0.335468	0.106456	-0.588143	-0.510723	0.754337
-0.698113	-0.379593	-0.0401502	0.25656	0.431893	0.330456	0.346127	0.631439	0.0525148	0.459732	-0.651323	-0.375563	0.338979	0.0217935	0.299003	-0.672384	-0.75906	-0.380946	-0.537272	0.0707547	-0.0493149	0.0321101	-0.173835	0.13235	-0.235986	-0.482785	-0.00589334	0.212848	0.747696
0.498922	0.796645	-0.188679	0.5003	0.387788	0.249442	0.109675	0.648836	0.258682	0.192574	-0.25639	-0.150996	0.309266	-0.252088	-0.35201	-0.403019	-0.60356	-0.593083	-0.130096	0.551719	0.303524	-0.00917431	-0.109735	0.481332	0.0240899	-0.0342992	-0.565582	-0.190476	-0.757182
-0.107119	0.130845	-0.277558	0.0381935	0.518868	-0.00202315	-0.303171	0.00547291	0.817975	0.619941	-0.268761	-0.514316	0.0402994	0.154458	0.502572	-0.0190481	-0.324086	-0.330538	-0.041635	-0.15566	0.483364	0.385321	-0.69894	-0.0276686	0.0423685	-0.382999	-0.29345	-0.0957166	-0.118944
0.113601	-0.441149	-0.186667	0.130927	0.382075	0.110136	0.137441	0.28547	0.014886	0.62119	0.152332	-0.701037	0.276258	0.523847	-0.0269472	0.588387	0.834578	0.0514019	0.403918	0.389418	-0.21028	0.472477	-0.397827	-0.619556	-0.559005	-0.212948	-0.0249332	-0.662984	0.570104
0.592846	0.0360806	-0.152073	0.0602002	0.127169	0.421262	0.223448	0.303972	0.367537	0.0881179	-0.169317	-0.179394	0.169682	-0.383174	-0.106977	-0.486153	-0.790713	0.0046729	-0.357997	0.15566	0.338019	0.087156	-0.404118	-0.325925	-0.277997	-0.65101	-0.46856	-0.0142857	0.596187
-0.686766	-0.113997	0.34726	0.406061	0.556208	0.497876	-0.0285893	0.562476	-0.551988	0.420349	-0.523935	-0.869408	0.497111	0.133546	-0.119141	-0.730192	-0.715551	0.564288	-0.427547	0.183962	0.107477	0.0412844	0.120955	0.223946	0.0521878	0.675189	0.00712985	0.0397628	-0.143209
0.768868	-0.387597	0.0312739	0.349421	0.325871	0.339237	-0.0657002	0.65574	-0.0375952	0.514489	-0.377541	-0.160543	0.463746	-0.0392944	0.186439	-0.411401	-0.683362	-0.268735	-0.10734	0.542595	0.0282639	-0.0438028	0.0413286	-0.290768	-0.251164	-0.380814	-0.32638	-0.327866	0.150772
0.330133	-0.0955934	0.304452	0.425084	0.464271	0.0845216	0.157939	0.600058	0.42424	0.175512	-0.112651	-0.278718	0.474617	0.192455	0.224246	-0.456306	-0.681568	-0.226986	0.105185	-0.235903	-0.117165	0.233945	-0.133965	-0.0184067	-0.207895	-0.42018	-0.346289	-0.412145	0.327217
0.669205	0.00473934	-0.414135	-0.0420561	0.384282	0.661323	0.128317	0.617429	0.141383	0.431293	0.49854	-0.746817	0.362534	-0.191949	0.164667	-0.333435	-0.358943	-0.0905493	-0.085409	-0.499028	-0.149533	-0.349023	-0.257353	-0.287156	-0.164319	-0.468363	-0.516666	-0.804462	0.516044
0.886391	0.815166	0.270998	-0.0560748	0.0896226	0.226053	0.477147	0.535214	-0.64429	0.322455	0.0805687	0.167243	0.353459	-0.238927	-0.423654	-0.392628	-0.407645	0.161137	-0.242275	0.197504	0.0963457	-0.0166931	-0.291919	-0.192396	-0.167714	-0.133672	-0.535952	-0.90855	0.432069
0.773004	-0.146919	-0.335683	0.208284	0.501409	0.150946	0.44406	0.562034	0.295438	0.497354	-0.0521695	-0.0418208	0.542992	-0.442613	0.315987	-0.102316	-0.332404	0.248552	0.139009	0.105133	0.242	-0.307339	0.146454	-0.349732	0.0180649	-0.567552	-0.673859	-0.577584	0.395572
0.833292	-0.179028	0.133295	0.164339	0.338927	0.232956	0.442784	0.420332	0.451991	0.62348	-0.587678	-0.428571	0.46896	-0.430434	-0.0819841	-0.84473	-0.85446	0.13964	-0.0212577	-0.151431	-0.0607477	-0.0321101	-0.429299	-0.0456156	-0.0881833	-0.0500152	-0.281624	-0.487013	0.260224
-0.806604	0.310056	0.467903	0.422886	0.0283019	0.338267	0.322801	0.176266	-0.0869565	0.213485	-0.21485	-0.24424	0.412672	-0.274422	-0.361898	-0.354522	-0.710198	0.502035	-0.130358	0.630619	0.59274	-0.282936	0.0281446	-0.536251	-0.614069	0.212013	-0.307681	-0.0575492	0.806703
-0.754732	-0.550183	-0.0235446	0.568431	0.425501	0.203892	-0.232668	0.0378388	0.79246	0.563278	-0.630949	-0.834101	0.114973	-0.403307	0.707396	-0.224622	-0.729637	-0.471948	-0.335573	-0.410326	0.15415	-0.695072	-0.247518	-0.278887	-0.178671	-0.493111	-0.151355	-0.248164	0.717073
0.872642	0.431383	0.280773	0.145959	0.0417848	0.36805	0.354407	0.567369	-0.318284	0.0382287	-0.442123	-0.176228	0.484532	-0.0527995	0.482171	-0.735547	-0.633803	-0.0597655	-0.333056	0.515219	0.0233645	-0.380734	0.144978	-0.262687	-0.286546	-0.459755	-0.505497	-0.727195	0.509987
0.699581	-0.131136	-0.44972	0.108939	0.419811	0.399742	0.200785	0.42157	0.601293	0.442594	-0.660002	-0.878403	0.270251	0.00349841	0.236628	-0.370921	-0.808883	-0.561643	-0.441468	-0.378123	-0.0988318	0.50863	-0.377376	0.149312	0.0273333	-0.447873	-0.475819	-0.613793	0.534873
0.684709	0.490335	-0.369194	0.168224	0.442119	0.45936	0.458398	0.713262	-0.321664	0.507662	-0.425461	-0.319244	0.437568	-0.361874	-0.697159	-0.501475	-0.776339	-0.287041	-0.373955	0.103774	0.239537	-0.751389	0.0719962	0.263229	-0.1093	-0.5334	-0.632616	-0.373136	0.216921
-0.30964	0.0903284	-0.0554853	0.179056	0.377358	0.526074	-0.288123	0.528781	0.392995	0.58898	-0.523916	-0.654378	0.541591	0.290684	0.268788	-0.525112	-0.632057	0.0813155	-0.16499	0.294607	-0.130841	0.56422	-0.145347	0.135159	-0.056355	-0.619964	-0.482834	-0.617488	0.648514
0.490353	0.847017	0.259354	0.427522	0.287736	0.0592005	0.0477536	0.301201	-0.340976	0.0232558	-0.345007	-0.52014	0.61261	-0.0985915	-0.628321	-0.788463	-0.694947	0.40273	0.00967089	0.561321	0.602101	0.186927	0.410418	0.274693	-0.113227	-0.17044	-0.558833	-0.627593	-0.463119
0.473403	0.042654	0.151202	0.450837	0.238769	0.466103	0.227384	0.494755	0.449649	0.496296	-0.400777	-0.385129	0.188313	-0.462193	-0.0299134	-0.104026	-0.714704	-0.635201	-0.583476	-0.196213	-0.117129	-0.87156	-0.213706	-0.0649004	-0.201188	-0.536647	-0.499819	-0.171226	0.359584
0.682682	0.53696	-0.314928	0.381791	0.551206	0.205395	0.452884	0.586538	-0.309488	0.322267	-0.402303	-0.463371	0.519194	-0.435102	-0.0785846	-0.149989	-0.745953	-0.459099	-0.472992	-0.118096	-0.0305955	-0.568807	-0.375665	0.0352782	-0.0560641	-0.507714	-0.290104	0.336548	-0.0977258
-0.413808	0.35708	0.10071	0.513429	0.723545	-0.202008	-0.41818	0.0470232	0.879227	0.324201	-0.479096	-0.686636	0.242899	-0.0966826	0.0418605	-0.682912	-0.636056	-0.551522	-0.0126065	-0.515904	-0.000803154	-0.263708	-0.29579	-0.0213661	-0.120773	-0.560558	-0.32233	0.316449	0.238584
0.811321	0.562384	0.131885	0.299493	0.410377	0.198983	0.593334	0.384364	-0.515856	0.35866	-0.580829	-0.39359	0.707576	-0.343738	-0.316768	-0.748815	-0.718622	-0.130511	-0.160706	0.224362	0.046729	0.00917431	0.0185009	-0.313384	-0.418054	-0.430546	-0.134893	-0.327588	0.0978413
-0.472796	-0.0663507	0.285396	0.304845	0.362345	0.114885	-0.326282	0.0464784	0.649361	-0.222303	0.190006	-0.592934	0.613208	0.375429	0.0575431	-0.332785	-0.732921	-0.0514019	-0.200031	0.655801	0.345822	0.755801	0.428338	-0.199904	-0.0303561	-0.45998	-0.619709	-0.272024	0.638971
-0.594732	0.392341	0.350804	0.392064	0.507909	0.37016	0.532589	0.374254	-0.406875	0.248698	-0.0865995	-0.483871	0.4166	0.369194	-0.442595	-0.805687	-0.84732	-0.334917	-0.403777	-0.0196631	0.574766	0.275229	-0.0288611	0.639776	0.290636	0.16774	-0.396477	0.444491	-0.710591
0.108491	-0.165877	0.162457	0.123781	0.486892	0.016701	0.154863	0.430371	0.903382	0.314713	-0.593989	-0.658986	0.356424	0.0290963	0.482954	-0.607327	-0.789419	-0.372677	-0.228621	0.0943396	0.0344468	0.512997	-0.0180059	-0.306874	-0.336774	-0.485783	-0.272321	-0.342528	0.573015
-0.195623	-0.0236967	0.203799	0.0431344	0.373262	0.405091	0.07109	0.403047	0.516399	0.554159	-0.467223	-0.600044	0.54432	-0.242503	-0.781395	-0.496996	-0.745844	0.181823	-0.37799	0.410691	0.103117	-0.0448973	-0.310838	-0.367867	-0.529883	-0.592767	-0.0841006	-0.203896	0.736353
0.761563	0.418845	-0.568571	0.0934579	0.363072	0.474854	0.218284	0.693976	0.586977	0.31061	-0.203422	-0.367906	0.485478	-0.408332	0.450967	-0.482072	-0.298528	0.405146	0.170278	-0.0801887	0.163551	-0.0412844	-0.154104	-0.444155	-0.506473	-0.276367	-0.441767	-0.496309	-0.370788
-0.0629356	0.00732016	0.489757	0.672791	0.504717	-0.0640394	0.248025	0.178134	0.183575	0.364341	-0.30762	-0.664239	0.540315	0.306488	0.155174	-0.54084	-0.737089	0.257874	0.0564593	0.773015	0.384256	0.577982	0.0140187	0.43428	0.00104774	-0.255701	-0.538312	-0.214286	-0.47515
0.589508	-0.270142	-0.174528	0.557328	0.268868	0.418679	-0.074031	0.497734	0.571999	0.509999	-0.327981	-0.599569	0.556325	-0.356007	-0.442772	-0.174347	-0.706457	-0.0322988	-0.263802	0.25466	0.376182	-0.321101	-0.568443	-0.413325	-0.295821	-0.14607	-0.200186	-0.283233	0.0509454
0.609586	-0.0947867	-0.0620892	0.269422	0.435376	0.432488	0.0949232	0.675782	0.702741	0.624053	-0.450842	-0.708211	0.435702	-0.338495	-0.227907	-0.513846	-0.645417	-0.384968	-0.121411	-0.0849057	0.118771	0.0412844	-0.71676	0.162746	-0.161508	-0.618336	-0.522913	-0.358879	-0.0308169
0.671698	0.535545	0.320418	0.344227	0.356594	0.463375	0.47244	0.666084	-0.380075	0.474531	-0.581196	-0.170658	0.71476	-0.46555	-0.204134	-0.535931	-0.798122	-0.335466	-0.516173	0.469154	-0.117941	-0.490826	0.000415369	0.208955	-0.333105	-0.400018	-0.321985	-0.0285714	-0.12425
0.648014	0.00947867	-0.186222	0.47259	0.473305	0.134173	0.27497	0.389295	0.621815	0.249789	-0.356366	-0.410646	0.397883	-0.264106	0.0282801	-0.260777	-0.693903	-0.427974	-0.570742	0.0727555	-0.107477	-0.598135	-0.0723668	-0.401244	-0.425104	-0.456079	-0.40549	-0.584862	0.655723
0.52729	0.161137	0.44113	0.411469	0.640382	0.382858	0.288391	0.760023	-0.524013	0.286218	-0.467242	-0.233594	0.585891	-0.367353	-0.275844	-0.474434	-0.60169	-0.412788	-0.380191	-0.327683	-0.135683	0.100594	0.0922925	-0.0839437	-0.139528	-0.355295	-0.656533	-0.531786	0.675967
0.677409	0.800948	0.113208	0.47143	0.518868	0.0591133	0.1732	0.361597	-0.52234	-0.189644	-0.265338	-0.790104	0.633296	0.149049	-0.19636	-0.720698	-0.793224	0.124769	-0.347061	0.563994	0.621495	0.255275	-0.413617	0.0160483	-0.212554	-0.21874	0.0882687	-0.368813	-0.451653
-0.339687	-0.366665	-0.178761	0.214384	0.556604	0.376102	0.442011	0.68107	0.0840928	0.310608	-0.467652	-0.788443	0.678995	-0.639149	0.236235	-0.472669	-0.716298	-0.113541	0.231137	0.574473	0.267948	-0.266055	-0.0046729	-0.412859	-0.410168	-0.288252	-0.453269	-0.237943	0.637823
0.695263	0.848341	0.00337545	0.0140187	0.0114522	0.525985	-0.140918	0.524366	0.104748	-0.0697674	-0.38254	-0.737327	0.527237	-0.205164	-0.24186	-0.497939	-0.713615	-0.239356	-0.441135	-0.168338	0.318358	-0.549487	-0.300627	-0.459216	-0.341574	-0.67739	-0.531201	-0.731467	0.777067
-0.215385	-0.284851	-0.0382324	0.406914	0.481132	0.705913	0.204633	0.651185	0.0242402	0.594369	-0.642885	-0.599078	0.598421	-0.203968	-0.0406471	-0.646786	-0.877934	-0.419698	-0.581401	0.421017	0.0629825	0.0366972	-0.365894	0.106242	-0.354366	0.0926924	-0.0677267	-0.328414	0.49145
0.689581	0.568261	0.576753	0.401657	0.0249655	0.541986	-0.0159733	0.556045	0.434182	0.313077	-0.378239	-0.542051	0.513226	0.239317	-0.318068	-0.515049	-0.669725	-0.0694438	-0.237573	0.504051	0.372805	0.580049	-0.1188	-0.193512	0.0504765	-0.614866	-0.395314	-0.456633	0.228825
0.776113	0.81664	0.169218	0.57667	0.460983	0.371838	0.452264	0.675248	-0.439747	0.340363	-0.496938	0.237495	0.177845	-0.222651	-0.561471	0.140568	-0.339685	-0.242868	-0.407618	-0.106144	0.131221	-0.635925	-0.0742337	-0.239213	-0.0676329	-0.560524	-0.458019	-0.375285	-0.459863
-0.0188679	-0.180095	-0.2472	0.724702	0.707547	0.280779	0.436526	0.788918	-0.343119	0.717877	-0.185507	-0.186459	0.707547	-0.301444	-0.651938	-0.252013	-0.178577	0.248527	0.213998	0.676395	0.3102	-0.0728159	-0.312607	-0.192069	-0.383039	-0.563683	-0.0698926	-0.543892	-0.590244
0.731132	0.444418	0.102532	0.268584	0.307241	0.30126	0.444615	0.666811	-0.711583	0.471683	0.00285882	-0.243355	0.706431	0.295383	-0.106977	0.482325	0.305957	0.547	0.297119	0.268628	0.186916	0.577002	-0.21704	-0.271825	-0.473717	-0.644369	-0.499661	-0.763777	-0.204358
-0.622642	-0.201209	0.13824	0.556594	0.340671	0.608693	0.279695	0.664637	0.763285	0.1584	-0.144076	-0.865705	0.0420046	-0.347273	-0.304675	-0.72891	-0.816901	0.0577768	-0.293765	-0.480515	-0.292897	-0.770642	-0.240196	-0.0687926	-0.23959	-0.398174	-0.303569	-0.191675	-0.30088
0.538741	-0.459716	0.464002	0.267708	0.495283	0.282757	0.565878	0.549078	0.364251	0.752175	-0.361888	-0.102257	0.494923	-0.489519	-0.110564	-0.350486	-0.693096	-0.287049	-0.26596	-0.0670277	0.122644	-0.532413	-0.603093	0.210933	-0.203637	-0.158182	-0.62275	-0.246893	-0.016418
0.340988	-0.042654	0.211201	0.218941	0.615085	-0.137772	-0.331539	0.542954	0.807796	0.481087	-0.747019	-0.870968	0.577251	0.10421	8.88178e-16	-0.24608	-0.774648	-0.720892	0.0162539	0.479256	-0.0906023	0.255601	-0.578938	-0.0554827	-0.105901	-0.509474	-0.480431	-0.606519	0.344377
-0.509124	0.0473934	0.0186788	0.385666	0.433962	0.556007	-0.0853081	0.644752	0.656241	0.502326	-0.473768	-0.736815	0.493618	0.495845	-0.644813	-0.810823	-0.910798	0.435423	-0.386174	0.566423	0.545545	0.914555	-0.0579601	0.446887	-0.0866791	0.0215409	-0.299272	-0.16507	-0.491732
0.648377	0.511848	0.527914	0.444767	0.15172	0.279161	0.582911	0.620192	-0.647886	-0.0926436	0.222897	0.133323	0.49364	0.183148	-0.0911864	-0.0428565	-0.210049	0.168772	0.189408	0.636792	0.0747664	0.601529	0.0624251	-0.374145	-0.386757	-0.761542	-0.432782	-0.486955	-0.383956
0.872642	0.446756	-0.235849	0.411551	0.375225	0.553883	0.348341	0.748126	-0.246377	0.407245	-0.43449	-0.0945509	0.481238	-0.450485	-0.54195	-0.406983	-0.65922	-0.11948	-0.330239	0.316572	-0.00934579	-0.534612	-0.23134	-0.25492	-0.241626	-0.454696	-0.449696	-0.236224	-0.447039
0.4001	-0.57346	-0.385159	0.594226	0.476415	0.462726	-0.0636375	0.714356	0.545307	0.649193	-0.632874	-0.607028	0.565468	-0.489158	0.0739879	-0.578987	-0.765258	0.25529	-0.601138	0.604362	0.130841	0.0528314	0.592479	-0.526638	-0.414855	-0.244439	-0.133534	-0.058363	0.574961
0.593781	-0.0853081	0.0219442	0.375075	0.522218	0.549128	0.173928	0.681649	0.408394	0.529205	-0.471844	-0.654259	0.509461	-0.2597	-0.343894	-0.603504	-0.828729	-0.590873	-0.489142	-0.153401	-0.0560748	-0.678899	-0.120831	-0.0660042	-0.234509	-0.239811	-0.63922	-0.0360055	0.161584
0.617553	0.418053	0.0838729	0.378813	0.518467	0.280825	0.0557553	0.526661	0.566067	0.294078	-0.472227	-0.506558	0.363755	-0.178175	-0.0405685	-0.473365	-0.769582	-0.268823	-0.498129	-0.000822226	0	-0.380734	-0.235811	-0.307773	-0.0399251	-0.625266	-0.554537	-0.292063	0.173803
0.489725	0.233301	0.0548259	0.204475	0.25	0.5104	0.132936	0.511718	0.694671	0.603005	-0.473344	0.0576927	0.44148	-0.290619	-0.237285	-0.253401	-0.746549	0.134648	-0.539399	0.774946	0.136041	0.38938	-0.131078	-0.406213	-0.0135703	-0.327087	-0.468842	-0.138095	-0.185392
0.863208	0.492194	-0.0888598	0.345794	0.4844	0.491753	0.453157	0.735577	-0.45573	0.183404	-0.3565	-0.0913091	0.579987	-0.571605	-0.532261	-0.185492	-0.445689	0.140456	0.0526316	0.575179	0.432303	-0.274183	-0.337795	-0.261948	-0.28816	-0.409502	-0.633177	-0.441439	-0.469606
0.244059	-0.215844	0.418131	0.478604	0.45283	0.472938	0.282825	0.694444	0.0970384	0.372461	-0.552039	-0.75257	0.504943	0.0963452	0.0139535	-0.648653	-0.798122	-0.31835	-0.435552	0.328344	0.366939	-0.0137615	0.329292	-0.130063	-0.0293339	-0.525323	-0.2523	-0.673221	-0.080153
0.276107	0.545024	-0.0495683	0.519243	0.579792	0.404647	0.183696	0.639251	0.297951	0.177041	-0.301096	-0.313312	0.592476	0.0921942	-0.32271	-0.60605	-0.657277	-0.0560101	-0.200559	0.595236	0.297799	-0.293005	0.0630996	-0.43451	-0.402647	-0.545949	-0.276015	-0.183333	-0.159949
0.801887	0.396841	-0.0628432	-0.0560748	0.228028	0.396313	0.142435	0.435302	0.797101	0.39021	-0.633687	-0.722478	0.552645	0.324343	0.600206	-0.566535	-0.679439	-0.246372	-0.364431	-0.0471698	-0.385842	-0.303248	-0.291335	-0.473219	-0.269823	-0.572217	-0.426194	-0.752381	0.200976
0.599057	-0.014218	0.15787	0.366777	0.586715	0.061848	-0.0325681	0.256219	0.858268	0.619538	-0.459823	-0.35164	0.440623	0.00763537	0.478073	-0.679946	-0.737089	-0.126168	-0.388844	-0.0990566	-0.53874	0.0275229	0.0727337	-0.559682	-0.14537	-0.438061	-0.575338	-0.656574	0.564573
0.641253	0.0379147	0.565641	0.601975	1.38778e-16	0.371921	0.336715	0.25	0.553289	0.316378	-0.0309311	0.239484	0.211304	-0.111338	0.164587	-0.409912	-0.696599	0.362295	0.113789	0.516452	0.122792	0.193366	-0.0485282	-0.505572	-0.498778	-0.256133	-0.422858	-0.498356	-0.393423
0.548218	0.356129	-0.343244	0.518277	0.420702	0.434087	0.225581	0.640281	0.304323	0.341074	-0.50494	-0.519974	0.600522	-0.0250826	-0.368372	-0.704986	-0.724197	0.110017	-0.48653	0.425491	0.473732	-0.291539	-0.307532	-0.393559	-0.377454	-0.137515	-0.269218	-0.413534	0.484483
0.737574	-0.213956	-0.273585	0.377422	0.548583	0.737294	0.431544	0.801591	-0.434625	0.742193	-0.641419	-0.20472	0.58496	-0.402545	-0.15677	-0.045601	-0.631178	-0.361008	-0.248115	-0.0300172	0.0140187	-0.11748	-0.54985	-0.193129	-0.195356	-0.533056	-0.521992	0.0594684	-0.246253
0.719594	-0.278461	-0.00471698	0.145075	0.397985	0.505347	0.266039	0.617061	0.494623	0.574564	-0.449668	-0.538388	0.515112	-0.415888	-0.0367839	-0.432849	-0.769953	-0.461438	-0.731806	0.296517	-0.0794393	-0.539364	-0.426704	-0.521393	-0.4825	-0.597763	-0.223706	-0.472755	0.531513
0.0471698	0.522843	0.606948	0.505429	0.237955	0.0883988	0.392951	0.486315	-0.691451	0.38899	-0.0249936	-0.400069	0.376727	-0.315769	0.289076	-0.264349	-0.671362	0.254107	0.106125	0.75	0.611042	0.612632	-0.199315	-0.126237	-0.301344	-0.374226	-0.532116	-0.504961	0.341101
0.691472	-0.0621059	-0.378533	0.23587	0.373062	0.287195	0.216982	0.560034	0.440389	0.444816	-0.596277	-0.515867	0.73547	0.293107	0.205181	-0.0375501	-0.758307	0.0186916	-0.486287	0.435151	-0.238349	0.273298	-0.469002	-0.574665	-0.251067	-0.461923	-0.357179	-0.55873	0.563688
0.698089	0.014218	0.295194	0.582755	0.497797	0.0180359	0.322242	0.601354	-0.0917874	0.404651	-0.462081	-0.494272	0.472445	0.167629	0.0418605	-0.66686	-0.836816	-0.196407	-0.427941	0.0707547	-0.135991	0.121533	0.0203614	-0.147334	-0.371535	-0.36713	-0.508624	-0.538266	0.552294
0.0330189	0.014218	-0.106701	0.567267	0.545868	0.570132	0.460251	0.5625	0.84372	0.248482	-0.50293	-0.229839	0.480336	-0.311468	0.617978	-0.613471	-0.708521	-0.282856	-0.541382	-0.669202	-0.172897	-0.220183	0.214953	-0.555673	-0.554791	-0.344646	-0.18865	-0.518721	-0.198822
0.783247	0.778917	0.0237031	0.294326	0.356553	0.268391	0.114654	0.596205	-0.665142	0.456611	0.0980157	0.241138	0.447463	-0.103533	-0.158915	-0.125814	-0.395108	0.532202	0.301251	0.599057	0.421814	0.599122	-0.188828	-0.355002	-0.451507	-0.474028	-0.589118	-0.59898	-0.112823
0.242681	0.510483	-0.264331	0.370271	0.636439	0.36754	-0.0137281	0.422416	0.821449	0.648012	-0.302626	-0.56682	0.49303	-0.463375	0.222728	-0.491733	-0.746479	-0.55894	-0.314639	0.415671	0.537771	-0.0917431	-0.522136	0.0792047	-0.239243	-0.62661	-0.419328	0.17619	-0.468293
-0.474805	0.104265	0.224382	0.395013	0.583164	0.284302	0.056872	0.474692	0.728057	0.388704	-0.499224	-0.607305	0.0158888	0.0559986	0.208917	-0.452932	-0.84507	-0.505294	-0.432563	-0.336096	0.00934579	0.106928	-0.150834	-0.304194	-0.29588	-0.75734	-0.345573	0.271861	0.4396
0.785213	0.780373	-0.0037062	-0.172751	0.355942	0.230151	0.548344	0.57786	-0.00982813	0.524989	-0.242071	-0.214615	0.622351	-0.0500437	-0.359731	-0.392575	-0.633803	-0.417518	-0.0558021	0.00471698	0.0186916	-0.508498	-0.760476	-0.444225	-0.248659	-0.230153	-0.722116	-0.674872	0.575806
0.796045	0.588528	-0.00685709	0.169456	0.512972	0.269053	0.452256	0.590794	-0.618357	0.544404	-0.665271	-0.69789	0.740861	-0.339205	-0.210263	-0.550435	-0.727185	-0.0479777	-0.306502	0.426736	-0.0046729	-0.147206	-0.655709	0.0298507	-0.482025	-0.26836	-0.612284	-0.668473	0.524689
-0.198113	-0.364613	0.265408	0.363424	0.632075	0.355069	-0.00723563	0.449388	0.898551	0.493708	-0.447052	-0.695853	0.388585	-0.271446	0.548837	-0.27355	-0.545985	-0.0934579	-0.116086	0.198113	0.267539	0.178899	-0.334149	-0.599953	-0.543689	-0.196332	-0.553368	-0.641267	0.697648
-0.0410015	-0.042654	0.254717	0.487202	0.64071	0.524166	-0.188051	0.272655	0.820149	0.314701	-0.619475	-0.580645	0.2905	0.422651	0.364105	-0.800521	-0.877934	-0.4212	-0.291719	-0.210524	0.415208	0.265009	-0.436793	0.00216786	-0.422355	-0.10259	-0.20671	0.185714	-0.610417
0.132075	0.606565	0.49086	0.306351	0.382075	0.518482	0.364867	0.611878	-0.0364177	0.382534	-0.506091	-0.394744	0.628201	-0.15493	-0.163306	-0.655762	-0.641881	0.215913	0.136499	0.47338	0.550225	0.243119	-0.581561	-0.643024	-0.31662	-0.395899	-0.18672	-0.41982	0.0788686
0.411897	0.517081	0.155929	0.256378	0.442978	0.586042	0.4902	0.710798	-0.804056	0.30555	-0.426079	0.137332	0.608065	0.3717	-0.434078	-0.574398	-0.787723	0.0465638	-0.488742	0.606304	0.136677	0.811237	-0.0448463	0.233831	-0.265815	-0.399839	-0.277022	-0.46909	-0.373711
0.722345	0.319218	0.125357	0.206261	0.485849	0.735075	0.156164	0.769341	-0.325625	0.637957	-0.497396	-0.390231	0.59668	0.0658607	-0.345718	-0.229981	-0.585017	-0.070236	-0.222522	0.0463452	-0.181126	-0.00458716	-0.372553	-0.371891	-0.450807	-0.763936	-0.666531	-0.656242	0.55975
0.759434	-0.0512024	0.293278	0.0688107	0.268868	-0.344475	0.018215	-0.149991	0.616034	0.588137	-0.276374	-0.37788	0.459958	0.324787	0.464284	-0.629679	-0.785848	0.118817	-0.134383	0.57369	0.575586	0.693764	-0.457533	-0.681719	-0.463306	-0.331846	-0.166052	-0.216981	0.605851
0.830641	0.635322	0.259732	0.0259463	0.317375	0.266424	0.423419	0.50173	0.170683	0.509097	-0.579051	-0.56078	0.636792	-0.327756	0.516641	-0.632037	-0.873807	0.433916	-0.190945	0.68927	0.549364	0.19915	-0.324273	-0.0720747	0.0344151	-0.289401	-0.507223	-0.514286	-0.527079
0.640599	0.0473934	0.0698803	-0.107477	0.353966	0.459711	0.148112	0.567788	-0.0302672	0.61288	0.0256079	-0.717693	0.706611	0.663031	0.0484349	-0.45859	-0.587583	0.420263	-0.45033	0.41076	-0.245277	0.637124	0.0242381	-0.633148	-0.52525	-0.568009	-0.525126	-0.790476	0.776239
0.452063	0.123223	-0.117166	0.508128	0.450044	0.599691	0.13492	0.677885	0.763865	0.749547	-0.573955	-0.481804	0.598289	-0.165176	-0.460465	0.191296	-0.463048	-0.176873	-0.424725	-0.394466	-0.193479	-0.454128	-0.527536	-0.0513561	-0.334223	-0.603774	-0.563248	-0.466351	-0.591253
0.0943396	0.467564	-0.0613208	0.10455	0.647378	0.613814	0.409941	0.719393	-0.289855	0.792813	-0.461721	-0.372086	0.668622	-0.554598	-0.344093	-0.744896	-0.812207	0.241769	-0.51787	0.204465	0.219513	0.0183486	-0.0974281	0.147436	-0.255743	-0.141938	-0.63725	-0.410725	-0.157864
0.801887	0.52356	-0.0671021	0.256687	0.541937	0.559291	0.479447	0.67726	-0.54984	0.608575	-0.372521	-0.0764144	0.559088	-0.194174	-0.140759	-0.645553	-0.601305	-0.191589	-0.523844	-0.247257	0.117757	-0.571943	-0.423948	-0.179176	-0.289855	-0.450131	-0.560241	-0.603379	0.283802
-0.301513	0.377383	0.190805	0.63002	0.754717	0.215408	-0.313643	0.413556	0.859903	0.586905	-0.40324	-0.739767	0.420232	-0.0447253	0.548837	-0.559972	-0.709344	-0.599023	-0.0142736	-0.108491	0.226964	0.695475	-0.279339	-0.591086	-0.451408	-0.616045	-0.463309	-0.147619	-0.00767655
0.897976	0.610716	0.251096	0.0833791	0.315271	0.507906	0.538712	0.643593	-0.380371	0.666799	-0.44065	0.214286	0.561936	-0.0610329	-0.388393	-0.357092	-0.171914	0.0897196	-0.279507	-0.024404	0.121495	0.109865	-0.573138	-0.510547	-0.536084	-0.473576	-0.63116	-0.754579	0.492782
0.0566038	0.687204	0.238343	0.478852	0.606358	0.299032	0.201339	0.552333	-0.564441	0.544186	-0.268372	-0.305069	0.605475	0.368909	-0.241777	-0.0998168	-0.629108	0.44969	0.0306519	0.763607	0.718486	0.600917	-0.468975	0.0631593	-0.55369	0.0170027	-0.582998	0.315318	-0.75944
0.244109	0.401889	0.243283	0.640187	0.739937	0.42237	-0.0236967	0.25474	0.84058	0.554426	-0.0930342	-0.440972	0.321664	0.0908318	-0.0511628	-0.57319	-0.621398	0.37462	0.315002	-0.0642975	0.238876	0.633028	-0.156021	-0.601816	-0.515752	-0.67654	-0.599232	-0.374409	-0.39894
0.622374	-0.261692	-0.0903461	0.168224	0.518868	0.429339	-0.275591	0.592475	0.676329	0.575509	-0.174592	-0.441142	0.658061	0.252381	0.463407	-0.609553	-0.726297	0.121549	-0.184868	0.305425	0.193544	0.266055	-0.326094	-0.415829	-0.351691	-0.418103	-0.662171	-0.699156	0.605531
0.682516	0.326355	0.106604	0.453413	0.444055	0.521674	0.146309	0.570239	0.676329	0.353114	-0.413769	-0.699834	0.613823	-0.625398	0.69117	-0.5742	-0.807512	0.00377862	-0.546324	0.0533077	0.0945803	-0.522936	-0.0989962	-0.360238	-0.389634	-0.43273	-0.63111	-0.513979	-0.0658912
0.701093	-0.213829	-0.0129675	0.349047	0.471698	0.610732	0.296158	0.543572	0.438807	0.657128	-0.508349	-0.679591	0.531013	-0.0699169	0.607461	-0.462556	-0.755141	-0.182243	-0.309182	0.490996	0.337383	0.62484	-0.158498	-0.137877	-0.349581	-0.259544	-0.63832	-0.754011	-0.244048
-0.532898	0.392186	0.381367	0.597868	0.263041	0.410461	0.431036	0.557193	-0.115942	0.299891	0.304322	0.121446	0.374813	0.243749	0.354015	-0.602142	-0.646913	0.248328	-0.168824	0.586203	0.0186916	0.149936	-0.0121951	-0.336691	-0.34089	-0.257391	-0.430995	-0.620495	-0.0918209
0.405051	0.0891407	0.313966	0.551264	0.698113	0.371842	0.0758294	0.701147	0.82287	0.669767	-0.338425	-0.575837	0.332445	-0.142555	-0.027907	-0.446925	-0.732394	-0.571538	-0.153954	-0.179245	0.300234	-0.0137615	-0.536262	-0.738695	-0.82604	-0.709586	-0.177785	-0.206911	0.20409
0.75082	0.731256	-0.0459285	0.428634	0.504717	0.329499	0.0293926	0.535126	0.417698	0.0465116	-0.414829	-0.652677	0.719748	-0.501677	-0.30869	-0.851523	-0.868189	0.59381	-0.117571	0.532568	0.584827	-0.16055	-0.0841121	-0.273165	-0.392014	-0.267308	-0.709059	-0.703631	-0.26821
-0.304948	0.21327	0.259265	0.588099	0.616461	0.602237	0.0702663	0.62388	-0.445886	0.540303	-0.424222	-0.528887	0.704852	0.0235043	-0.065345	-0.572771	-0.840376	-0.00303951	-0.295051	0.678709	0.617132	0.773638	0.0296182	0.325084	-0.415192	-0.448882	-0.582648	-0.0461435	-0.250449
0.162049	0.428693	0.320711	0.242546	0.35223	0.392199	0.479449	0.66366	0.142261	0.780908	-0.574647	-0.120005	0.623573	-0.143297	0.237636	-0.626477	-0.655083	0.0284992	-0.359892	0.37289	0.140187	-0.141825	0.0260172	-0.466525	-0.5317	-0.49912	-0.496587	-0.70424	0.546622
-0.141509	0.412322	0.384906	0.586601	0.773585	0.365147	-0.229953	0.526219	0.864967	0.772477	-0.168339	-0.694553	0.333813	0.183718	0.604601	0.0331754	-0.570606	-0.443925	-0.01453	-0.496724	0.128016	0.639817	-0.579137	-0.626288	-0.57715	-0.839425	-0.419667	-0.508135	-0.45569
0.773585	-0.129434	-0.143108	0.170634	0.540852	0.547716	0.299654	0.621575	0.342132	0.693473	-0.575	-0.64977	0.380856	0.206191	0.512016	-0.0878496	-0.584628	-0.446622	-0.312387	0.150943	0.216318	0.321101	-0.425878	-0.545168	-0.381322	-0.665297	-0.59142	-0.802188	0.616652
-0.352924	0.191961	0.297293	0.186916	0.679245	0.100985	0.161137	0.392742	0.89372	0.628584	-0.473019	-0.626728	0.652879	-0.00453501	0.195428	-0.533612	-0.82265	-0.213957	-0.149212	0.0990566	0.355048	0.5	-0.602893	-0.465416	-0.161963	-0.520721	-0.558739	-0.519161	0.680026
0.426546	-0.00947867	-0.437141	0.304959	0.561998	0.423377	0.26263	0.663429	0.748792	0.870489	-0.317928	-0.715974	0.701033	0.509362	-0.0465116	-0.724667	-0.735748	-0.163551	-0.244133	-0.398248	0.0367623	-0.0458716	-0.133453	-0.600979	-0.522892	-0.597613	-0.797098	-0.722372	0.542082
-0.203542	0.438377	0.369428	0.626757	0.764766	0.124996	-0.109005	0.33691	0.886776	0.712073	-0.19608	-0.639698	0.374579	0.138658	0.358535	-0.595209	-0.611634	-0.140187	-0.205742	0.25255	0.414842	0.604913	-0.55431	-0.613622	-0.448059	-0.766234	-0.452425	-0.287703	0.0279581
0.866962	0.714997	0.16644	0.5803	0.556604	0.286842	-0.171548	0.427656	0.815557	0.516279	-0.305167	-0.479263	0.361119	-0.463824	-0.218605	-0.648389	-0.728977	-0.404561	-0.172847	0.432491	0.369716	-0.220183	-0.464395	-0.285776	-0.241999	-0.160838	-0.71924	-0.726111	-0.398515
0.0618476	-0.161137	0.48597	0.195649	0.490868	0.208125	0.135884	0.326923	0.508216	0.4833	-0.588484	-0.345622	0.521143	0.468778	0.244813	-0.234662	-0.824445	-0.0257671	0.036387	0.761321	0.625586	0.688073	-0.00811072	-0.545365	-0.432873	-0.682447	-0.663611	-0.596594	0.727948
0.146226	0.56469	-0.0690145	0.461114	0.518868	0.317533	0.448401	0.667241	0.312246	0.735457	-0.360061	-0.545176	0.683962	-0.361222	-0.664599	-0.416446	-0.85416	-0.0796852	-0.0892491	0.0397183	0.182243	-0.12844	-0.227266	-0.158936	-0.345699	-0.572542	-0.660148	-0.542857	0.278474
-0.0669222	0.503375	0.161304	0.539995	0.571582	0.238192	-0.0276736	0.528846	0.956522	0.525132	-0.439162	-0.542627	0.530719	-0.220487	0.341085	-0.784564	-0.882629	-0.497082	-0.297666	0.183962	0.28113	0.0137615	-0.690124	-0.398749	-0.327767	-0.655934	-0.326748	-0.235569	0.221143
0.1159	9.99201e-16	-0.0377358	0.339772	0.476415	0.519302	0.411083	0.8125	0.409451	0.723981	-0.531769	-0.420036	0.660357	-0.238598	0.297761	-0.574883	-0.824631	-0.0971284	-0.304944	0.409962	0.00711944	-0.0733945	-0.157474	-0.5563	-0.398537	-0.587378	-0.707089	-0.442832	0.585989
0.849057	0.794275	-0.240566	0.149625	0.541868	0.419212	0.461069	0.744327	-0.0724638	0.772952	-0.480651	-0.303261	0.669811	-0.488307	-0.392158	-0.550189	-0.765258	0.247918	-0.297223	0.207899	0.115418	-0.781965	-0.0879857	-0.511336	-0.513564	-0.629469	-0.651021	-0.744668	0.370732
-0.355262	0.0616114	-0.0200333	0.49347	0.45283	0.493329	-0.203791	0.659079	0.572496	0.503445	-0.681928	-0.539171	0.605684	0.203039	0.540733	-0.592144	-0.840184	-0.58245	-0.407983	0.496014	0.268517	-0.220183	-0.707217	-0.458113	-0.673277	-0.464468	-0.228238	-0.12573	0.636081
0.269316	-0.109005	-0.0427946	0.402927	0.65055	0.651858	-0.0207598	0.67652	0.705488	0.761106	-0.546167	-0.607398	0.690264	0.396608	0.58804	-0.380418	-0.688739	-0.0233645	-0.243524	0.00471698	-0.186508	0.41208	-0.306323	-0.552547	-0.41402	-0.707008	-0.720938	-0.665755	0.493164
-0.0638954	0.104265	-0.0260283	0.750087	0.778302	0.46399	-0.162289	0.504808	0.816425	0.635976	-0.312956	-0.566909	0.311777	-0.0141488	-0.25756	-0.744872	-0.704875	-0.425701	-0.234978	-0.321616	0.454203	0.582569	-0.55014	-0.433618	-0.451539	-0.702589	-0.208104	0.581993	-0.483362
0.853774	0.638633	0.401903	0.504673	0.325638	0.338106	0.402345	0.618724	-0.479355	0.147371	-0.484813	-0.474946	0.570386	-0.117371	0.15448	-0.690738	-0.759596	-0.126153	-0.423534	0.514151	0.135077	-0.198777	-0.196866	-0.557337	-0.526779	-0.169172	-0.513963	-0.516608	0.326829
0.326754	0.287075	0.343303	0.210099	0.36478	0.51218	0.244626	0.447413	0.694891	0.66226	-0.352188	-0.442396	0.611506	-0.250435	-0.323547	-0.722989	-0.474167	0.382528	0.0581647	0.404038	0.502391	0.0917431	-0.588176	-0.599576	-0.578017	-0.604043	-0.504944	-0.722189	0.282927
-0.569027	-0.228106	0.492525	0.654595	0.541525	0.512863	-0.129049	0.355717	0.956522	0.493023	-0.255113	-0.801843	0.529497	0.14751	-0.173013	-0.742032	-0.873239	0.142905	-0.0942409	-0.175672	0.39291	0.0321101	-0.43744	-0.446941	-0.606636	-0.359774	-0.429831	-0.440299	-0.0847997
0.259496	0.323099	0.448189	0.727359	0.503663	0.278416	0.478718	0.462952	0.140097	0.442285	-0.271612	-0.154378	0.624614	-0.0293502	0.101144	-0.54403	-0.587586	0.330187	0.0526091	0.548197	0.573488	0.5	-0.0377926	-0.378255	-0.617505	-0.225674	-0.620963	-0.561812	-0.176074
0.546748	0.0947867	-0.285589	0.457119	0.632075	0.650742	0.561252	0.721154	0.681018	0.650794	-0.363385	-0.436444	0.650734	0.250082	0.0930233	-0.613307	-0.643889	-0.563664	-0.418071	-0.402782	-0.213243	-0.105505	-0.160919	-0.439865	-0.351481	-0.711159	-0.553464	-0.655606	-0.0424586
0.283019	0.540284	-0.188679	0.476678	0.557328	0.470997	0.261129	0.746775	0.312348	0.646208	-0.249576	-0.520737	0.63562	-0.462106	-0.587683	-0.632523	-0.877409	-0.221137	-0.249983	0.555642	0.618114	0.0183486	-0.613343	0.039801	-0.246377	-0.0469195	-0.523239	-0.0619048	-0.77561
0.226415	0.583305	0.532739	0.747664	0.825472	0.420059	-0.282076	0.480769	0.834705	0.639819	0.194343	-0.452513	0.537644	0.244184	0.0307171	-0.561573	-0.539906	-0.127293	0.124402	-0.268868	0.318279	0.417431	-0.52888	-0.714408	-0.706109	-0.734912	-0.496543	0.0190476	-0.589841
-0.363259	0.590248	0.520047	-0.157616	0.287736	0.441067	0.0269352	0.511446	0.619706	0.414681	-0.337152	-0.322775	0.59434	-0.166197	-0.496845	-0.579228	-0.826291	0.193957	-0.417707	0.771749	0.493569	0.538991	-0.320331	-0.506343	-0.556765	-0.339403	-0.452101	-0.429413	-0.19323
0.193396	0.45709	0.396226	0.672897	0.858491	0.537939	-0.028436	0.533654	0.825285	0.648188	0.441512	0.0415951	0.56789	0.375335	0.211409	-0.570513	-0.400535	0.0607477	0.391806	-0.33803	0.261472	0.695475	-0.567423	-0.711476	-0.718254	-0.746272	-0.545692	-0.314036	-0.745335
0.675412	0.328077	-0.0220303	0.356133	0.518868	0.451721	0.58549	0.680651	0.527968	0.738208	-0.580396	-0.553757	0.619788	-0.310545	-0.440921	-0.703914	-0.713615	-0.387136	-0.449376	-0.456067	0.205607	-0.293578	-0.315738	-0.569505	-0.395652	-0.256976	-0.527903	-0.547619	0.188069
0.65474	0.102533	-0.054309	0.469005	0.420928	0.487331	0.433206	0.584895	0.564391	0.251994	-0.479836	-0.641631	0.669811	0.0484774	0.627704	-0.595164	-0.685446	0.208375	-0.0201236	0.67359	0.379232	-0.0366972	-0.495771	-0.614243	-0.368162	-0.384959	-0.622343	-0.691275	0.521056
-0.426887	-0.269972	0.559324	0.69227	0.248138	0.516879	0.447376	0.541987	0.15942	0.545442	0.115171	-0.618724	0.423501	0.07893	0.139535	-0.223005	-0.676056	-0.463785	-0.436113	0.281103	-0.120642	-0.233945	-0.726601	-0.441457	-0.447895	-0.678837	-0.647217	-0.636275	0.675694
-0.154393	-0.118483	0.104797	0.616256	0.778302	0.328053	-0.203337	0.46429	0.869565	0.525581	-0.345516	-0.234094	0.680381	0.450735	0.317803	-0.451994	-0.852727	-0.088785	-0.524803	0.0440749	0.429633	0.651376	-0.0624268	-0.59311	-0.572291	-0.633823	-0.510177	-0.263933	0.194387
0.562885	0.350711	0.0330189	0.461745	0.575472	0.654251	0.0113632	0.739645	0.425989	0.817073	-0.406221	-0.352874	0.594998	-0.117371	-0.218605	-0.551865	-0.305678	-0.185955	-0.147443	0.444823	0.278066	0.252726	-0.546561	-0.509607	-0.54429	-0.593957	-0.722274	-0.690476	0.0506793
0.792453	0.454976	0.132075	0.598951	0.617925	0.20173	0.0317353	0.362294	0.907878	0.610823	-0.575975	-0.638028	0.592888	-0.268245	-0.369143	-0.597464	-0.765258	-0.353612	-0.255952	0.0471698	0.625512	-0.174312	-0.394805	-0.596668	-0.363551	-0.398414	-0.670773	-0.509341	-0.0659597
0.150943	0.494652	0.446347	0.742991	0.820755	0.393898	-0.401836	0.389823	0.922705	0.726932	0.0521327	-0.267494	0.682335	0.407573	0.39556	-0.577703	-0.71831	-0.163551	-0.204047	-0.235849	0.203993	0.587156	-0.491792	-0.734291	-0.705326	-0.680929	-0.631383	-0.209524	-0.237055
-0.0849057	0.21327	-0.372707	0.550489	0.514151	0.622921	0.503339	0.56618	0.555101	0.574022	-0.47001	0.0206513	0.627768	0.26244	-0.314712	-0.468677	-0.798122	-0.0146074	-0.537204	0.438558	0.692379	-0.100917	0.0131859	-0.519268	-0.747979	-0.549431	-0.406617	-0.335521	0.146341
0.73359	0.696338	0.16779	0.107091	0.50313	0.452946	0.48806	0.702889	-0.377751	0.445539	-0.110441	-0.034476	0.781564	-0.0786036	-0.627907	-0.598949	-0.736	-0.139366	-0.536127	0.515442	0.127759	-0.0710127	-0.433639	-0.152188	-0.300545	-0.495731	-0.747547	-0.700893	0.14987
-0.132075	0.226544	0.203457	0.639348	0.791057	0.420254	-0.303943	0.523489	0.831948	0.62494	-0.0541387	-0.759397	0.609407	0.101301	0.0418449	-0.819905	-0.737498	-0.277478	-0.290886	-0.244704	0.555653	0.212156	-0.584112	-0.430051	-0.451284	-0.59062	-0.504548	0.0978836	-0.390423
0.90566	0.668544	-0.0533296	0.267211	0.523282	0.581694	0.51716	0.639423	-0.667673	0.517116	-0.247931	-0.393241	0.64986	0.0903529	-0.57823	-0.278342	-0.587338	0.0276706	-0.357338	-0.0377358	0.317757	0.0642202	-0.318388	-0.361419	-0.344822	-0.506371	-0.677325	-0.749755	-0.210967
0.590017	-0.47199	-0.222075	0.576049	0.73225	0.573182	0.430946	0.785734	0.13159	0.721776	0.109054	0.0691244	0.673301	-0.288009	-0.481704	-0.573809	-0.538158	0.131987	-0.180397	0.402484	0.363774	0.0137615	-0.298502	-0.33712	-0.639499	-0.42244	-0.545463	-0.259239	-0.364524
0.919811	0.587574	-0.113208	0.410422	0.617925	0.268872	0.0849664	0.634399	0.802802	0.522597	-0.424967	-0.312349	0.628043	-0.201878	-0.116279	-0.630512	-0.666667	-0.388663	-0.376322	-0.0896226	0.0607477	0.114679	-0.376495	-0.101987	-0.431054	-0.479889	-0.799045	-0.798307	-0.488955
0.624966	0.327937	0.235376	0.476636	0.399889	0.604278	0.233811	0.757241	0.65282	0.614036	-0.383047	-0.13197	0.564098	0.276207	-0.116279	-0.601689	-0.626252	0.433602	-0.351435	0.529753	0.0841121	0.365544	0.0964092	-0.667926	-0.70674	-0.662339	-0.366726	-0.720755	0.253659
0.0453741	0.113744	0.714317	0.705607	0.626991	0.109666	-0.205609	0.48247	0.759119	0.57197	-0.0569145	-0.56682	0.51517	0.371799	0.663036	-0.358375	-0.814104	-0.374306	-0.0491155	0.198113	-0.0280374	0.602075	-0.516228	-0.473336	-0.506432	-0.711183	-0.666869	-0.705348	0.354807
0.787736	0.47796	0.343184	0.0794393	0.342987	0.306562	0.301656	0.381111	0.0365046	0.525063	-0.430015	-0.515946	0.599057	0.261987	0.39172	-0.41442	-0.812207	0.187823	-0.2374	0.590864	0.323588	-0.157134	-0.393242	-0.642904	-0.463729	-0.368571	-0.60411	-0.681806	0.244321
-0.0803594	0.763033	0.575044	0.603564	0.80687	0.484562	-0.424366	0.391221	0.723147	0.684599	0.0236967	-0.696525	0.514151	0.609788	0.799917	-0.649439	-0.752044	0.0700935	0.436978	0.113208	0.667154	0.96404	-0.596495	-0.517748	-0.532644	-0.749371	-0.493694	-0.386535	-0.813818
0.449324	0.583609	0.420882	0.747664	0.725383	0.521044	-0.259257	0.494979	0.913043	0.618999	0.0504253	-0.521939	0.688718	0.513822	-0.027907	-0.778747	-0.630545	0.0241589	-0.0165498	-0.0866977	-0.198085	-0.0275229	-0.580391	-0.703861	-0.659007	-0.737153	-0.664744	-0.635	-0.246341
0.420427	0.604876	-0.225885	0.37589	0.613208	0.596899	0.469007	0.714474	-0.0938578	0.583274	-0.481991	-0.13466	0.64076	-0.162054	-0.280711	-0.161765	-0.584125	-0.340635	-0.233474	0.594919	0.381354	-0.0412844	-0.603817	-0.405774	-0.40216	-0.603689	-0.587887	-0.717647	0.00801777
-0.0518868	0.820304	0.47057	0.51705	0.54717	-0.133091	0.327089	0.505009	0.49955	0.144186	-0.296679	-0.256994	0.637922	-0.037932	-0.0976744	-0.61608	-0.752674	0.0477411	0.016317	0.708061	0.536141	0.54277	-0.456017	-0.157576	-0.382245	-0.478295	-0.712901	-0.746034	0.128344
0.668632	0.0616114	0.0484325	0.592881	0.776842	0.10387	0.188963	0.628596	0.777778	0.618605	-0.522238	-0.585788	0.609653	0.084507	0.43245	-0.660197	-0.763465	-0.149533	-0.195362	-0.0943396	0.230156	0.394495	-0.481854	-0.507664	-0.359519	-0.623418	-0.649723	-0.513554	0.247507
0.022361	0.151659	0.0189276	0.488144	0.585587	0.584044	0.531575	0.708403	0.441835	0.691831	-0.496515	-0.562962	0.658277	-0.020695	0.432209	-0.546857	-0.707427	-0.47362	-0.396892	0.27414	-0.0542199	0.262872	-0.686733	-0.533805	-0.574055	-0.654162	-0.38055	-0.556463	0.460765
0.241865	0.624745	0.315364	0.682818	0.334467	0.401394	0.216407	0.488054	-0.312738	0.556406	-0.146372	-0.687579	0.617925	0.354105	0.697368	-0.346537	-0.660504	0.411144	-0.0192734	0.478937	0.0607477	2.22045e-16	-0.390153	-0.449627	-0.465693	-0.711635	-0.529358	-0.776649	0.0932311
0.188679	0.391032	0.393264	0.624365	0.791956	0.36965	0.255938	0.581525	0.826087	0.723395	-0.404144	-0.457757	0.420237	-0.234531	-0.0372093	-0.431127	-0.57758	-0.560313	-0.276277	-0.481854	0.622117	-0.0183486	-0.448539	-0.528062	-0.546023	-0.509888	-0.524873	0.0379907	-0.40554
0.737654	0.320649	-0.0675444	0.578672	0.740406	0.507729	-0.113744	0.726264	0.568924	0.738443	-0.156149	-0.465438	0.674687	0.0798122	-0.44276	-0.631728	-0.705948	0.107456	-0.278819	0.561919	0.573698	0.561637	-0.388009	-0.66407	-0.547916	-0.712264	-0.341531	-0.6	-0.0481481
0.740566	-0.132782	0.330998	0.3777	0.386355	0.421951	0.00743631	0.589369	0.309752	0.267512	-0.470998	-0.442396	0.60026	0.423273	0.68272	-0.592834	-0.807185	0.24943	-0.292643	0.764524	0.460102	0.644311	-0.175733	-0.652445	-0.617551	-0.688679	-0.436945	-0.481793	0.583326
0.275444	0.109005	0.303112	0.0841121	0.308732	0.70245	0.560083	0.69595	0.26087	0.537944	-0.499074	-0.111846	0.654394	-0.112676	0.577389	-0.753105	-0.771738	0.426192	-0.399043	0.670191	0.364486	0.293578	-0.202415	-0.682969	-0.574375	-0.509926	-0.473592	-0.554108	0.435307
0.438774	-0.0379147	0.233747	0.497166	0.679245	0.376882	0.108597	0.568523	0.738154	0.713645	-0.387958	-0.652677	0.647966	0.200456	0.571451	-0.53293	-0.834556	-0.697617	-0.365085	0.193396	0.383009	0.431312	-0.447563	-0.17372	-0.289737	-0.618907	-0.526439	-0.433938	-0.269279
0.312779	0.690204	0.132336	0.153797	0.550393	0.34978	0.536644	0.498467	0.465839	0.615731	-0.354571	-0.339655	0.401408	-0.215216	0.42254	-0.27098	-0.751074	-0.128041	-0.130293	0.111869	0.520411	0.502649	-0.61161	-0.347841	-0.49499	-0.399278	-0.634386	-0.803056	0.18344
0.716803	0.702025	-0.0943396	0.459401	0.600937	0.210803	0.0294391	0.536582	0.376472	0.604651	-0.408314	-0.580645	0.65016	0.142688	0.153488	-0.643357	-0.825931	0.154206	-0.370925	-0.00471698	-0.0839897	0.321101	-0.24157	-0.415497	-0.477612	-0.38845	-0.59891	-0.68031	-0.149416
0.26667	0.677725	0.538077	0.625969	0.778376	0.474745	-0.192878	0.516321	0.961353	0.596307	-0.269421	-0.633337	0.533781	0.137813	0.153488	-0.598433	-0.777799	-0.0373832	-0.0253729	-0.207845	0.152487	0.368429	-0.57164	-0.622922	-0.569111	-0.851494	-0.519823	-0.390314	-0.575264
0.0690486	0.00473934	0.336915	0.347874	0.441045	0.456461	0.330527	0.613132	-0.246377	0.39374	-0.400257	-0.439404	0.604626	0.374731	-0.0897674	-0.277392	-0.75569	0.124938	-0.280035	0.70283	0.306591	0.766171	-0.301944	-0.461148	-0.605429	-0.609985	-0.791878	-0.608033	0.644501
-0.201555	0.304301	0.483684	0.0626328	0.551887	0.670475	0.284115	0.852944	0.177542	0.730233	-0.34673	-0.206037	0.613208	0.00127648	-0.613953	-0.406723	-0.760224	0.19326	-0.123904	0.781176	0.67757	0.42671	-0.215841	-0.521186	-0.575767	-0.76227	-0.529746	-0.295238	-0.462526
0.731132	-0.0663507	0.212774	0.436267	0.54717	0.59049	0.311817	0.732119	-0.0822314	0.455888	-0.527368	-0.458049	0.607959	0.0469484	0.439147	-0.64586	-0.72546	-0.224538	-0.385349	0.509434	0.376555	-0.087156	-0.382515	-0.537491	-0.56406	-0.359738	-0.461654	-0.572897	0.11819
0.217417	-0.317969	-0.244303	0.461885	0.6771	0.578973	0.181545	0.696308	0.73913	0.737318	-0.676751	-0.686907	0.743232	0.0762243	0.106977	-0.554182	-0.734677	0.192571	-0.484636	0.45209	0.434225	0.541284	-0.437514	-0.519299	-0.532122	-0.7022	-0.531799	-0.376022	0.0540494
0.380092	-0.109005	0.0389092	0.531464	0.608491	0.610933	0.314641	0.812887	0.65364	0.576394	-0.433627	-0.385447	0.715997	-0.292792	-0.1813	-0.701422	-0.86385	-0.0740337	-0.456771	0.174528	0.15154	-0.577982	-0.129208	-0.409643	-0.594952	-0.33211	-0.55701	-0.593457	-0.310639
-0.204403	0.368177	0.403151	0.71852	0.783019	0.251587	-0.175368	0.476438	0.747811	0.607385	-0.150504	-0.695853	0.717181	0.220657	-0.204597	-0.824645	-0.826414	-0.0862969	-0.109734	0.135154	0.626168	0.577982	-0.332176	-0.365398	-0.356346	-0.370646	-0.71057	-0.68001	-0.473784
0.826421	0.310474	0.154439	0.505052	0.61299	0.425094	0.237802	0.607526	0.343266	0.673308	-0.341999	-0.599078	0.667342	0.247068	-0.0173269	-0.216528	-0.73022	0.111087	-0.252469	0.215119	-0.0286894	0.0550459	-0.576425	-0.514648	-0.140047	-0.660377	-0.787129	-0.684347	0.0898885
0.5	0.348922	0.526415	0.738318	0.79717	0.544735	0.161838	0.512693	0.84058	0.693023	-0.215778	-0.0605445	0.639085	0.493383	-0.0744186	-0.425412	-0.624991	-0.135514	-0.0715949	0.0660377	0.218731	0.247706	-0.37773	-0.645452	-0.693773	-0.682926	-0.719788	-0.707191	-0.574595
0.299065	-0.00947867	-0.0849057	0.372435	0.443396	0.729331	0.390342	0.725962	0.753993	0.743266	-0.397778	-0.405091	0.627803	0.212036	0.186047	-0.633005	-0.761842	0.235161	-0.531413	0.0842472	-0.140187	0.436475	-0.301132	-0.626158	-0.457578	-0.699726	-0.703879	-0.720182	0.426016
0.609232	0.567184	-0.0943786	0.400492	0.495283	0.535807	0.582857	0.617331	0.444144	0.601642	-0.342717	0.356499	0.691066	-0.011599	0.525266	-0.667976	-0.722227	0.21232	-0.452828	0.120025	0.130841	0.474033	-0.0983355	-0.566361	-0.551291	-0.267656	-0.550526	-0.74525	0.524088
0.374354	0.757978	0.36165	0.474748	0.805708	0.223209	0.0159494	0.532575	0.821256	0.754675	-0.415097	-0.359176	0.636554	0.156654	-0.587907	-0.63386	-0.524883	0.227804	-0.275643	0.429245	0.242991	0.71931	-0.442095	-0.724532	-0.57927	-0.679462	-0.586176	-0.547459	-0.153011
0.561819	0.0805687	-0.165618	0.404973	0.65756	0.48649	0.652425	0.650621	0.642512	0.618217	-0.398573	-0.669197	0.566449	-0.166004	0.589175	-0.582938	-0.750388	-0.427191	-0.131219	0.410947	0.270027	0.299843	-0.661098	-0.612348	-0.455765	-0.600548	-0.582222	-0.672671	0.0907684
0.811321	0.924171	0.243352	0.196383	0.462264	0.378393	0.349532	0.467548	0.2657	0.669146	-0.570983	-0.68894	0.38814	-0.199915	-0.38826	-0.609453	-0.800828	-0.45318	-0.438253	0.120676	0.14245	-0.0321101	-0.627186	-0.378774	-0.43579	-0.632708	-0.575822	-0.596139	0.0390244
0.0771257	0.272978	-0.111978	0.401869	0.550681	0.640018	0.259747	0.855211	0.0351646	0.759329	-0.338203	-0.0953717	0.727739	0.150177	0.15814	-0.499728	-0.787291	0.322386	-0.376862	0.672214	0.222291	0.88887	-0.155826	-0.479746	-0.655986	-0.558079	-0.652041	-0.604233	0.358943
0.457519	-0.00947867	0.406591	0.67757	0.593694	0.658018	0.363983	0.72379	0.413005	0.700783	-0.574362	-0.564049	0.661843	0.0140845	-0.139535	-0.596835	-0.710789	-0.209198	-0.539548	0.113894	0.340652	-0.431193	-0.246486	-0.433538	-0.403402	-0.448826	-0.783812	-0.764903	0.251109
0.522652	0.269349	-0.118514	0.271564	0.603754	0.70276	0.339512	0.653242	-0.0966184	0.929669	-0.534755	-0.269632	0.601617	0.061627	-0.466611	-0.769475	-0.739903	-0.119984	-0.578146	0.521262	0.419089	0.512997	-0.525912	-0.585037	-0.583704	-0.444556	-0.442961	-0.272466	0.444297
0.820551	0.687204	0.347221	0.318118	0.443396	0.374275	0.337031	0.581513	-0.130363	0.689678	-0.267494	0.181466	0.528302	-0.193464	0.176789	-0.683239	-0.745291	0.33011	-0.470281	0.325591	0.088785	-0.178741	-0.362015	-0.601746	-0.429705	-0.621916	-0.657336	-0.680952	0.399253
-0.0377358	0.028436	0.153653	0.572779	0.62319	0.661517	0.445372	0.758326	0.661348	0.665116	-0.200319	-0.215003	0.679683	-0.166825	0.0984496	-0.58467	-0.690141	-0.215874	-0.52359	0.244451	0.262438	-0.218058	-0.23846	-0.672923	-0.696422	-0.516247	-0.626226	-0.854744	0.298494
-0.146226	0.0106227	0.119786	0.551402	0.652004	0.753938	0.365151	0.865385	0.390823	0.61975	-0.368294	-0.238377	0.632498	-0.18905	-0.460465	-0.615839	-0.826291	-0.170525	-0.472454	0.413709	0.355609	-0.363914	-0.32243	0.0298507	-0.300943	-0.501382	-0.748413	-0.757207	-0.506537
0.0188679	0.637271	0.207547	0.767426	0.627358	0.52859	-0.0713283	0.600693	0.7343	0.404651	-0.179802	-0.367384	0.675679	0.176262	-0.116279	-0.531571	-0.707676	-0.0850703	-0.395635	0.570778	0.464304	0.186994	-0.257049	-0.639236	-0.744551	-0.637466	-0.560648	-0.467377	-0.642137
0.646124	0.297885	-0.0188679	0.613665	0.716981	0.631776	0.17762	0.764423	0.714976	0.510927	-0.4681	-0.370814	0.839991	0.210692	-0.0837209	-0.565369	-0.651171	-0.207035	-0.384342	0.0490566	0.0992523	0.206422	-0.496709	-0.746104	-0.724423	-0.667238	-0.674411	-0.588349	-0.0763856
0.930183	0.692461	-0.0424528	0.470596	0.469848	0.496304	0.457496	0.62908	0.630628	0.722881	-0.231274	0.133311	0.609667	-0.261218	-0.134884	-0.587268	-0.643192	-0.127031	-0.308303	0.231132	0.542813	-0.0688073	-0.733108	-0.713405	-0.73749	-0.521356	-0.557088	-0.558227	0.317824
0.614561	0.0400771	0.102639	0.732196	0.75	0.665955	0.227902	0.707097	0.711967	0.706977	-0.28309	-0.51156	0.728298	0.0142268	-0.0328745	-0.678905	-0.758293	-0.158879	-0.438221	0.15566	0.560175	0.100917	-0.415592	-0.674613	-0.588733	-0.768612	-0.601301	-0.498246	-0.194512
0.716981	0.00947867	0.275021	0.370904	0.595158	0.743049	0.221727	0.766276	0.0358333	0.818075	-0.403364	-0.133641	0.65566	0.0891061	-0.0604651	-0.695108	-0.793991	0.0324958	-0.191219	0.270464	0.442541	0.378724	-0.380261	-0.230969	-0.375271	-0.701799	-0.762492	-0.728737	-0.268275
0.568083	0.350711	0.262323	0.674842	0.711579	0.623803	-0.176404	0.645716	0.835985	0.398919	-0.506184	-0.692638	0.667156	0.157417	-0.0186047	-0.698555	-0.810579	0.0138215	-0.386691	0.332683	0.139919	0.286023	-0.458747	-0.654502	-0.620631	-0.630143	-0.587088	-0.486376	-0.243386
0.528595	0.325891	0.185525	0.396327	0.602869	0.580348	0.627615	0.757001	0.323607	0.846227	-0.313351	-0.381128	0.683604	0.141025	0.0186047	-0.647014	-0.750365	-0.510534	-0.459087	-0.0557448	0.187057	-0.0366972	-0.582988	-0.526863	-0.395842	-0.609512	-0.772518	-0.714286	0.504574
0.876842	0.622605	-0.127358	0.573001	0.391825	0.447044	0.586303	0.610256	-0.111111	0.465504	-0.426988	-0.387334	0.592225	0.0253934	-0.106977	-0.59338	-0.760895	0.496561	-0.253063	0.661997	0.754739	0.490096	-0.521426	-0.368824	-0.127341	-0.462819	-0.699631	-0.7387	-0.542765
0.74684	0.881517	0.273585	0.582233	0.551887	0.304296	0.469052	0.640385	0.282746	0.644748	-0.268694	-0.303625	0.599131	0.320451	0.224271	-0.369	-0.573602	-0.671006	-0.242725	0.318623	0.385777	0.137615	-0.479439	-0.652893	-0.698417	-0.700168	-0.779819	-0.758307	0.302439
0.728988	0.408833	-0.0941332	0.348157	0.575975	0.652322	0.334123	0.591518	0.684682	0.759984	-0.455083	-0.26833	0.576097	-0.203702	-0.0697674	-0.300116	-0.782106	-0.588798	-0.574999	0.210856	0.312234	-0.180885	-0.658879	-0.606647	-0.47005	-0.633363	-0.757986	-0.684308	0.351067
0.813505	0.430431	0.0183097	0.441433	0.580189	0.601969	0.424545	0.72936	0.306006	0.717645	0.0375405	0.250211	0.524933	-0.22991	0.198866	-0.460476	-0.588578	0.381589	-0.280179	0.292453	0.468888	-0.0275229	-0.434902	-0.73655	-0.63307	-0.405448	-0.754486	-0.65757	0.035756
0.752908	0.70043	-0.103774	0.332422	0.533019	0.653931	0.464892	0.781034	0.00966184	0.701173	-0.401687	-0.180821	0.613208	0.0985748	-0.316766	-0.719766	-0.656366	0.257124	-0.61617	0.476976	0.349251	-0.286395	-0.132534	-0.551464	-0.640702	-0.54081	-0.639575	-0.785304	-0.238516
0.0566038	-0.3315	-0.0283019	0.644993	0.721698	0.656454	0.455643	0.769231	0.444444	0.706476	-0.311047	-0.452035	0.674092	0.141401	0.19907	-0.787786	-0.745734	-0.12912	-0.3406	0.389604	0.442766	0.440701	-0.426653	-0.534263	-0.674293	-0.568738	-0.607338	-0.58894	0.00863039
0.548078	0.393365	0.405732	0.458697	0.534404	0.634713	0.439585	0.767653	-0.486045	0.71387	-0.414581	-0.272501	0.721698	0.0885137	-0.0616526	-0.542469	-0.671362	0.229762	-0.356217	0.531714	0.0514019	0.643409	-0.742461	-0.441626	-0.241341	-0.625301	-0.729463	-0.754065	0.327549
0.729685	0.254088	0.270589	0.433682	0.589623	0.508381	0.549582	0.755955	-0.0144928	0.666418	-0.34896	0.00529101	0.654201	0.197183	0.447301	-0.46717	-0.769368	-0.302307	-0.376218	0.016671	-0.0700935	-0.0137615	-0.647674	-0.556836	-0.552357	-0.336829	-0.77087	-0.79886	0.440244
0.820755	0.483412	-0.0471698	0.565356	0.584906	0.701263	0.363258	0.752394	0.00483092	0.755698	-0.182575	-0.345801	0.643977	0.0610329	0.0465116	-0.512306	-0.732394	-0.119839	-0.362892	0.372924	0.288991	-0.0183486	-0.58745	-0.721071	-0.690042	-0.769801	-0.630674	-0.684689	0.29711
0.475498	-0.0616114	0.423784	0.72434	0.707547	0.636606	0.39094	0.729986	0.270672	0.671579	-0.44671	-0.416305	0.762337	0.496724	0.216279	-0.818374	-0.840931	-0.418575	-0.29739	0.311509	0.407341	0.169725	-0.454698	-0.413107	-0.62055	-0.629847	-0.469724	-0.740922	-0.201493
0.113208	0.651616	0.323932	0.711874	0.691932	0.542384	0.430285	0.720298	0.603865	0.669767	-0.351552	-0.611879	0.610483	-0.025724	-0.183354	-0.572379	-0.746479	-0.157941	-0.201511	0.439768	0.380131	0.257873	-0.510174	-0.435867	-0.660778	-0.694568	-0.643025	-0.452381	-0.53754
0.816038	-0.156398	-0.218595	0.139388	0.523442	0.546289	0.714796	0.735975	0.426491	0.872154	-0.480232	0.243103	0.627446	0.13615	0.11068	-0.490248	-0.683246	0.107335	-0.483375	0.494141	0.0794393	0.481651	-0.589825	-0.552335	-0.536193	-0.501857	-0.619545	-0.689881	0.129601
0.637146	0.647533	0.11681	0.280592	0.5954	0.514941	0.446356	0.708364	0.37941	0.522556	-0.526325	-0.487205	0.735849	0.0346244	-0.0773961	-0.618431	-0.843124	-0.214953	-0.422116	0.194969	0.414416	0.386989	-0.630122	-0.12681	-0.497121	-0.409026	-0.550519	-0.497757	-0.655127
0.774578	0.772512	0.337642	0.406496	0.543551	0.383653	0.568901	0.586459	0.277553	0.605685	-0.597705	-0.309348	0.657668	0.159262	-0.368788	-0.702529	-0.751174	0.279942	-0.421327	0.466981	-0.13348	0.684427	-0.36288	-0.302886	-0.518484	-0.082952	-0.766716	-0.829762	-0.0638672
0.858491	0.848341	0.0881946	0.472369	0.45283	0.347129	0.466718	0.571371	0.323944	0.792536	-0.322275	-0.323661	0.600615	0.0938967	0.527302	-0.534255	-0.68332	-0.168315	-0.42488	0.527024	0.125695	-0.135084	-0.581659	-0.734452	-0.733358	-0.634197	-0.617485	-0.567914	-0.102586
0.927862	0.727502	0.326767	0.18946	0.37051	0.483283	0.4803	0.504808	0.664121	0.376744	-0.258294	-0.0921659	0.496562	0.28053	0.195349	-0.64455	-0.698702	0.116822	-0.581437	0.0283019	-0.0794393	-0.0321101	-0.429489	-0.54151	-0.550652	-0.261897	-0.599588	-0.738135	-0.352184
0.665861	0.0805687	-0.230818	0.649083	0.830189	0.604543	0.395982	0.746406	0.589372	0.688372	-0.453738	-0.51156	0.769426	0.0458457	0.248989	-0.663955	-0.685446	0.0660142	-0.403543	0.406302	0.088785	0.53433	-0.362439	-0.596136	-0.610452	-0.64175	-0.618725	-0.713846	-0.279042
0.424307	0.579867	0.207323	0.859973	0.830189	0.455136	0.273904	0.72634	0.628262	0.661282	-0.345235	-0.572314	0.653247	0.26521	-0.0179402	-0.71564	-0.825542	-0.117972	-0.452059	0.0518868	0.66785	0.703093	-0.622274	-0.525949	-0.457656	-0.640152	-0.607108	-0.128571	-0.655121
0.834781	0.75681	0.0235849	0.484243	0.495283	0.321861	0.372652	0.655027	0.567856	0.491984	-0.420986	-0.33615	0.601677	0.133109	0.230021	-0.561775	-0.834879	-0.183042	-0.212011	0.367693	0.511496	0.229358	-0.439161	-0.633139	-0.437249	-0.676224	-0.759125	-0.611716	-0.167316
0.754564	0.607114	-0.0849057	0.589848	0.701754	0.493304	0.530575	0.73056	0.299517	0.881312	-0.379064	-0.146864	0.646226	-0.0944716	0.0894386	-0.619788	-0.71831	-0.179159	-0.406789	0.0902193	0.281931	0.211009	-0.435538	-0.587975	-0.696425	-0.621012	-0.661747	-0.404762	-0.235998
0.379489	0.386925	0.279522	0.612964	0.688679	0.534445	0.404118	0.748134	0.743961	0.604651	-0.414898	-0.464718	0.670522	-0.0755621	-0.155901	-0.579887	-0.826291	-0.346189	-0.559301	0.204837	0.348812	-0.155963	-0.54525	-0.480225	-0.541281	-0.539441	-0.737123	-0.612129	-0.190182
0.700566	0.591406	0.111541	0.574896	0.603774	0.614778	0.599441	0.793269	-0.0193237	0.657019	-0.217644	0.0060241	0.636792	-0.0164527	-0.150611	-0.610923	-0.699225	-0.121325	-0.374883	0.588831	0.393706	0.0825688	-0.333592	-0.603095	-0.575526	-0.676226	-0.766877	-0.69002	-0.231068
0.334906	0.51685	0.41735	0.616678	0.735849	0.593803	0.415994	0.710613	0.627131	0.649514	-0.302862	-0.474739	0.659806	0.190474	0.102326	-0.653733	-0.713784	0.0910169	-0.383373	0.389054	0.546729	0.188073	-0.576769	-0.673871	-0.682344	-0.646173	-0.582513	-0.636449	-0.44505
0.668221	0.464455	0.186451	0.552307	0.693396	0.694347	0.447323	0.786422	0.0193237	0.650671	-0.518667	-0.398376	0.679245	-0.0576571	-0.46497	-0.75362	-0.830986	-0.280405	-0.499327	0.440833	0.336449	-0.0550459	-0.755238	-0.573017	-0.516019	-0.626397	-0.553562	-0.47619	-0.25405
0.637493	0.350711	0.204374	0.604431	0.693396	0.599754	0.484833	0.831731	-0.161429	0.707778	-0.48856	-0.458143	0.722676	0.295263	0.153488	-0.58189	-0.908405	-0.2359	-0.434577	0.263948	0.0844001	0.119266	-0.627167	-0.587065	-0.609769	-0.708645	-0.582138	-0.443398	0.184585
0.528302	0.578199	0.0837315	0.490654	0.632075	0.613492	0.444748	0.807692	0.303322	0.7253	-0.544121	0.0603086	0.690894	-0.134013	-0.419006	-0.722895	-0.85388	-0.0741269	-0.546835	0.345718	0.327639	-0.00458716	-0.244409	-0.388539	-0.630469	-0.585727	-0.823959	-0.85735	-0.374458
0.693396	0.56872	0.0377358	0.617285	0.759434	0.624795	0.53667	0.706798	-0.172047	0.629341	-0.411093	-0.0184332	0.683962	0.0900645	-0.237209	-0.467499	-0.644227	0.122382	-0.361744	0.561321	0.276131	0.139283	-0.518264	-0.666675	-0.742754	-0.66836	-0.704023	-0.718211	-0.237758
0.853774	0.299617	-0.0188679	0.768092	0.801887	0.612497	0.418783	0.810317	0.603758	0.669767	-0.298819	-0.186866	0.688384	0.337888	-0.217829	-0.725504	-0.867522	-0.216723	-0.44751	0.0361966	0.356723	0.449541	-0.593098	-0.606996	-0.789418	-0.676009	-0.602341	-0.338146	-0.583669
0.489335	0.34336	0.0801887	0.548149	0.764151	0.762846	0.501033	0.836538	0.322097	0.645639	-0.352451	0.133641	0.707739	0.370577	-0.37915	-0.580273	-0.775392	-0.272582	-0.578327	0.519134	0.462617	0.538991	-0.332901	-0.616834	-0.630345	-0.755969	-0.781249	-0.650597	-0.322877
0.542966	0.262453	0.117769	0.584384	0.79717	0.662871	0.4318	0.807145	0.0531401	0.770074	-0.340043	-0.0875576	0.683962	0.346362	0.0697674	-0.664422	-0.7695	0.0218431	-0.421193	0.564122	0.207182	0.527995	-0.483112	-0.451805	-0.576947	-0.546655	-0.828685	-0.78057	0.174901
0.575472	0.663507	0.338562	0.745376	0.646226	0.471689	0.31201	0.70015	0.00483092	0.579335	-0.313908	0.0599078	0.732079	0.239437	-0.354574	-0.770932	-0.840904	0.0492608	-0.295448	0.401001	0.485981	-0.0779817	-0.499418	-0.302274	-0.43563	-0.598858	-0.78927	-0.64966	-0.704074
0.589623	0.528622	0.237241	0.557814	0.70283	0.668684	0.498697	0.85427	0.0724638	0.666423	-0.358217	-0.0645161	0.712264	0.197392	-0.0790698	-0.519816	-0.704163	0.283119	-0.352263	0.417535	0.225605	0.229358	-0.453955	-0.706841	-0.715394	-0.657264	-0.820388	-0.716481	-0.309262
0.824315	0.365513	0.288017	0.657205	0.688679	0.481499	0.537753	0.727406	-0.135266	0.697501	-0.416788	-0.433641	0.662976	-0.357779	-0.218292	-0.777726	-0.906565	0.357756	-0.498796	0.533941	0.521495	0.145095	-0.51948	-0.510779	-0.684539	-0.359499	-0.571923	0.0333333	-0.329116
0.751203	0.641847	0.305969	0.740377	0.665094	0.623275	0.497826	0.776525	0.263528	0.650091	-0.327861	0.0460829	0.646226	0.13615	-0.152137	-0.618926	-0.694297	0.254157	-0.228581	0.412102	0.373153	0.342398	-0.435413	-0.695628	-0.770739	-0.653619	-0.64027	-0.732686	-0.407411
0.688679	0.655976	0.211861	0.825396	0.679245	0.53793	0.13895	0.681911	0.52657	0.53542	-0.47736	-0.2366	0.683867	0.660128	0.425338	-0.484097	-0.795518	-0.452712	-0.530853	0.284896	0.54647	0.328746	-0.802509	-0.512977	-0.542436	-0.745299	-0.722469	-0.586766	-0.604878
0.888698	0.734597	0.0475005	0.506219	0.561321	0.525595	0.580383	0.675011	-0.193237	0.672713	-0.4382	-0.336733	0.585939	-0.289347	-0.116279	-0.778407	-0.860288	-0.107043	-0.532226	0.405688	0.10687	0.146789	-0.715904	-0.504523	-0.554413	-0.739183	-0.549318	-0.518643	-0.331553
0.462772	0.370064	0.226347	0.701879	0.726415	0.609852	0.45176	0.81633	0.350966	0.615853	-0.280088	0.0737327	0.707547	0.302737	-0.130062	-0.519996	-0.765765	0.0240717	-0.42504	0.54717	0.503953	0.152497	-0.602148	-0.487363	-0.569383	-0.593352	-0.774329	-0.852509	-0.604457
0.943396	0.666111	-0.0849057	0.439413	0.466981	0.611127	0.354784	0.703755	0.305771	0.785081	-0.430575	-0.0691244	0.699105	0.206573	-0.22712	-0.685457	-0.822712	0.278037	-0.389127	0.0174432	0.247664	0.0321101	-0.60686	-0.494199	-0.515692	-0.613791	-0.717097	-0.844283	-0.379219
0.617925	0.598676	0.212264	0.722925	0.735849	0.625889	0.548409	0.766882	0.230907	0.657296	-0.451574	-0.133641	0.654826	0.170151	-0.389071	-0.699528	-0.853514	-0.37283	-0.62478	0.445594	0.380298	0.215596	-0.64102	-0.417376	-0.548626	-0.606313	-0.674922	-0.67479	-0.525527
0.589623	0.7109	0.323737	0.55296	0.613208	0.544625	0.64146	0.776117	-0.193237	0.723902	-0.237928	0.247459	0.688679	0.323259	-0.0511628	-0.659235	-0.843564	0.00546698	-0.438463	-0.174528	0.406542	0.165138	-0.411636	-0.63987	-0.539916	-0.650615	-0.780777	-0.691628	-0.419806
0.632075	0.63817	0.297482	0.537513	0.54717	0.621897	0.642089	0.751427	-0.449275	0.790385	-0.292595	-0.0414747	0.601128	0.130869	-0.153488	-0.627338	-0.81506	0.0486871	-0.458827	0.504717	0.191589	0.674511	-0.449291	-0.445712	-0.508929	-0.450142	-0.778827	-0.804788	-0.336041

## Sheet: Supplementary Figure 8
MHCI	MHCII	Co-stimulatory ligands	Co-stimulatory receptors	T cells	NK cells	Effector cell traffic	Effector cells	B cells	Th1 signature	M1 signature	Antitumor cytokines
0.370969	-0.761331	-0.341438	-0.466215	-0.468796	-0.0944715	0.369672	-0.463357	0.255676	-0.136752	-0.572981	-0.473796
0.570519	-0.844828	-0.294393	-0.626234	-0.656652	0.0397875	-0.111939	-0.454301	0.479541	-0.0555556	-0.114633	-0.157123
-0.786216	-0.931034	-0.369674	0.282713	-0.49453	-0.292733	-0.23622	-0.504315	0.247084	-0.386169	-0.108275	-0.198222
0.135337	0.00431034	-0.225824	-0.547716	-0.58948	-0.541113	-0.620871	-0.609807	0.293532	0.0299145	-0.420044	-0.202444
-0.575876	-0.586732	0.01283	-0.639075	-0.375015	0.162151	-0.446408	-0.25978	0.285088	-0.460197	0.386364	-0.494939
0.678775	-0.470586	-0.380464	-0.106383	-0.407455	0.202481	-0.138068	-0.488143	-0.230646	-0.43083	-0.243359	-0.311453
-0.619197	0.00862069	0.354944	-0.586957	-0.508118	-0.014874	-0.651228	-0.43999	-0.369675	-0.0595382	-0.158246	0.121048
-0.464492	0.139816	-0.18607	-0.0978723	-0.0128755	-0.359252	-0.187802	-0.113537	0.532449	-0.386447	-0.132238	-0.240223
-0.599751	-0.524567	-0.484212	0.566025	-0.0815451	-0.53515	-0.507381	-0.461819	-0.0450672	-0.463575	0.00790438	-0.336209
-0.256709	-0.707729	0.0810234	-0.580894	-0.447964	-0.459191	-0.685851	-0.365135	-0.130466	0.0125468	0.128648	0.436576
0.576109	-0.0155877	-0.0872532	-0.093617	-0.236278	0.00970205	0.359641	0.606684	-0.598402	-0.146015	0.205435	-0.201606
-0.820623	-0.112069	-0.0589637	-0.576468	-0.72103	-0.480679	-0.0760778	-0.582524	-0.680016	-0.450703	0.208472	0.234043
-0.824034	0.293103	0.33901	-0.106383	-0.625715	-0.236316	0.0676637	-0.571726	-0.447167	-0.592833	0.346733	-0.282614
-0.481104	0.681395	-0.0818305	0.170715	-0.266094	0.184197	0.00700383	0.0857605	-0.561608	-0.293191	-0.388517	-0.499766
-0.192988	0.744124	0.371681	-0.518414	-0.459197	-0.204764	-0.346399	-0.564725	-0.768728	-0.348464	-0.0210647	-0.00663645
-0.344287	0.331897	-0.15376	-0.685184	-0.461391	-0.4401	-0.635951	-0.555989	-0.393271	-0.500567	0.0647508	0.0989205
-0.253183	0.0431034	0.426711	0.0444929	-0.0343348	-0.609365	-0.501768	-0.122271	-0.537229	-0.340561	0.292185	0.12766
0.802575	-0.505873	0.574102	-0.642427	-0.862661	-0.41463	-0.0156167	-0.695848	0.173288	-0.394136	0.119045	-0.121146
-0.573585	0.301345	-0.465219	0.144148	0.14075	-0.296802	0.281234	-0.0441569	-0.356949	0.535022	-0.327448	0.234692
-0.430758	0.189655	-0.435133	0.0292431	0.553648	0.0933487	-0.559741	-0.183406	0.604338	-0.045651	0.273863	-0.290384
-0.553429	0.363615	0.0807904	-0.012766	0.291491	-0.123086	0.107759	0.335576	-0.278095	-0.157947	-0.316585	-0.390916
-0.569719	-0.150862	-0.17048	0.323797	0.188841	0.202153	0.230069	0.195153	-0.469766	-0.293297	-0.235047	0.142279
-0.568622	-0.012931	-0.295693	0.0425532	-0.0901288	0.428297	0.0316808	-0.080086	0.345969	-0.175544	-0.0555355	0.117403
0.689197	-0.434006	-0.386723	-0.297129	0.191721	0.271659	0.0172414	0.438996	0.432959	-0.165144	-0.152156	-0.566898
-0.738513	0.258621	0.268143	0.361887	0.558676	-0.0751257	0.117839	0.174672	-0.434931	0.314844	0.1928	-0.0386791
-0.506913	-0.34328	-0.190613	0.132565	0.630901	0.210049	0.00281952	0.167182	0.576289	0.216552	-0.104183	0.0729997
-0.771351	-0.0517241	-0.299299	0.0636855	0.578133	0.545843	0.450165	0.330125	0.392756	0.626276	-0.596998	0.561033
0.711675	-0.488101	0.284281	0.218983	-0.0772532	-0.127199	-0.067765	-0.27228	0.427735	0.136752	0.0171281	0.365387
0.60192	-0.586473	0.320852	-0.0775337	-0.150215	-0.0612359	0.642473	0.257125	0.266676	0.485876	0.607414	0.0847682
-0.135351	0.00615924	0.0727342	0.289849	0.295897	0.321889	0.282944	0.504489	0.139032	0.604694	0.284858	0.213039
-0.223838	0.352411	0.40131	0.508733	0.477947	-0.126992	0.0999361	0.236059	0.603601	0.0470085	0.411679	-0.0546099
-0.552398	0.146552	0.163423	0.595618	0.675411	0.0177778	-0.48867	-0.101892	0.879688	0.4625	0.476005	0.0765957
0.708155	0.176281	-0.202376	0.102128	0.557342	0.722533	0.241929	0.701884	0.591742	0.520442	-0.189986	0.338526
0.463748	0.416204	0.385619	0.156308	0.367	0.404742	0.483724	0.72685	-0.430355	0.363153	-0.0487376	-0.0315039
0.406228	0.582526	0.52004	0.662666	0.793121	0.00687979	0.463696	0.636331	-0.219298	0.2024	0.373817	0.206397
0.579399	0.479139	0.0901288	0.485106	0.261803	0.375781	0.410029	0.358079	-0.37669	0.039067	-0.0502434	0.266882
0.733906	0.107759	0.158798	0.61208	0.636912	0.666758	0.52991	0.736374	0.477991	0.593873	0.112069	0.6143
0.685915	0.350604	-0.0150267	0.32305	0.544708	0.645917	0.689856	0.610851	0.381888	0.384165	-0.0417166	0.482932
0.319712	0.233156	-0.172829	0.566491	0.642397	0.311139	0.415818	0.608627	0.532745	0.747387	-0.352225	0.391707
0.815451	0.961207	0.427256	0.403725	0.443814	0.432663	0.428021	0.654931	-0.376978	0.478899	0.225097	0.529504

## Sheet: Supplementary Figure 9
MHCI	MHCII	Co-stimulatory ligands	Co-stimulatory receptors	T cells	NK cells	Effector cell traffic	Effector cells	B cells	Th1 signature	M1 signature	Antitumor cytokines	Checkpoint molecules	Treg	Treg and Th2 traffic	Neutrophil signature	Granulocyte traffic	Immune Suppression by Myeloid Cells	Myeloid cells traffic	Tumor-associated Macrophages	Macrophage and DC traffic	Th2 signature	Protumor cytokines	Cancer-associated fibroblasts	Matrix	Matrix remodeling	Angiogenesis	Endothelium	Tumor proliferation rate
0.573038	-0.818907	-0.119957	-0.600405	-0.56102	0.0454339	-0.415099	-0.553253	0.115942	-0.302802	0.0805687	-0.43991	-0.311321	-0.0270896	0.046295	0.255924	0.163069	-0.431444	-0.364454	-0.43444	-0.47791	-0.490826	0.314921	0.423114	0.417848	0.333116	-0.134005	-0.268452	0.861091
-0.58248	0.351734	0.29887	0.331293	-0.194703	-0.115761	-0.559372	-0.516686	0.106484	-0.379845	-0.0373154	-0.669719	0.224741	0.0236938	-0.434847	-0.22022	-0.360142	0.674853	0.582346	0.768868	0.2371	0.582082	0.116055	0.17595	0.163008	-0.0972709	0.204025	0.261284	-0.465759
0.697309	-0.805687	0.244411	-0.357222	-0.63283	-0.102864	-0.462649	-0.208333	-0.0679945	0.298788	-0.366581	-0.809908	-0.60289	-7.77156e-16	0.515914	0.289494	-0.219083	-0.290356	0.0106443	-0.329839	-0.29476	-0.059633	-0.0826126	0.301363	0.235128	0.383094	0.351924	-0.287946	0.697561
-0.726028	-0.306333	0.395357	0.383908	-0.546646	0.0418127	-0.351183	-0.217544	-0.447854	-0.229437	-0.0166377	-0.740911	-0.563365	0.431741	0.0252008	-0.23552	-0.218337	0.0433098	-0.187984	0.465111	0.088785	0.142294	0.484786	0.254258	0.173756	0.635902	0.102766	-0.452814	0.746081
-0.37576	-0.651613	0.125271	-0.227368	-0.343166	-0.260342	-0.348113	-0.616838	0.584003	0.0340815	-0.604122	-0.897282	-0.344514	-0.507422	0.664373	0.159621	-0.562844	-0.0373832	0.118759	0.285063	-0.0233645	-0.192661	0.514767	0.24573	0.107051	0.398908	0.571878	0.317454	0.652228
0.63342	-0.424132	0.206987	-0.0373832	-0.158582	0.00700448	0.150012	-0.13157	0.548073	0.0835577	-0.477806	-0.57472	-0.00576976	-0.544696	0.37102	-0.415756	-0.821596	-0.306118	-0.294258	0.165479	0.171767	0.426606	-0.00289441	0.496627	0.22008	0.0788701	-0.447045	0.047619	0.386009
-0.586758	0.424395	0.530489	0.473057	-0.00218248	-0.555201	0.0798758	-0.52604	-0.513194	0.253156	-0.188079	-0.283933	0.33126	0.113279	-0.226628	-0.532359	-0.605634	0.221775	0.302622	0.716981	0.381052	0.787019	0.0258181	0.416344	0.0775362	0.299761	0.0200534	-0.0196754	0.698741
-0.219615	-0.566294	0.0551524	0.0747664	-0.546285	-0.42209	0.244144	-0.55936	0.182771	-0.262933	0.23356	0.626547	-0.549779	-0.0151146	0.153235	0.665962	0.634015	0.43372	0.489638	-0.519803	-0.605631	0.490096	0.431554	0.595025	0.505324	0.3205	0.36117	-0.33856	0.18812
0.0527015	0.0331754	0.367308	-0.292281	-0.00369709	-0.414328	-0.0790082	-0.309609	-0.427192	0.0519632	-0.534707	-0.451455	-0.145283	-0.250359	0.551037	0.0890517	-0.70173	-0.19553	0.156243	0.411399	-0.123456	-0.087156	0.592365	0.559187	0.681261	0.470497	-0.256871	0.104762	0.295553
-0.669296	-0.104265	-0.314417	0.292056	0.266926	-0.0822843	-0.174209	-0.153846	0.387246	-0.0465116	-0.260179	-0.751152	0.0859861	0.0909233	-0.291925	-0.776828	-0.77324	0.116822	-0.177722	0.650272	0.564929	0.40367	-0.0354528	0.712908	0.363541	0.318949	0.049772	0.203327	-0.097561
-0.976415	-0.504512	-0.215387	-0.0233645	-0.279722	-0.367988	-0.419391	-0.186015	0.279089	0.0398695	-0.517165	-0.850021	-0.132075	-0.637425	-0.245807	-0.608678	-0.451543	0.270029	-0.248493	0.39504	0.26634	-0.197248	0.490049	0.489727	0.107712	0.633698	0.259919	0.259028	0.851399
-0.610485	-0.223591	-0.0485088	0.201232	-0.187098	-0.38527	-0.141005	-0.438706	-0.464038	0.0754175	-0.530932	-0.799778	-0.176016	-0.659464	0.0537499	0.234619	-0.339329	-0.133408	0.593285	0.685949	0.236389	-0.321101	0.417038	0.657492	0.343362	0.459223	0.351947	0.531193	0.513225
-0.67451	-0.0947867	0.426548	0.207944	0.193578	-0.0685678	-0.367053	-0.414146	-0.294686	-0.500943	-0.352249	-0.829493	-0.306112	-0.308597	-0.31062	-0.498218	-0.840376	0.0794393	-0.042522	0.522708	0.396788	0.256881	0.281931	0.684721	0.552193	0.152571	0.416873	0.65218	-0.15318
0.214465	-0.85782	0.103428	-0.50305	-0.380381	-0.242978	-0.571452	-0.590478	0.264743	0.425665	-0.0202607	-0.516129	-0.190575	0.256333	-0.119413	-0.255381	-0.453358	-0.161689	-0.362539	0.0707547	-0.478453	-0.385321	0.600215	0.603485	0.723522	0.473166	0.140777	0.0889837	0.71961
-0.440314	0.625592	0.197931	-0.0910055	-0.558547	-0.347579	-0.233985	-0.430865	-0.473023	-0.451163	-0.288716	-0.830433	0.202538	-0.00192411	-0.479152	-0.549959	-0.732394	0.623636	0.194363	0.727865	0.680983	0.305441	0.384008	0.572846	0.146256	-0.0244408	0.250975	0.481944	0.502731
0.469967	0.00473934	-0.0718568	-0.0136732	-0.0330189	-0.542673	-0.290069	-0.562692	0.689086	-0.173414	-0.0412226	-0.526548	0.433313	0.369837	0.567538	-0.394256	-0.650885	0.200014	0.12839	0.781862	0.555801	0.577982	0.450987	0.27412	0.182916	-0.188679	-0.215236	-0.390128	0.141596
0.367382	-0.485364	-0.064276	-0.26975	-0.127358	0.122157	-0.243088	-0.0603657	0.163851	0.110051	-0.511827	-0.760369	0.424039	-0.0594462	-0.345694	-0.683264	-0.753192	-0.441911	-0.0364646	0.161763	-0.30643	0.513761	-0.027263	0.428571	0.225379	0.128326	-0.0854488	0.529822	0.643817
0.491844	-0.495604	0.00707547	-0.398673	-0.213424	0.326601	0.432371	0.133602	-0.564441	0.0606283	-0.237801	0.0894979	-0.0801887	-0.436781	-0.308015	0.0829464	-0.467733	0.0459239	0.0850357	0.496522	-0.117846	-0.242035	-0.268762	0.584076	0.276527	0.534768	-0.0765877	-0.642652	0.391621
0.338694	-0.530816	-0.440905	-0.382823	-0.169301	-0.216677	-0.224311	-0.320315	0.376919	0.764004	-0.422012	-0.658026	-0.684515	0.0685508	0.489393	-0.183879	-0.473668	-0.495991	-0.6227	-0.242183	-0.601446	0.23329	-0.0613302	0.597122	0.588974	0.720082	-0.0525522	0.0666667	0.811521
-0.673869	-0.617254	0.0665975	-0.142313	-0.568159	0.0705639	-0.500201	-0.283382	-0.362615	-0.43316	-0.028436	-0.878296	0.0176984	0.189725	-0.507469	-0.0381164	-0.262832	0.207505	0.0720529	0.57967	-0.0997136	0.0616693	0.618699	0.307426	0.582528	0.320012	0.389376	0.0418443	0.501194
0.505437	-0.698592	-0.177401	-0.57661	-0.23549	0.138575	-0.00294338	0.343486	-0.0434783	0.700958	-0.686934	-0.677019	-0.397305	-0.687163	-0.00299566	0.0853081	-0.149783	-0.6492	-0.206392	-0.582675	-0.552433	-0.472936	0.141528	0.466526	0.397425	0.315216	0.136778	0.233333	0.804448
0.498742	-0.115129	-0.215878	-0.343367	-0.4269	-0.281501	-0.68505	-0.47729	-0.149307	-0.297858	-0.0379147	-0.50888	-0.584703	-0.560356	-0.0199968	0.606539	0.242978	-0.601099	0.0548618	-0.363726	-0.364058	-0.853211	0.218353	0.632216	0.613583	0.251679	0.231579	0.431618	0.312224
-0.686573	-0.235561	0.317412	0.0794393	-0.646373	-0.208495	-0.43404	-0.479505	-0.0442066	-0.0351712	0.175958	-0.363092	-0.367759	-0.376537	-0.195004	0.37355	-0.434941	-0.338051	0.291251	0.477337	0.360345	-0.087156	-0.0140187	0.506938	0.421312	-0.193597	0.259367	-0.00788177	0.733923
0.551887	-0.637469	0.236077	-0.422276	-0.615617	-0.0955457	-0.269453	-0.308258	-0.337314	0.217068	-0.294752	-0.62682	-0.613208	-0.192687	0.0672197	0.229117	-0.315093	-0.156316	-0.201554	0.373604	-0.0200267	-0.682481	0.3981	0.432836	0.380845	0.508618	-0.0369013	-0.126689	0.843902
0.268284	-0.70402	-0.047636	-0.418262	-0.772635	-0.0397516	-0.527811	-0.418203	-0.311378	-0.230117	-0.13825	-0.732719	-0.162615	0.00210032	-0.460016	0.263874	0.500269	0.351079	0.342346	0.123256	-0.288277	-0.0141994	0.649533	0.615159	0.405161	0.563217	0.499457	0.331068	0.623368
0.547563	0.228492	-0.372899	-0.439493	-0.257338	-0.148619	-0.288463	0.0710992	-0.279181	-0.351186	-0.0812542	-0.610239	-0.00203478	-0.449765	-0.417003	0.203791	-0.664206	-0.390874	-0.0239234	0.384178	-0.15422	-0.087156	0.283898	0.537189	0.430544	-0.303158	-0.184444	0.23006	0.342183
-0.462938	-0.014218	0.233079	0.459034	0.00307893	0.430279	0.209584	0.655629	0.18487	0.425914	-0.698559	-0.70374	0.381924	0.0267028	0.157782	-0.685407	-0.948357	-0.263561	-0.4095	0.372124	0.328566	-0.258382	0.225524	0.449041	0.138661	0.120983	-0.0327539	-0.208251	-0.1523
0.555762	-0.705417	0.116773	-0.046729	-0.468321	-0.109625	-0.0999569	-0.245944	-0.425461	-0.186261	-0.151563	-0.788018	-0.112683	0.335903	0.179517	-0.156988	-0.711677	-0.26072	-0.565578	-0.420572	-0.459974	-0.399083	0.171364	0.42227	0.32491	0.335032	0.26246	0.219691	0.66633
0.485784	-0.522972	0.380185	-0.577671	-0.505157	-0.429597	-0.143734	-0.526524	-0.252385	-0.0512497	-0.196224	-0.728111	-0.23473	-0.407598	-0.599892	-0.143238	-0.584268	-0.436559	-0.106223	-0.146226	-0.11215	-0.00458716	0.365051	0.75451	0.638868	0.693195	0.212476	0.424533	0.621945
-0.340199	-0.27506	0.0507877	-0.342699	-0.0990566	-0.444493	-0.621826	-0.345406	0.182163	0.189341	-0.358732	-0.714286	-0.260739	-0.387772	-0.144186	-0.432043	-0.67438	-0.254097	-0.0181818	0.512518	-0.499326	0.0412844	0.0783005	0.632707	0.447997	0.196562	-0.214194	0.574713	0.586226
0.115006	-0.317831	-0.271782	-0.244446	-0.476144	-0.287283	-0.570906	-0.383643	0.194031	-0.33691	-0.47959	-0.613532	-0.447816	-0.0304979	0.296961	-0.412279	-0.413258	0.316512	0.0544337	-0.22244	-0.590193	0.454882	0.562081	0.526233	0.480452	0.571536	0.164366	0.267538	0.505657
0.714677	0.222919	0.437977	0.318512	0.46465	-0.131625	-0.0711214	0.395074	-0.0515977	-0.381272	-0.467139	-0.728111	0.224793	-0.410947	0.51686	-0.532947	-0.896714	-0.236908	-0.251347	0.418789	0.202676	0.541284	-0.0787361	0.641393	0.422002	-0.318872	-0.694396	-0.330654	0.504808
-0.615598	0.192891	0.013111	-0.157003	0.539366	0.389295	0.0235376	0.179594	0.625306	0.31932	-0.39986	-0.599078	0.258935	-0.363105	-0.451731	-0.687908	-0.589016	0.0978603	0.0938621	0.477707	0.332114	0.546515	-0.325689	0.508445	-0.068361	-0.00230772	0.000687344	0.217544	-0.366927
-0.623233	-0.367872	-0.115771	-0.0430125	0.106924	-0.295314	-0.430539	-0.181297	0.335818	0.602592	-0.618657	-0.640553	-0.371429	-0.450206	0.00680658	-0.26353	-0.824176	-0.50256	-0.253589	0.409164	-0.289118	-0.131881	-0.305219	0.715993	0.444005	0.328334	0.144143	0.471992	0.755506
-0.412608	-0.263457	0.224855	0.685777	-0.27288	-0.338219	-0.130857	-0.00988303	0.13037	-0.0238496	-0.563065	-0.514812	-0.414759	-0.354626	0.0618236	-0.396945	-0.859155	-0.345225	-0.441989	0.216573	0.421782	-0.490826	0.240945	0.659971	0.274675	0.111345	0.13029	0.397429	0.425171
-0.604488	-0.175355	-0.320755	0.196198	0.190688	-0.10061	-0.260875	-0.424627	-0.526158	0.171279	-0.444144	-0.712741	0.136792	0.0205016	-0.0593208	-0.231364	-0.487012	-0.182931	0.331996	0.797923	0.600668	0.646789	-0.234948	0.574021	0.275698	0.489236	0.169441	0.34915	0.476155
-0.549926	-0.0758294	0.353536	0.212801	-0.366397	-0.169908	-0.531383	-0.689866	-0.272966	0.585469	-0.614745	-0.859811	-0.522911	-0.409774	0.173648	-0.410523	-0.610329	0.214953	0.0577141	0.481918	-0.581495	-0.0779817	0.131056	0.485224	0.396948	0.112234	0.5661	0.70141	0.701526
0.445855	-0.435835	0.0856138	0.139097	-0.351558	-0.0749826	-0.478123	-0.486411	0.413801	-0.390815	-0.166901	-0.949309	-0.655391	-0.510259	-0.494764	-0.111318	-0.482607	0.38841	0.119617	-0.224334	0.365727	-0.674312	-0.0136195	0.307024	0.381932	0.506324	0.232273	0.0671071	0.45105
-0.686772	0.349791	0.218553	0.358035	-0.365444	-0.197976	-0.481487	-0.498352	-0.462092	0.0752341	-0.236121	-0.365899	-0.554048	-0.314413	0.68354	0.438465	0.667635	0.107477	0.572743	0.299138	-0.200935	-0.142202	0.214953	0.571111	0.317094	0.238789	0.470402	0.174034	0.646005
-0.556138	-0.425438	0.00328302	-0.088785	-0.561321	0.35568	0.00166612	-0.546781	0.404357	0.372487	-0.16639	-0.64977	-0.495592	0.0533314	0.0500563	-0.056872	-0.416074	-0.390375	-0.478187	-0.788038	-0.546356	-0.307339	0.465799	0.265928	0.201583	0.597951	0.194515	0.237785	0.761234
-0.373004	0.394173	0.134105	0.248638	-0.137984	-0.28892	-0.512292	-0.411394	-0.272278	-0.0753251	-0.72118	-0.883226	-0.434509	-0.292368	-0.149502	-0.475614	-0.748991	0.138973	0.0903647	0.566966	-0.371781	0.243406	0.489261	0.615535	0.748757	0.313295	0.0175593	0.383198	0.625485
0.558385	0.0509752	0.355892	0.0977339	-0.526412	0.429063	-0.113744	0.347979	-0.807635	0.142931	0.184169	-0.642579	0.325362	0.123707	-0.306478	0.096581	-0.252631	0.803738	0.547163	0.63912	0.258344	0.497949	0.041404	0.0244027	0.0647343	0.204206	-0.201105	-0.36076	-0.398272
-0.35794	0.366024	0.402774	0.088785	-0.540082	0.049209	0.348386	-0.0277435	0.31674	0.0503345	-0.14218	-0.32291	-0.240566	-0.334356	-0.299172	-0.459134	-0.512457	0.0506812	0.374257	0.519156	0.696868	-0.494839	0.2669	0.0616597	-0.0127057	0.276482	-0.064296	-0.839787	0.417256
0.00471698	-0.414649	-0.168307	0.605089	0.0849057	-0.11568	0.0897974	-0.105769	0.619636	-0.100362	-0.329415	-0.552995	0.444221	0.35027	0.279146	-0.16796	-0.488263	0.396146	0.0746124	0.534409	0.405204	0.539236	-0.224777	0.58697	0.0492754	0.372464	-0.184028	-0.567749	-0.678191
0.391406	-0.0900474	0.175558	-0.323364	-0.459478	-0.0117421	-0.171427	-0.401541	-0.559163	0.345521	-0.334935	0.202131	-0.575472	-0.387453	0.150605	0.593434	-0.279379	-0.126761	-0.182883	0.609916	0.130232	-0.0155437	0.497018	0.599711	0.279436	-0.160946	0.188494	0.52795	0.437257
0.301334	-0.582283	-0.238468	-0.19001	-0.355682	0.5632	0.244239	0.129222	-0.559282	0.0065402	-0.103529	-0.535623	-0.409491	0.0119383	-0.0862154	-0.473558	-0.509608	-0.140888	-0.383782	-0.551733	0.257632	-0.573454	0.712756	0.508952	0.320866	0.569253	0.112318	0.0276728	0.383524
0.016899	0.383739	0.561453	-0.330667	0.289147	-0.0917682	-0.286715	-0.427651	0.0933582	0.370185	-0.319438	-0.9447	0.341334	0.163183	0.509799	0.233807	-0.443545	-0.0103873	0.427494	0.335954	0.237641	0.674312	0.398511	0.0263543	-0.186782	-0.395864	-0.483471	-0.172867	0.0218809
-0.758505	-0.0189573	-0.100704	0.0127539	-0.401044	-0.244957	-0.170616	-0.435773	-0.62007	-0.548434	-0.190577	-0.368664	-0.305932	-0.0861035	-0.0266132	0.239936	0.0894468	0.376113	-0.0174913	0.422755	-0.140187	0.421608	0.454965	0.831048	0.664189	0.67983	0.155225	0.201958	-0.0829268
0.339554	-0.056872	-0.133475	0.457271	0.202999	0.290143	-0.306572	0.383201	-0.588736	-0.00930233	-0.420255	-0.432843	0.537572	-0.269869	-0.558028	-0.535503	-0.258597	-0.373832	-0.0865434	0.54717	0.239024	0.0999067	0.276853	-0.16299	-0.0810044	0.103648	0.26603	-0.265414	0.698975
0.454095	0.236967	0.476023	-0.0466193	-0.385319	-0.281921	-0.208186	-0.284618	-0.139218	0.004	0.0400366	-0.502998	-0.544924	-0.143198	-0.271513	-0.245468	-0.703088	0.056286	0.297476	0.515639	-0.205222	0.00699301	0.243172	0.186219	0.412085	-0.353278	-0.0423856	-0.0206605	0.191529
0.231132	-0.433143	-0.0497893	0.295997	-0.477467	-0.201329	-0.702796	-0.511128	0.00153676	0.192248	-0.365181	-0.751152	-0.430714	0.417985	0.283944	-0.0301984	-0.686098	-0.465544	-0.25155	-0.487552	-0.49466	-0.715504	0.375019	0.635277	0.317391	0.307223	0.445161	0.573729	0.527862
-0.404987	-0.796209	0.410277	0.134574	-0.645122	-0.0916871	-0.471851	-0.844722	-0.0351265	0.108645	-0.343663	-0.620364	-0.561924	-0.55921	0.245413	0.241857	-0.262321	-0.385907	0.0844172	-0.318868	0.154526	-0.745304	-0.00249006	0.492155	0.18185	0.563128	0.587057	0.424085	0.763367
-0.488295	-0.118483	-0.32615	-0.260701	0.415094	0.211856	-0.622975	0.0930572	0.797101	0.384491	-0.317492	-0.88815	-0.0630985	-0.219443	-0.507201	-0.458139	-0.543915	-0.478354	0.080487	-0.257374	0.472302	-0.394495	0.0747664	0.730167	0.50989	0.0638214	-0.457401	0.302095	0.0265909
-0.188075	-0.622473	0.265404	-0.42215	-0.632075	-0.340104	-0.255876	-0.518141	-0.584979	0.216401	0.198634	-0.0737327	-0.416378	-0.44856	0.583449	0.69906	0.216069	-0.403356	-0.405905	-0.19856	-0.364971	1.11022e-15	0.558025	0.696183	0.361889	0.535935	0.185206	-0.261485	0.687353
0.172642	-0.123223	-0.339368	0.167299	-0.160377	-0.11624	-0.120973	0.258769	-0.680377	-0.387697	-0.0592618	0.0419313	0.514347	-0.396916	-0.651163	-0.410311	0.380546	0.551402	0.144651	0.450865	-0.315165	-0.0574185	0.709674	0.553138	0.0462578	0.364387	0.417594	0.0352412	0.40607
-0.794168	-0.505207	0.0301097	-0.582277	-0.263632	-0.159791	-0.493509	-0.477198	-0.343571	-0.379213	-0.209467	-0.233158	-0.703878	-0.245842	0.419174	0.509522	0.269312	-0.255462	0.12726	-0.0449557	-0.318925	0.311927	0.30446	0.602319	0.497797	0.522775	0.432858	0.582392	0.778021
0.68896	-0.0805687	-0.401123	-0.0202883	0.0424528	-0.019234	-0.0890421	0.204003	-0.269974	0.156259	-0.58563	-0.478259	0.26659	0.260648	0.256074	-0.0618569	-0.645476	-0.491658	-0.36244	0.465409	0.218468	0.206422	-0.0713268	0.582411	0.359687	0.0238338	-0.453537	-0.153741	0.0364606
-0.485989	-0.64455	0.0453532	0.132048	-0.634223	0.0310594	-0.420232	-0.45486	0.0213071	0.00327869	-0.560828	-0.667333	-0.570113	-0.466636	0.553736	-0.164866	-0.619922	-0.512449	-0.181818	-0.0660377	-0.200935	-0.211009	0.634669	0.643285	0.496991	0.632832	0.372272	0.367444	0.686307
-0.820452	-0.518972	0.00202786	-0.19043	-0.189151	-0.168315	-0.172143	-0.0169267	-0.212109	-0.000909362	-0.514743	-0.479942	-0.410196	0.0319665	0.0704728	-0.042654	-0.532543	0.406235	0.222689	0.328395	-0.207075	0.584601	0.590839	0.671707	0.275559	0.452813	-0.239239	0.340397	0.740978
-0.5103	-0.387476	0.224701	-0.380671	-0.51302	0.0521227	-0.457757	-0.528043	-0.479591	0.124984	0.405467	-0.68119	-0.556604	-0.44061	0.235337	0.367501	0.45084	0.0737155	0.515932	0.221698	0.647031	-0.559969	0.467713	0.476113	0.306824	0.402795	0.201638	-0.557465	0.71624
0.0545994	-0.595868	0.230724	-0.284374	-0.543499	0.359037	-0.0301654	-0.185694	-0.19295	-0.0694467	0.0381827	-0.721216	-0.265932	-0.694629	0.121641	-0.309843	-0.685977	-0.209487	0.0842746	0.532148	-0.0700935	-0.577982	0.585112	0.380865	0.0234491	0.389855	0.057965	-0.320004	0.795122
0.706025	-0.306678	0.137166	-0.138555	-0.541466	-0.0149497	-0.042654	-0.255789	-0.421405	0.078876	-0.237481	-0.743199	-0.460775	-0.516711	-0.291311	-0.242464	-0.659436	0.105084	0.0888158	0.646226	0.328728	-0.0511048	0.32873	0.57137	0.151673	0.0548586	0.219162	0.462987	0.424727
-0.508974	-0.574605	0.340249	-0.429921	-0.572232	-0.468582	-0.303911	-0.425826	-0.38999	-0.0012987	-0.688326	-0.536788	-0.582649	-0.724994	-0.0447694	0.179383	-0.540126	-0.445217	0.277157	0.18562	0.116822	-0.1141	0.609773	0.741979	0.693619	0.66623	0.2868	0.552381	0.606786
-0.657291	-0.207736	0.0421862	-0.168224	-0.550939	-0.345088	-0.727075	-0.688589	-0.478478	-0.630783	-0.295307	-0.776862	-0.45672	-0.563189	-0.0930233	0.0974554	-0.515081	0.285685	0.334776	0.564459	0.235536	-0.00458716	0.555969	0.697052	0.476765	0.676921	0.446648	0.711851	0.428974
-0.532151	0.284427	0.420109	-0.231308	-0.137059	-0.3937	-0.19404	-0.470939	-0.681471	-0.132096	-0.091421	-0.151453	-0.262362	-0.189222	0.230249	0.348619	-0.480834	0.31642	0.337616	0.739041	0.653047	0.605505	0.183293	0.607586	0.454432	-0.0852438	-0.316586	0.424439	0.408603
-0.673508	-0.285004	-0.423449	-0.0280374	0.281714	-0.100251	-0.133846	-0.155968	0.723176	0.547402	-0.236073	-0.78341	-0.53946	-0.480844	0.172729	-0.328097	-0.631072	-0.673583	-0.449515	-0.0471698	0.117604	-0.384544	0.330574	0.453628	0.449217	0.224588	-0.23301	0.307214	0.543177
-0.792381	-0.625408	0.445425	-0.0210071	-0.696286	-0.27852	-0.528617	-0.588497	-0.326862	-0.0267873	0.112256	-0.557604	-0.706542	0.0378853	-0.0464979	-0.109005	-0.294601	0.54153	0.101679	0.520697	0.193394	0.641851	0.626168	0.581759	0.49794	0.584488	0.370767	0.0388889	0.720227
-0.66267	-0.69104	-0.0879682	0.11215	-0.392954	0.0262617	-0.231809	0.141412	-0.441554	0.111766	-0.471392	-0.7497	-0.136792	-0.521835	0.0333333	-0.541182	-0.851376	-0.586209	-0.614613	-0.0707547	-0.502012	-0.513761	0.0685167	0.657205	0.423057	0.592357	0.292445	0.570512	0.785366
0.551887	0.0379147	0.123371	-0.645905	-0.527425	0.00468458	-0.272364	-0.269115	-0.256591	0.125398	-0.212401	-0.435373	-0.311218	-0.0706771	0.529452	0.370005	0.488198	0.226384	0.0908707	-0.150943	-0.514678	0.0321101	0.735563	0.321513	0.06071	0.463148	0.18558	-0.657143	0.678178
-0.240664	-0.270142	-0.346372	-0.514192	0.117925	-0.471033	-0.673813	-0.518186	-0.467017	-0.480785	-0.273878	-0.739058	0.110276	-0.048672	-0.370596	-0.191648	-0.748415	0.0479931	0.0206234	0.609163	0.217584	0.541284	0.525441	0.683968	0.590533	0.747731	0.315997	-0.0435879	0.567721
-0.823362	-0.651763	-0.193076	0.135423	-0.350588	-0.377562	0.125192	-0.524459	0.114542	0.404651	0.192358	0.41211	-0.489919	-0.588803	-0.221713	0.30918	-0.220038	0.350467	0.114833	0.63335	0.0048981	0.160459	0.573802	0.385104	0.0134175	0.181194	0.484223	0.524941	0.799436
-0.666562	-0.710885	0.0181173	0.378845	-0.488064	-0.146241	-0.227653	-0.249042	0.188406	-0.365116	-0.46579	-0.746028	-0.528892	0.232139	0.0442558	0.294242	-0.40754	-0.285769	-0.0953851	-0.183962	-0.48864	-0.646789	0.380222	0.676939	0.247587	0.277922	0.385121	0.577082	0.585913
-0.121441	0.234007	0.45693	0.288398	-0.390841	-0.579087	-0.554548	-0.700592	0.0531401	-0.391149	0.164123	-0.198754	-0.422129	-0.382804	0.153488	-0.0887063	-0.205706	0.252799	0.39526	0.741882	0.480263	0.160944	0.11753	0.127998	0.179434	-0.0905716	0.285934	0.214286	0.726829
0.525686	-0.69264	0.0952457	-0.667133	-0.643759	0.102116	0.469521	-0.441142	-0.34023	0.0467529	-0.247752	-0.244794	-0.301887	-0.159189	0.49289	-0.227488	-0.439195	0.293644	-0.0652024	-0.0591161	0.234206	0.0504587	-0.0599924	0.488566	0.501927	0.337955	0.298346	-0.0100743	0.598627
-0.943396	-0.170616	0.0291554	-0.494593	-0.444363	0.50175	-0.350595	0.277392	-0.197675	-0.292516	-0.317211	-0.63487	-0.621616	-0.490602	-0.53935	-0.481293	-0.685919	-0.27585	-0.14075	0.103774	0.0983857	-0.00458716	0.353926	0.647929	0.497096	0.614191	0.335908	-0.0504762	0.661187
-0.25	0.317267	-0.357309	-0.0560748	-0.110818	-0.404279	-0.365924	-0.311488	-0.255776	-0.0581732	-0.567111	-0.636654	-0.509744	-0.233775	0.447077	0.600335	-0.201658	-0.410724	0.512919	-0.0699108	0.383671	-0.135292	0.0140187	0.777737	0.668809	-0.121442	-0.126266	0.562088	-0.139082
0.302512	0.404118	-0.103774	-0.0166733	-0.328565	-0.500049	-0.306965	-0.308353	-0.224421	-0.160667	-0.286282	-0.637681	-0.374654	-0.495219	-0.147234	0.502664	0.45811	0.347719	0.609484	0.734507	0.104742	0.266526	0.495914	0.714816	0.566578	0.155245	0.448172	0.489603	-0.739034
-0.691893	-0.146919	0.0746438	0.626288	-0.306604	-0.273834	-0.050237	-0.317853	-0.313453	0.0979377	0.201577	0.064692	-0.374209	-0.0677337	0.579598	-0.0243308	-0.0375587	0.304368	0.026851	0.0537326	-0.50656	0.374967	0.294965	0.556393	0.12025	0.432309	-0.209134	-0.536946	0.785366
0.112119	-0.0379147	0.146514	-0.0233645	-0.0148226	-0.296453	-0.275381	0.000534188	-0.469638	0.161427	-0.292274	-0.748693	-0.294423	-0.496535	0.0423393	0.397805	-0.0380981	-0.400054	0.379998	-0.0128521	0.209112	-0.284404	0.126611	0.538066	0.610825	-0.372028	-0.023679	0.351158	0.373424
0.661734	-0.456243	0.210243	-0.275827	-0.17772	0.239276	-0.256321	-0.333403	-0.192143	0.100953	-0.16453	-0.81106	-0.430328	-0.0310286	0.0845315	-0.0430409	-0.644495	-0.596948	0.0639185	0.0786991	0.378179	-0.803949	-0.0608731	0.271753	0.122639	-0.0337683	-0.0381783	-0.119337	0.677012
0.451164	0.649785	-0.29757	-0.150329	-0.122642	-0.46194	-0.247204	-0.0998363	0.479921	0.197367	-0.750828	-0.797235	0.0235849	-0.0429726	0.210186	-0.459645	-0.589018	-0.393779	-0.112959	-0.00247779	0.454156	-0.58325	-0.312094	0.712371	0.321618	0.074671	-0.180696	-0.254935	0.13179
0.705806	0.41594	0.25876	-0.308411	0.20283	-0.0973322	-0.0763648	0.173349	-0.513042	0.416879	-0.360152	-0.815668	0.478512	-0.0814478	0.491812	-0.63868	-0.585851	0.175148	0.0575126	0.705705	0.401675	0.509174	0.0369716	-0.262402	0.00180505	0.141866	-0.184954	-0.374702	0.581578
-0.517742	-0.734597	0.00340716	0.116822	-0.192986	-0.28501	-0.616211	0.00771179	-0.695332	-0.201824	0.082393	-0.663594	0.325305	0.224771	-0.393188	0.599552	0.740464	0.106428	0.594626	-0.0613208	-0.586418	-0.0642202	0.143609	0.324816	-0.0283152	0.0660377	0.422292	-0.120408	0.741463
-0.785506	-0.769313	-0.041789	0.306298	-0.249264	0.19563	0.170616	-0.246668	0.127622	0.0444672	-0.368822	-0.753881	-0.273585	-0.245815	-0.409918	0.118997	-0.561061	0.00536886	-0.349121	0.566038	-0.255046	-0.426447	0.29424	0.263253	-0.156264	0.439389	0.247463	0.5458	0.733168
-0.722233	-0.123999	0.103363	0.103172	-0.221433	-0.564798	-0.463462	-0.576402	0.480806	-0.391901	-0.394122	-0.820276	-0.333102	-0.570456	-0.265855	-0.449281	-0.78165	-0.347258	-0.357756	-0.0896226	-0.0710693	-0.495413	0.355205	0.747027	0.593744	0.400438	0.470901	0.710701	-0.00709203
-0.326207	-0.298578	0.666244	0.473123	-0.617192	0.000667469	-0.0286908	-0.605014	-0.382281	-0.0629708	0.255001	-0.350507	-0.315647	0.0610329	-0.147564	-0.0707159	-0.429592	0.108075	0.237329	0.65566	0.339045	-0.468327	0.51907	-0.043611	0.230694	0.503886	0.451398	-0.288147	0.476837
0.641814	0.042654	0.250933	0.020624	-0.310245	-0.205923	0.146286	-0.0784255	-0.545071	-0.276857	-0.680289	-0.668203	0.294323	0.198983	-0.4305	-0.80035	-0.741784	0.0202154	0.00883159	0.397225	-0.0140187	0.66747	0.540885	0.703766	0.636181	0.262388	-0.0362196	0.0840226	0.228082
-0.350304	0.251286	0.247965	-0.205451	-0.367345	-0.292568	-0.101365	-0.499913	-0.570521	-0.0754595	-0.0193594	0.025174	-0.327926	-0.454309	-0.27093	0.0148698	-0.111243	-0.0336821	0.402326	0.754257	0.650978	0.166368	0.0225741	0.516315	0.326133	0.566957	0.12403	0.382952	0.334507
-0.650943	-0.677725	-0.0357468	0.221262	-0.356428	0.526696	-0.48115	-0.0135051	0.140097	-0.0139535	-0.499721	-0.788018	-0.329555	0.17106	-0.340435	0.259893	-0.417755	-0.611237	-0.149209	-0.766649	-0.283745	-0.692661	0.0139114	0.644305	0.425273	0.6015	0.464861	-0.203272	0.313641
0.155155	0.147287	-0.00617222	0.485641	0.435504	-0.309499	-0.516247	-0.0576923	0.742755	0.287347	-0.250866	-0.700461	0.177862	-0.136811	0.359302	-0.153114	-0.666667	-0.244538	-0.10854	-0.297037	-0.14486	-0.109081	0.354029	0.215229	-0.0284247	-0.321871	-0.146845	0.283673	0.0410107
0.511904	-0.48529	-0.176725	-0.692168	-0.626703	-0.154544	-0.0819444	-0.64246	0.0773018	0.10955	-0.524722	-0.714286	-0.570655	-0.366025	0.00416667	0.393109	-0.16465	-0.198284	0.325359	0.188186	0.102804	-0.261468	0.14486	0.732765	0.646326	0.22331	0.0947787	0.047619	0.586273
0.484897	-0.672986	0.318909	-0.0732437	-0.70774	-0.453348	-0.379695	-0.615548	-0.517287	-0.899668	-0.18624	-0.737327	0.351635	0.437778	0.102443	-0.252092	-0.259138	0.111884	0.173714	-0.0660377	-0.0913848	-0.187721	-0.0808199	0.56188	0.190264	0.562534	0.439925	0.270919	0.499297
-0.816038	0.190758	0.209155	0.356669	0.220468	-0.276786	-0.530572	-0.46878	0.538433	-0.204734	-0.390963	-0.847926	-0.443908	0.0471938	-0.0633308	-0.425478	-0.87374	0.244037	-0.000797448	0.639705	0.620017	0.465511	0.218521	0.634235	0.542861	-0.163181	-0.249899	0.429961	-0.11418
0.216346	0.199159	-0.0417369	0.218371	0.146226	0.100972	0.154186	0.19919	-0.692062	0.102326	-0.349946	-0.682028	0.58031	-0.244744	-0.512209	-0.696781	-0.773935	0.516228	0.0178111	0.716756	0.546087	0.313203	0.252173	0.632289	0.369798	0.466136	-0.204432	-0.0871573	-0.102167
0.439108	0.279621	0.26155	-0.362526	-0.36351	-0.128824	0.104265	-0.511424	-0.52381	0.419429	0.0880798	-0.21273	-0.186409	-0.0846597	0.224957	0.223891	-0.329227	0.453549	0.425774	0.737637	0.426191	0.257034	0.307661	0.554652	0.160802	0.0579236	0.256068	-0.367748	-0.201985
-0.677267	8.88178e-16	0.554407	0.27767	-0.4744	0.0664671	-0.0995261	-0.268638	-0.448963	0.0116441	-0.320228	-0.501285	-0.664763	-0.353852	0.411379	0.535545	-0.48117	-0.411548	0.161996	0.142689	0.179449	-0.541692	-0.33291	0.559804	0.351223	0.425045	0.0766942	-0.408552	0.640751
-0.0377358	-0.619652	-0.119748	-0.122688	-0.628534	-0.151157	-0.158033	-0.546829	0.140097	0.0617552	-0.214181	-0.348542	-0.663518	-0.188967	0.717416	0.407386	0.440816	0.0327103	0.279224	0.240903	0.0046729	0.0321101	0.396973	0.612838	0.409296	0.456617	0.288204	-0.18254	0.644599
0.508184	-0.311421	0.354136	-0.0990807	-0.224848	-0.425551	-0.0172409	-0.264261	-0.058398	0.0536593	-0.42793	-0.0240813	-0.586735	-0.0223165	0.18513	-0.0795167	-0.721581	-0.219598	-0.172249	0.488026	0.121495	-0.556215	0.519491	0.55838	0.289961	0.408307	0.0701711	0.407631	0.36539
0.442415	-0.740462	0.0267296	-0.58696	-0.545991	-0.174185	0.208035	-0.411582	-0.0530987	-0.0786337	-0.505911	-0.225452	-0.553828	-0.642497	0.31604	0.00637222	-0.464789	-0.0514019	0.0887943	0.272635	0.0557153	0.0688073	0.429907	0.624812	0.316809	0.543575	0.307298	0.369444	0.711559
0.0434068	0.014218	0.681576	0.0552621	-0.264351	-0.285539	-0.348287	-0.465015	-0.0331889	0.528347	-0.603353	-0.791929	-0.422017	-0.376056	0.601505	0.0674767	-0.780526	-0.397525	-0.0189925	0.478565	0.184805	0.423493	0.147543	0.633088	0.60481	-0.0613208	-0.414342	0.171429	0.530116
0.322724	-0.0947867	-0.114387	-0.205683	-0.396326	-0.418178	-0.426363	-0.460238	-0.436119	-0.47907	-0.413065	-0.724889	-0.307946	0.174756	0.272042	-0.207709	-0.589202	0.157009	0.0593213	0.463094	-0.30694	0.852616	0.728632	0.617533	0.637012	0.340095	0.0242656	0.434432	0.472187
0.542232	-0.725967	0.39597	-0.177799	-0.495283	-0.0717942	-0.301207	-0.11859	-0.465437	0.0169631	-0.329223	-0.705115	-0.0832408	-0.558063	0.127801	-0.0942856	-0.199531	-0.50698	0.0481459	0.391459	0.140187	-0.12844	0.284096	0.599923	0.391155	0.160398	-0.396197	-0.590712	0.785697
-0.857573	-0.704954	-0.193667	-0.0680976	-0.411694	-0.290261	-0.592913	-0.583697	-0.00483092	-0.148584	-0.0610264	-0.599078	-0.610492	-0.0576701	0.0651163	0.528655	0.498925	0.172331	-0.181834	-0.519851	0.322592	-0.0275229	0.455338	0.558519	0.324368	0.573585	0.516452	0.380469	0.931571
-0.359634	-0.587822	0.426887	0.056811	-0.276391	0.339562	-0.546852	-0.342942	-0.396689	0.0669052	0.127702	-0.525346	-0.390214	-0.352798	-0.579409	-0.225396	-0.305482	0.102653	-0.062201	0.575472	-0.0175278	-0.299694	0.564472	0.266913	0.0190905	0.436563	0.548763	-0.148837	0.774943
-0.54499	-0.833943	0.44345	-0.177402	-0.342821	0.0036012	-0.2398	-0.340997	0.0556364	-0.25517	-0.277041	-0.309881	-0.186652	0.310407	-0.168084	-0.106885	-0.528462	0.0803904	-0.131646	0.50532	-0.21028	0.312415	0.345249	0.447669	0.287479	0.562752	0.12552	0.0387322	0.746341
0.203445	0.549763	0.672735	-0.485981	-0.44821	-0.227586	-0.495414	-0.284111	-0.704847	-0.13595	-0.269586	-0.493698	-0.262966	0.151468	0.175695	0.331651	-0.25414	-0.436026	-0.13878	0.519906	-0.0280374	0.211009	0.296296	0.738246	0.65936	0.128853	-0.0421727	0.106791	0.160449
-0.66081	-0.745923	0.63887	0.0274867	-0.252579	0.241085	-0.59451	-0.541863	-0.32237	-0.172879	-0.313869	-0.563337	-0.565357	0.399367	0.23981	-0.236323	-0.0615992	0.422194	-0.144725	0.211262	0.235536	0.566514	0.548001	0.357101	0.160196	0.400834	0.496693	0.354762	0.642911
0.694536	-0.648424	0.178322	0.243846	-0.455477	-0.220898	-0.110972	-0.47095	-0.0396135	-0.21466	-0.269977	-0.327189	-0.117925	-0.0657277	0.465984	-0.0167875	-0.708858	0.521269	-0.237452	0.407612	0.25744	0.206422	0.518692	0.0175792	0.148937	0.483947	0.319812	-0.507038	0.572925
-0.198113	-0.641596	-0.0256283	-0.14486	-0.572296	0.153952	0.0205797	-0.331731	-0.702252	-0.398182	-0.611689	-0.84499	-0.393738	-0.450927	0.422707	-0.280674	-0.38966	0.176594	-0.216217	-0.122642	0.143191	0.211009	0.505659	0.58549	0.272238	0.650835	0.617447	0.625515	0.639024
-0.0722808	-0.542575	-0.0877906	0.182483	0.405954	0.284195	-0.33226	0.163256	0.854601	0.342629	-0.605122	-0.707527	-0.157282	-0.267857	0.572093	0.729515	-0.177861	-0.395677	-0.0583952	-0.709697	-0.0953476	0.142692	-0.443985	0.0630902	-0.192784	-0.0489945	0.0373458	-0.302381	0.138218
0.414083	-0.247116	0.256719	-0.397256	-0.0931438	-0.0841415	-0.426209	0.401584	-0.622571	0.238262	-0.339792	-0.211432	-0.0767779	-0.374327	-0.17003	0.0437194	0.103507	0.10428	-0.293776	0.53983	-0.0479197	0.206752	0.586973	0.365384	0.53918	0.00632535	-0.23724	-0.644109	0.652504
0.0483232	-0.343344	0.201006	-0.543283	-0.326645	-0.120779	-0.282917	-0.370075	-0.102494	0.122809	-0.122823	-0.617512	-0.377082	-0.407519	0.513813	0.164832	-0.395007	-0.366807	0.173082	-0.000497834	-0.486186	0.0183486	0.161918	0.588077	0.545849	-0.129154	-0.12065	0.345931	0.605536
0.284609	-0.649289	-0.0682237	-0.175567	-0.472657	0.023375	-0.42176	-0.258954	0.0966184	0.296101	-0.251185	-0.852535	-0.607734	-0.595367	0.218605	0.0334585	-0.475764	-0.69797	-0.165947	-0.747907	-0.321705	-0.602548	-0.116822	0.656894	0.586299	0.25	0.136107	0.563095	0.747574
-0.292702	-0.639439	-0.27235	-0.396749	-0.433587	0.100048	-0.0711902	-0.0115956	-0.276624	-0.0253055	-0.338868	-0.90463	0.113557	-0.377712	-0.341808	0.103925	-0.439313	-0.407017	0.00325499	-0.14642	-0.54142	-0.180428	0.158525	0.576323	0.230504	0.321918	0.0202276	0.0779018	0.759855
0.403248	-0.469853	-0.380323	0.257837	-0.140084	-0.158725	-0.14218	0.0432692	-0.44597	0.0360872	-0.195413	-0.643236	-0.0838586	0.010235	-0.321027	-0.268763	0.110963	-0.039691	0.191756	-0.281462	-0.380052	-0.720227	0.375863	0.597232	0.395082	-0.0692137	0.0529397	0.340345	0.555024
0.768404	-0.51359	-0.33118	0.205373	0.215059	0.459363	0.317836	0.515282	-0.0592189	0.398102	-0.145833	-0.443062	0.347435	-0.147589	0.376254	0.197243	-0.175265	-0.356007	-0.446241	-0.0654726	-0.304777	-0.559633	-0.255814	-0.299231	0.0667879	-0.562007	-0.553121	-0.758098	0.709756
0.412834	-0.450333	-0.268096	0.0457604	-0.421532	-0.0588783	-0.631314	0.239283	0.260245	-0.398788	-0.694972	-0.847926	0.332723	-0.185649	0.0301072	-0.545186	-0.838925	0.177618	-0.193459	0.350088	-0.327679	0.440367	-0.205042	-0.0261235	-0.057971	-0.291887	0.211426	0.406889	0.828689
-0.187446	-0.473957	-0.35701	0.207451	0.403195	0.302582	-0.510039	0.197115	0.852617	0.186047	-0.638941	-0.806452	0.34004	0.221127	0.490549	-0.0613047	-0.702712	-0.470749	-0.609459	-0.155108	-0.392978	-0.110092	0.374203	-0.112873	-0.349775	0.649531	-0.0779679	-0.439361	0.559404
0.518224	0.36771	0.171098	0.190672	0.146712	0.0492499	0.0694335	0.483112	-0.472712	0.108865	-0.694403	-0.530476	0.0345582	-0.39158	0.292558	-0.290422	-0.514013	-0.548067	-0.210526	-0.0443289	-0.0934579	-0.110092	-0.0464508	0.540382	0.311275	0.103975	-0.313895	0.190012	0.222611
-0.880577	-0.681977	-0.277358	-0.0607477	0.198113	0.0697365	-0.141704	0.120471	0.739339	0.440773	-0.210748	-0.479575	-0.558435	-0.511402	0.363645	-0.457089	-0.614771	-0.316584	-0.404802	-0.632527	-0.280414	-0.541284	0.30708	0.281711	0.178848	0.451458	-0.0893847	0.1867	0.80729
0.810121	-0.3669	0.118169	-0.392494	-0.566485	0.23608	-0.229756	-0.197631	0.246563	0.518731	-0.618004	-0.516129	-0.173277	-0.161189	0.74273	-0.0462914	-0.712737	-0.403779	-0.650231	0.0731132	-0.482815	0.126509	-0.186986	-0.0807921	0.0168471	-0.067411	-0.112364	-0.0857143	0.769877
-0.90566	-0.646397	-0.0644259	-0.132316	0.0115472	0.0697781	-0.578871	-0.163462	-0.0129784	0.564658	-0.326996	-0.795504	-0.389805	-0.113708	-0.174408	0.176976	0.141755	0.271739	-0.111672	0.249696	0.0607477	0.247706	0.717183	0.4004	0.0695446	0.533266	0.139988	-0.450803	0.803612
0.47375	-0.14218	0.0583844	-0.656367	-0.389251	0.245571	-0.38563	0.166403	0.391366	-0.14202	-0.298683	-0.801843	0.409459	-0.0292288	0.1	-0.170589	-0.689314	-0.008388	-0.411153	0.573832	0.123851	0.779817	0.0396559	0.242712	0.152882	0.107	-0.465433	-0.667948	0.653194
0.839623	-0.522369	0.136931	-0.510595	-0.348721	0.194239	0.000579162	0.109323	0.509625	-0.406517	-0.651475	-0.723502	-0.167063	-0.406103	0.50976	-0.188113	-0.598174	-0.222588	-0.338587	-0.183962	-0.429178	0.246227	-0.382654	-0.0626597	0.26899	0.377905	-0.122204	-0.43012	0.691707
0.29839	-0.351138	0.0399524	0.168224	-0.00471698	0.35699	0.0189573	0.266777	0.451841	0.341674	-0.635299	-0.342141	0.278202	0.349979	0.0475473	-0.066857	-0.571066	-0.184093	-0.347327	0.587207	-0.17147	0.00917431	-0.385134	-0.223672	-0.23752	-0.388161	-0.495489	-0.326891	0.776536
0.161328	-0.738956	-0.203882	-0.103285	-0.366939	-0.105665	-0.274744	-0.529344	0.317919	0.300879	-0.223858	-0.589862	-0.659047	-0.0709274	0.498742	0.42828	-0.639709	-0.439252	-0.220901	-0.113208	-0.0841121	-0.287258	0.190844	0.487083	0.413726	0.295283	0.0872896	0.245297	0.831334
0.3471	0.654862	-0.0778091	0.312093	0.25	-0.0312107	0.359259	0.449519	0.699094	0.213669	-0.497907	-0.608246	0.218571	-0.430876	-0.147948	-0.647021	-0.707501	-0.463648	-0.369645	-0.260463	0.240623	-0.572294	-0.209561	0.366642	0.127515	-0.554256	-0.27169	-0.107247	-0.243465
0.00471698	-0.582349	-0.526432	-0.443448	-0.306604	-0.282599	-0.400365	-0.204116	-0.323965	0.502143	-0.142542	-0.142423	-0.421142	-0.0278068	0.58814	0.551357	0.177832	-0.686154	-0.233914	-0.780435	-0.262765	-0.685961	-0.00388073	0.684163	0.459882	0.185612	-0.029189	-0.266667	0.534162
-0.580189	-0.497285	0.251298	-0.382345	-0.358491	-0.190191	-0.264189	-0.212794	-0.197222	0.0542077	-0.321221	-0.723502	-0.4767	0.178251	0.618605	-0.249313	-0.617004	-0.457944	-0.313998	-0.231132	-0.183584	0.0504587	-0.0373832	0.607345	0.525296	0.354418	0.0289642	0.129304	0.730244
0.685132	-0.383719	-0.0747688	-0.394802	-0.39751	0.0524885	0.418099	-0.0442559	0.21802	-0.0733401	-0.245277	0.0322581	-0.0773138	0.213066	0.101698	0.400413	0.374964	-0.199654	-0.141374	-0.427673	-0.409094	-0.944605	0.270432	-0.0787305	0.233135	-0.0707547	-0.442355	-0.748726	0.784286
0.634283	-0.154152	-0.315237	-0.0628124	-0.0896226	0.404557	0.441818	0.439256	-0.623049	0.505073	-0.641047	-0.681344	0.131655	0.144903	0.163561	-0.332844	-0.699531	-0.706438	-0.625032	-0.120806	-0.0347722	-0.313073	-0.548369	0.505384	0.0668406	0.165879	-0.196062	-0.152381	0.66462
0.736439	0.00947867	-0.138863	0.054282	0.555632	0.210752	0.190447	0.526054	0.514722	0.0248062	-0.465803	-0.768704	-0.0248528	-0.407501	-0.0139535	0.00947867	-0.594769	-0.573669	-0.155129	-0.125903	-0.462293	-0.568807	-0.0783361	0.155054	-0.119215	-0.507744	-0.516832	-0.406911	0.358422
0.378328	-0.184834	-0.0985031	0.0514019	0.245077	-0.383896	-0.486243	-0.303048	0.588355	-0.159051	-0.499406	-0.857143	0.226883	0.192075	0.24186	0.0507568	-0.231624	-0.300704	0.281921	-0.324145	0.0280374	-0.745599	0.215222	-0.231128	-0.108747	-0.365722	-0.0195795	0.218588	0.510341
0.678068	-0.42232	0.0912267	-0.230444	-0.113208	0.354735	0.0331621	0.541312	-0.392756	0.290541	-0.494846	-0.690569	0.0542654	-0.482459	-0.23963	-0.275225	-0.417606	-0.0480739	-0.361631	-0.214523	-0.559277	-0.271542	0.252504	0.0756488	0.167866	0.420517	0.163066	0.201887	0.523719
0.255159	-0.702238	0.24324	-0.478493	-0.117925	0.262591	-0.103005	-0.192202	0.447572	0.0591362	-0.453233	-0.626728	-0.417065	-0.705206	0.598837	-0.0930666	-0.570725	-0.655829	-0.370344	-0.611546	-0.294629	-0.227855	-0.38287	0.107294	0.102538	0.344907	0.0589244	0.114456	0.865892
-0.693887	-0.739336	-0.0262803	-0.482316	-0.254717	-0.256191	-0.167017	-0.323597	0.10628	0.0415404	-0.176573	-0.530876	-0.266455	-0.349813	0.671422	0.39361	0.484253	-0.425392	0.192521	-0.456386	-0.313393	-0.728484	0.338818	0.561082	0.424754	0.610268	-0.229045	-0.507082	0.834146
0.3242	-0.725118	0.0532406	0.205328	0.136792	0.104766	-0.49689	-0.225611	0.349439	0.41416	-0.731396	-0.83871	0.188679	-0.171244	0.444636	0.162931	-0.146438	0.354729	0.120395	-0.0788561	-0.0995052	-0.211009	0.221362	0.319592	-0.0534361	0.105372	-0.0164259	-0.434299	0.639704
0.676345	-0.197467	0.124497	-0.263055	0.252224	0.435035	-0.292885	0.491815	0.322742	0.164661	-0.394122	-0.659408	-0.0679202	-0.159861	-0.112142	0.0868841	-0.706774	-0.713205	-0.370109	-0.423181	-0.427034	-0.811927	-0.066497	0.207111	0.163553	-0.446514	-0.42429	-0.242069	0.532369
0.634475	0.18448	-0.0843043	0.0186916	0.126834	0.231527	0.47282	0.476282	-0.206349	0.514038	-0.617413	-0.490495	0.214414	-0.558861	0.0139535	-0.739336	-0.746479	-0.436336	-0.432438	-0.235849	-0.313543	-0.0458716	-0.21019	0.612909	0.234946	0.473428	-0.605352	-0.597051	0.68546
0.353634	-0.791469	0.0591721	-0.257009	-0.389577	0.243457	-0.288468	0.0870233	0.310608	-0.0787863	-0.432527	-0.875299	-0.0869621	0.266161	0.267131	-0.0758294	-0.314101	-0.358091	-0.274488	-0.64483	-0.632358	-0.43836	0.590745	0.238707	-0.0144928	-0.0963132	0.222302	0.314105	0.843988
-0.628931	-0.536984	0.0419287	0.223805	0.263054	-0.0867572	-0.253555	-0.0673077	-0.130689	0.331408	0.09136	-0.766702	0.103403	0.299307	0.0261563	-0.621305	-0.690141	0.26505	-0.595823	0.131066	-0.128584	0.302752	-0.331741	0.19808	-0.160595	0.0703701	0.261571	0.276565	0.785561
-0.62441	-0.579008	-0.0143159	-0.596082	-0.436743	0.437616	0.206863	0.355504	0.177059	0.108908	0.0901264	-0.245444	0.186085	0.0418791	0.0739389	0.232332	0.180597	-0.250458	-0.334031	-0.0197689	-0.665294	0.261468	0.137489	0.306192	0.211583	-0.188389	-0.480716	-0.574384	0.712897
-0.338695	-0.70247	-0.052935	-0.0233645	-0.408408	0.133058	-0.349657	-0.522282	0.550975	-0.226294	0.1032	-0.765891	-0.290745	-0.0264717	0.128521	0.510213	0.132078	-0.159819	0.274681	-0.194705	-0.492653	-0.193394	0.612323	0.183444	0.213908	0.0907633	-0.115265	-0.276827	0.794275
-0.408003	-0.647071	0.195472	0.565652	-0.332872	0.36912	-0.281866	-0.0865385	0.440304	0.131129	-0.146498	-0.722319	-0.0224858	-0.113364	0.124853	-0.422536	-0.369806	-0.0327103	-0.131888	0.5172	0.594573	0.120552	0.0963894	-0.189013	-0.177078	-0.311196	-0.164307	-0.718913	0.766099
0.816925	0.464116	0.428749	-0.168224	0.165094	-0.476765	0.501334	0.173077	-0.471683	0.130374	-0.516391	0.0949718	0.23611	-0.080713	0.544186	0.0981119	-0.00168781	-0.0700935	0.447565	0.0707547	0.101877	-0.00458716	-0.161221	0.483859	0.193593	-0.351441	-0.551233	-0.6505	0.403643
0.198757	0.459716	-0.173387	0.301095	0.212264	0.396616	-0.129938	-0.0519061	0.718597	0.386047	-0.335702	-0.141722	-0.0471698	-0.286865	0.454079	-0.640505	-0.753289	0.0155647	-0.262234	-0.10544	-0.564699	-0.155868	-0.213463	-0.262605	-0.0138541	-0.109034	-0.292928	-0.522496	0.789988
0.481783	0.142932	0.421793	-0.28972	-0.406774	-0.323616	0.0771412	0.120726	-0.475592	0.191762	0.303387	0.21617	0.0660377	-0.288273	0.538915	0.101053	0.351026	-0.0168442	0.313722	0.532979	0.373246	-0.0642202	0.0857746	-0.225414	0.204392	-0.342904	-0.457672	-0.620434	0.634146
0.686765	-0.123223	-0.0824544	-0.12059	-0.28264	-0.0281685	-0.29412	0.166828	0.369063	0.170252	-0.302006	-0.517993	-0.309434	-0.444652	0.609584	0.426896	0.211564	-0.21094	-0.261031	-0.632303	-0.599531	-0.155963	0.491217	0.0906447	0.19545	0.0999663	-0.494793	-0.491637	0.677457
-0.525424	-0.534402	0.0526858	-0.0751977	-0.448326	0.22623	-0.270766	0.187934	0.0152081	-0.00158062	0.0109851	-0.517972	0.31327	0.145651	0.172974	-0.481995	-0.482134	0.460207	-0.284771	0.538924	0.0418775	0.428644	-0.0390303	-0.121268	-0.0914231	-0.464929	-0.255845	-0.473963	0.865538
0.44032	-0.388797	-0.0429053	-0.511933	-0.117925	0.43436	-0.314157	0.176805	-0.442206	0.550079	-0.29122	-0.557604	0.0164112	-0.452324	-0.312132	0.270643	0.486676	0.0881705	0.380332	0.158981	-0.313613	-0.385321	-0.129473	0.297649	0.0494118	0.302277	-0.159734	-0.441404	0.573235
0.313261	-0.452031	0.136507	-0.559497	-0.383894	0.501751	0.154554	0.334927	-0.0173611	0.563067	-0.495743	-0.419355	0.165094	-0.0918173	0.0271832	-0.60461	-0.548888	0.341604	-0.446264	0.408666	0.437985	-0.458716	-0.0560748	-0.672864	-0.306763	-0.360903	0.019219	-0.400471	0.823931
-0.386847	-0.672986	0.398403	0.324189	-0.454133	-0.229265	-0.308353	-0.408295	-0.217391	-0.290723	-0.128949	-0.755365	-0.0283019	-0.364548	0.382555	0.27415	-0.173709	0.0309627	0.288267	0.436502	-0.321439	-0.0688073	0.453535	0.245976	0.0657967	0.176159	-0.109509	-0.411594	0.853659
0.587824	0.414467	-0.40321	-0.468988	0.0844882	0.521625	-0.0820879	0.606456	0.343946	0.185201	-0.346892	-0.64977	0.544788	-0.280198	-0.099584	-0.590079	-0.585087	-0.183344	-0.313072	0.496758	-0.0747664	0.538991	0.0922071	-0.354808	-0.303755	-0.649477	-0.219026	-0.3314	0.596037
0.457976	0.395717	-0.0510723	-0.176418	-0.0512797	0.148114	0.175648	0.0832455	-0.331886	0.0718247	-0.0930586	0.00742448	0.174259	-0.589708	-0.227982	0.236392	-0.0119105	0.0589363	0.232095	0.110893	0.543838	-0.699474	-0.0635611	0.0958059	0.120728	-0.424953	-0.371312	-0.397308	0.421749
-0.195263	-0.682771	0.0407207	-0.265808	-0.31711	-0.32565	-0.6048	-0.604816	0.233931	-0.274848	-0.221751	-0.806452	-0.410123	-0.12915	0.595971	-0.351502	-0.626005	-0.147448	0.0681733	0.460158	-0.329581	0.179325	-0.0648512	0.353773	0.257041	0.472691	-0.214022	0.474941	0.823484
-0.715004	-0.518717	-0.121055	-0.285996	-0.177278	0.56868	0.07109	0.280196	0.212622	0.483821	-0.659874	-0.73794	-0.313229	-0.33948	0.304348	0.100036	-0.605227	-0.433286	-0.0458493	0.0277469	0.0046729	-0.266055	-0.120779	-0.0636307	0.161775	0.341303	-0.217879	-0.0809884	0.880392
0.691245	0.649289	0.186152	-0.28512	0.190776	-0.0811606	0.0806511	0.178841	0.154702	-0.0298406	-0.378427	-0.105316	0.327556	0.0952381	0.292499	-0.120666	-0.376384	-0.13206	0.113303	0.218538	0.28983	-0.18846	0.0100112	-0.401667	-0.21029	-0.334768	-0.498417	-0.152233	0.334464
-0.217979	0.0663507	0.149083	0.0913476	0.444534	-0.219024	-0.0275115	0.115385	0.845808	0.0976744	-0.497194	-0.757902	0.367773	0.0633154	0.0519011	-0.740166	-0.770343	-0.0981308	-0.290873	-0.0283019	-0.422558	0.559633	-0.293981	0.182922	-0.0282278	0.0166294	-0.503464	-0.324039	0.749195
-0.394982	-0.641299	-0.00101989	-0.105951	-0.183962	0.426623	0.00947867	0.517389	0.426193	-0.211077	-0.406931	-0.544167	0.0572842	-0.089601	0.520222	0.222749	-0.112001	-0.0420561	-0.208071	-0.0377358	-0.0598351	-0.238532	0.447826	-0.373234	-0.164939	-0.222608	0.110019	-0.452136	0.778922
-0.0803857	-0.441567	-0.330886	0.330627	-0.0896226	-0.154066	-0.0379147	0.338231	0.0942029	0.450136	-0.455798	-0.59447	0.282844	-0.128892	-0.496788	-0.64134	-0.816901	-0.528266	-0.53742	0.109657	0.252507	-0.414551	-0.241666	0.544454	-0.094141	-0.0436675	-0.00565719	0.55748	0.769033
0.780447	-0.740873	0.0167345	0.123213	0.0782106	0.374323	0.300061	0.53449	0.567667	0.532302	-0.283331	-0.786616	0.19733	-0.483422	0.234514	-0.349691	-0.454923	-0.698144	-0.546048	-0.705328	-0.175054	-0.779817	-0.0930124	-0.104414	-0.10231	0.0591564	-0.250266	-0.648545	0.645156
0.0300597	-0.430005	-0.0320578	-0.042808	-0.0943396	0.241036	-0.118083	0.312709	0.52847	0.446652	-0.401161	-0.81106	0.0442314	0.107981	0.502888	-0.217126	-0.741784	-0.491868	-0.37642	-0.456921	-0.260364	-0.0504587	-0.165038	0.464244	0.0113413	0.554865	-0.587878	-0.707918	0.618673
0.604987	0.357425	0.254575	-0.316171	-0.173735	-0.120009	-0.45795	0.0288462	0.38272	0.116279	-0.243835	-0.718894	0.0754717	-0.306586	-0.0239771	0.615211	0.429451	0.624469	0.45933	0.245283	-0.154046	0.0465972	0.259245	0.26269	0.134694	-0.0779327	-0.571736	-0.742282	0.470028
0.834906	0.544413	-0.234997	0.0522613	-0.146226	0.554516	0.0331754	0.510026	-0.394131	0.327331	-0.531757	-0.728111	0.252582	-0.456067	-0.146252	-0.332466	-0.695701	-0.501855	-0.333888	0.25794	-0.199848	-0.572739	-0.0564257	0.622234	0.214559	0.0389062	-0.523001	-0.69942	0.098374
-0.400606	-0.563623	-0.37904	0.231595	-0.231853	0.109208	-0.479777	-0.287697	0.341967	-0.326013	-0.136183	-0.664239	-0.334605	0.0797044	0.193151	-0.241706	-0.231682	-0.134469	-0.170933	-0.202401	-0.460801	-0.488564	0.549888	0.283824	-0.0426069	0.339987	-0.132802	-0.228795	0.8
-0.379503	-0.27838	0.233388	-0.201412	-0.356701	0.369204	0.185165	-0.2725	0.271243	0.438017	-0.315468	-0.0129479	-0.558899	-0.275962	0.149863	0.119874	-0.208625	-0.604059	-0.427778	-0.441316	-0.503387	-0.779817	-0.204905	0.442878	0.379839	-0.0518868	-0.426029	-0.517829	0.801536
-0.0755072	-0.320997	-0.0386112	-0.021028	-0.4016	-0.0271069	-0.49328	-0.272643	0.624565	-0.112836	-0.0691441	-0.770482	-0.312233	-0.0141567	0.529257	-0.00268734	-0.652742	-0.149533	-0.202786	-0.0613208	-0.28853	0.0825688	-0.0046729	0.383022	0.0013017	0.193665	0.0274476	-0.335979	0.780488
-0.202987	-0.80034	0.0589623	-0.334204	0.301887	0.0536307	-0.514823	-0.29098	0.684611	0.479487	-0.315752	-0.705069	-0.36098	-0.0256699	0.6	0.14218	0.0892019	-0.435253	-0.490226	-0.621969	-0.530803	0.192661	0.0296059	0.109453	0.24289	0.113942	-0.20795	-0.26817	0.863415
0.444178	-0.117244	0.235446	-0.23688	0.24129	0.333097	-0.0530281	0.360577	0.166482	0.264627	-0.178129	-0.113901	0.0523433	-0.0457129	0.693023	0.531513	-0.332364	-0.397173	0.0255863	0.273499	0.336002	0.391511	-0.527652	0.117955	-0.313063	-0.318883	-0.330148	-0.168347	-0.246141
0.485849	0.603664	-0.406997	-0.184192	-0.408278	-0.296145	-0.508705	-0.499228	0.279671	-0.239812	-0.521177	-0.645538	-0.0765323	-0.0155684	0.505352	0.487635	0.606905	-0.168553	0.165305	-0.416172	-0.438987	-0.532413	0.0120079	-0.0169027	-0.0564788	0.45728	0.0943135	-0.417932	0.710272
-0.0655958	-0.349352	0.476911	-0.424896	-0.186428	0.0479956	-0.00563659	-0.283572	0.178303	-0.0446855	-0.282691	-0.112315	-0.153484	-0.158263	-0.0478273	-0.131921	-0.288009	-0.312028	-0.0933372	0.237401	-0.396024	-0.321101	0	0.459566	-0.00824098	0.29603	-0.070449	-0.390252	0.767014
0.415995	-0.156398	0.071792	-0.387205	-0.25	-0.168513	0.224181	0.137217	-0.137913	0.42286	0.0341715	0.0306563	-0.0866584	-0.166149	-0.575684	0.230639	-0.227807	-0.395253	0.0349317	0.291327	0.436414	0.236476	-0.313396	0.307341	0.0523072	-0.239747	-0.471414	-0.407769	0.843902
0.683607	0.505029	0.269438	0.0828377	-0.153962	-0.174133	-0.00396191	0.125962	-0.54967	0.128676	-0.514434	-0.496694	0.408089	-0.138551	-0.210767	-0.234204	-0.570458	-0.0164705	0.0220434	0.632075	-0.0410244	-0.441145	0.237319	-0.331091	-0.429205	-0.484557	-0.307803	-0.358387	0.703564
0.579075	0.757658	0.0784487	-0.0392663	0.300591	0.184902	0.39064	0.569607	-0.210262	0.413852	-0.516395	-0.390313	-0.00679245	-0.244791	0.509707	0.498387	-0.410576	-0.543232	-0.370618	-0.39491	-0.102804	-0.325688	-0.141495	0.385348	0.17415	-0.474257	-0.0580572	-0.424603	-0.220297
0.565854	-0.467779	1.66533e-16	-0.0948072	0.122642	0.209423	0.199532	0.572062	-0.0474705	0.236782	-0.64609	-0.04366	0.600462	-0.327536	0.133092	-0.34866	-0.675388	-0.186916	-0.368591	-0.25836	-0.213828	0.206422	0.0426531	0.30668	0.108286	-0.210086	-0.398204	-0.142951	0.595937
0.830493	0.352039	0.413926	-0.130758	-0.262247	0.307955	0.552244	0.321326	-0.686231	0.482176	-0.208256	0.247326	0.0742769	-0.441296	-0.0230673	-0.137853	-0.220657	0.425711	-0.198172	0.478911	-0.102546	-0.079418	-0.439112	-0.0381374	0.1488	-0.311585	-0.133759	-0.670169	0.536825
0.823967	-0.109005	0.123847	-0.277603	0.00471698	0.455253	0.514459	0.553896	-0.516888	0.566755	-0.596868	0.0949718	0.338589	-0.308218	-0.234584	-0.465642	-0.84094	-0.56946	-0.221161	0.0370959	-0.124211	-0.414623	-0.581681	0.547871	0.336291	-0.435942	-0.22798	-0.485747	0.514117
-0.0666177	-0.601896	0.132628	-0.143862	-0.412135	-0.201949	-0.585564	-0.429332	0.407129	0.206202	-0.409053	-0.742277	-0.558775	-0.244131	0.326991	0.501673	0.378884	-0.605968	-0.0878397	-0.437178	-0.62614	-0.703884	0.0692512	0.346217	0.266639	0.301817	0.337669	0.287041	0.750232
0.395729	-0.567601	-0.119911	-0.295009	-0.343805	-0.301724	-0.341927	-0.0643127	0.206546	-0.337133	0.328584	-0.402209	-0.147389	0.0591218	0.457143	0.274502	0.151904	-0.305518	0.0616459	-0.287002	-0.450507	-0.220183	0.540481	0.35528	0.174185	-0.350968	-0.152457	0.147619	0.655149
0.816038	-0.585634	-0.0612778	-0.174132	0.0801887	0.132729	0.112681	0.0516719	-0.416839	0.0973166	-0.618824	-0.718894	0.529874	-0.159744	-0.385863	-0.348186	-0.685494	-0.0607477	-0.559242	0.154116	-0.376747	0.0688073	-0.0817488	0.375766	0.330725	0.130807	-0.154657	-0.122939	0.668193
-0.831761	-0.505299	0.00193098	-0.460353	-0.417138	-0.0692488	-0.357795	-0.151859	0.451773	0.127552	-0.514322	-0.802466	-0.534956	0.129274	0.316436	0.292523	-0.310763	-0.423076	-0.094567	-0.0884804	-0.15918	-0.513761	0.0825545	0.512947	0.489732	0.166459	0.13228	-0.0955334	0.818332
0.303367	0.598856	-0.137709	-0.446121	-0.22817	0.116374	0.0407423	-0.0432692	0.436618	0.307776	-0.0838535	-0.603917	-0.108491	0.158138	0.19014	0.27495	-0.223749	-0.584027	-0.175297	-0.331307	0.152056	-0.56422	-0.436173	0.133549	0.350445	-0.0303235	-0.623602	-0.861658	0.730674
-0.132574	-0.255419	-0.496143	-0.0881339	-0.117925	-0.182171	-0.459183	0.275528	0.201411	-0.159344	-0.139694	-0.709135	0.288266	0.23858	0.427202	0.0730947	-0.304907	0.466697	0.275148	0.580992	-0.227649	0.65663	0.154642	-0.0696517	-0.211287	0.150988	-0.210742	-0.153896	0.759681
0.67451	-0.175618	-0.588468	-0.636119	-0.342983	0.130246	-0.429485	-0.127064	-0.0917874	0.184554	-0.098685	-0.611412	-0.504717	-0.600363	0.651369	0.400322	0.457493	-0.282777	-0.0672144	-0.606457	-0.425218	-0.684824	0.348556	0.558298	0.57017	0.307888	-0.45533	-0.605882	0.780711
-0.4878	-0.471373	0.139759	-0.376153	-0.0276593	0.345293	-0.280806	0.0835831	0.309712	0.203878	-0.578361	-0.185159	0.224592	0.45278	-0.0615385	0.557888	0.518344	-0.500316	-0.138896	-0.150552	-0.502106	0.0733945	-0.546796	0.0089168	0.04787	-0.0330189	-0.0687764	-0.658838	0.807486
0.476449	0.757587	0.334051	-0.297569	0.0141509	0.317584	0.319442	0.170488	-0.623847	0.216206	-0.577983	-0.656656	-0.00943396	-0.543654	-0.125909	-0.287423	-0.625581	-0.598131	-0.562366	0.179245	-0.0787351	-0.224771	-0.370379	0.621529	0.340084	-0.12402	-0.2863	-0.335743	0.497846
0.689393	-0.592092	0.353281	0.111503	-0.0141509	0.076087	-0.0528749	0.317562	-0.456522	0.19402	-0.206624	-0.119314	0.250442	-0.605722	-0.272868	0.716217	0.71493	0.0754897	0.437334	-0.443295	-0.204562	-0.43578	-0.372093	-0.209967	-0.23831	0.00325733	-0.221473	-0.497078	0.471793
0.590527	-0.684293	-0.0709708	-0.34051	-0.0942436	0.0323456	-0.0396631	-0.027812	-0.162377	0.112435	0.117564	-0.493088	-0.110032	0.188897	0.513381	0.625249	0.686378	-0.0143337	0.307787	-0.408153	-0.595516	-0.348624	-0.213467	-0.256995	0.0633395	-0.415006	0.156861	-0.458929	0.752173
-0.16905	-0.528995	0.0394526	-0.13741	0.0167787	0.448231	-0.303784	0.298157	-0.25234	-0.207862	-0.1183	-0.786878	0.448047	0.575219	-0.224334	-0.0422873	-0.0153389	0.417445	-0.290481	0.32744	-0.594377	0.663691	0.362612	0.208364	0.328724	0.00471698	-0.523066	-0.552731	0.744632
0.0579408	-0.886256	-0.0916895	-0.424212	-0.348914	0.284237	-0.229826	-0.171468	-0.152587	0.114729	-0.399886	-0.391705	-0.0578008	0.0147441	0.281664	0.262143	0.262911	-0.392141	-0.257886	-0.542779	-0.766051	-0.00458716	0.385424	0.37171	0.299409	0.275356	0.053126	0.0391215	0.866707
0.603774	-0.415544	-0.190576	-0.11617	0.0377358	0.559445	0.163267	0.506739	-0.514531	0.363657	-0.276696	-0.799726	0.507791	0.447345	0.666457	-0.232869	-0.342235	0.320651	-0.302314	-0.255973	-0.383022	-0.233945	0.648935	-0.0477284	-0.206313	0.355179	-0.325593	-0.679537	0.404896
-0.527401	-0.412322	0.0149671	0.200935	0.175156	0.438074	0.100866	0.48203	0.250113	0.601239	-0.101666	-0.596602	0.0499472	0.112983	0.186047	-0.628599	-0.785123	-0.314824	-0.396241	-0.150737	-0.519775	-0.577982	-0.136996	0.189716	-0.239872	-0.103475	-0.365965	-0.282742	0.503421
0.622642	-0.400196	0.0712618	-0.461366	-0.452088	-0.0870157	-0.38542	-0.121189	-0.389138	0.0890303	0.292175	-0.298346	0.0128561	0.069668	0.0519652	0.589873	0.672986	-0.214953	-0.0419675	-0.538267	-0.393472	-0.243119	0.0450668	0.134897	0.482515	0.45559	-0.0787603	-0.478768	0.388576
0.754717	0.943128	0.151466	-0.383408	-0.0849057	0.26403	0.455991	0.323335	-0.535637	0.455674	-0.283836	-0.0148032	0.117233	-0.230047	-0.168971	-0.359925	0.0938967	-0.0131481	-0.0935718	-0.279062	0.325067	-0.465731	-0.449953	-0.280014	-0.104766	-0.282287	-0.736899	-0.784111	0.60013
0.117387	-0.367292	-0.539866	-0.091595	0.418931	0.551555	0.520978	0.647137	0.00237904	0.700332	-0.60962	-0.498578	0.391547	0.170935	0.0655154	0.0855582	0.0574942	-0.337571	-0.251205	-0.353774	0.163551	0.100917	-0.0803154	0.05604	-0.289873	0.429533	-0.360256	-0.727023	0.0518254
0.702769	0.397834	0.211938	-0.36969	0.0471698	0.422957	0.104574	0.392848	-0.119951	0.575777	-0.348024	0.334682	0.533328	-0.108928	-0.0723378	0.0484564	-0.00791726	0.385385	-0.111459	0.587063	-0.267725	0.490604	-0.300514	-0.311054	-0.308623	-0.53887	-0.303417	-0.661905	0.649514
0.436626	-0.056872	0.0664696	0.140775	-0.0141509	0.0374099	-0.187171	-0.257977	-0.296691	0.273218	-0.299352	-0.815668	-0.339613	0.160186	-0.364436	-0.455602	-0.550149	-0.331679	-0.197828	-0.32255	0.0989471	0.165585	-0.290879	0.495328	0.570602	-0.0687009	-0.252775	-0.163416	0.690215
-0.24717	-0.21327	-0.362662	-0.177529	-0.502147	-0.436432	-0.433343	-0.532106	0.174066	-0.231883	0.189573	-0.813421	-0.386674	-0.276995	-0.00506691	0.595196	0.441847	-0.15875	0.357304	-0.120581	-0.245201	-0.224771	0.277193	0.569177	0.469324	0.495482	-0.31023	-0.0646104	0.612382
-0.80498	0.145368	-0.61679	-0.348294	0.20283	0.50134	-0.0637051	0.560805	0.665016	0.49785	-0.119018	-0.155544	0.485147	-0.178451	-0.314598	-0.80191	-0.564083	0.682243	-0.460513	0.571343	-0.14486	0.266761	0.342237	-0.0129321	0.172521	0.389417	-0.133515	-0.589829	0.55818
-0.447653	-0.0331754	-0.145861	-0.069473	-0.240058	0.262302	-0.178737	0.163462	0.599842	0.199574	-0.508054	-0.513761	0.0754717	-0.397438	0.661466	-0.300924	-0.521959	0.107477	-0.234941	0.326448	-0.154206	-0.151376	0.222321	-0.229325	-0.228536	-0.121303	-0.0374352	0.196601	0.665641
0.220216	0.454525	0.312146	0.622584	0.0669671	-0.163216	-0.142407	0.197115	-0.541992	-0.151523	-0.306816	-0.732526	0.663192	-0.154322	-0.183968	-0.655516	-0.793427	-0.0677112	-0.486244	0.59434	0.202409	-0.0229358	0.0863534	0.308517	0.13285	0.497334	-0.364628	-0.503728	0.687181
0.0276631	-0.524893	0.09596	0.133546	-0.359185	-0.0257038	-0.540937	-0.0493736	-0.359048	0.338978	0.00974197	0.279954	-0.373695	-0.249547	0.220052	0.621406	0.370823	-0.311143	0.0581335	-0.556544	-0.313064	0.482587	0.420205	0.389981	0.455026	-0.0729067	0.0992551	-0.000938967	0.58379
0.557767	-0.613149	-0.107844	-0.176161	-0.625463	-0.249448	-0.359349	-0.566725	0.345416	-0.444728	-0.169444	-0.368664	-0.510997	-0.200227	0.503498	0.156892	-0.537257	-0.453793	-0.225681	-0.340348	-0.401718	-0.109768	-0.139496	0.397697	0.3709	0.195986	0.181059	0.545824	0.839293
0.825472	-0.37861	-0.251442	-0.386611	-0.349993	0.59021	-0.112048	0.522429	0.00272958	0.376198	-0.572531	-0.672811	0.0664796	-0.397325	-0.0939458	-0.356134	-0.665975	-0.199028	-0.494458	-0.51202	-0.590283	-0.389908	-0.259	0.257932	0.277399	0.451878	-0.256113	-0.332359	0.750527
-0.797635	-0.611374	0.0461216	0.405907	0.174528	0.12744	-0.317536	0.337071	0.0479197	-0.121643	-0.0158943	-0.617512	-0.0330189	0.547634	0.181793	-0.279723	0.00391446	0.363752	0.0908683	0.385658	-0.397715	0.677348	0.262136	0.321592	0.139229	0.349129	0.186119	-0.24747	0.583476
0.258604	-0.567465	-0.0582507	-0.0794393	-0.364555	0.338373	-0.229339	0.342553	-0.198068	-0.0907285	-0.177101	-0.760687	0.371849	0.289761	-0.510642	-0.653653	-0.714745	0.18931	-0.0957689	0.269052	-0.41483	0.137391	0.469483	0.161613	0.169445	0.0800666	-0.277704	-0.494906	0.823933
-0.458327	-0.742356	0.225566	-0.369159	-0.235849	0.0529613	0.00947867	-0.323302	0.506505	0.144814	-0.0924946	-0.791505	-0.178844	0.0979752	0.0442348	0.274158	-0.245743	0.0282798	-0.103676	-0.139743	-0.130841	-0.220183	-0.342949	0.236276	-0.0207672	0.00267296	-0.123503	-0.320357	0.882927
0.666143	-0.249569	0.314003	-0.144079	0.0193361	0.399307	0.505513	0.463953	-0.123746	0.408483	0.0275383	-0.175499	0.448545	0.0361472	-0.809647	0.274356	0.187274	0.0783152	-0.248216	0.298691	-0.583994	-0.640476	-0.0930423	-0.187726	-0.0101816	-0.478489	-0.482503	-0.507977	0.510788
0.480112	0.490084	0.116015	-0.0309316	0.228386	0.388068	0.213728	0.662202	-0.53613	0.22662	-0.0459966	0.193615	0.460896	-0.315133	0.0402566	0.226779	-0.0614353	0.256049	0.438635	-0.171278	-0.187065	-0.0688073	0.454879	-0.0199005	-0.0338164	-0.579178	-0.303599	-0.591667	-0.298322
0.136915	-0.836314	0.00302779	-0.0046729	-0.426723	0.210989	-0.25178	0.385352	0.0493262	0.0323643	-0.494973	-0.404444	0.127667	-9.84931e-05	-0.237403	0.0620434	-0.494891	-0.285705	-0.189569	-0.351849	-0.507842	-0.357798	0.189512	0.473225	0.198296	0.500164	0.182532	0.260207	0.647611
0.721698	0.00473934	0.633369	-0.0934579	-0.282204	-0.125646	0.490109	-0.365416	0.441659	0.0120705	-0.569052	-0.0857305	0.0300617	-0.0629942	0.270281	-0.431794	-0.625358	-0.00150358	-0.299238	0.349658	0.345204	0.245475	0.285106	-0.54452	-0.268066	-0.501942	-0.140681	-0.487686	0.770732
0.823351	0.056872	0.381706	0.215828	0.204403	0.276835	0.408768	0.461976	-0.704106	0.460633	-0.601888	-0.321727	0.483515	-0.10747	0.111264	0.388952	0.144358	-0.114789	0.0289645	0.185342	-0.11215	-0.165138	-0.44613	-0.204604	-0.0917874	-0.445536	-0.435771	-0.63869	0.730908
0.770609	0.056872	0.270059	-0.0794393	-0.29506	-0.276176	0.34797	-0.240266	-0.0181932	0.139934	-0.245747	-0.304517	0.291642	-0.0779793	-0.317913	-0.155309	-0.465285	-0.391599	-0.0722373	0.453953	0.0742104	-0.253483	-0.165857	-0.279166	0.178172	0.472239	-0.389314	-0.638557	0.746376
-0.140316	0.391748	-0.30394	-0.0787664	0.141509	0.185327	0.250138	0.186663	-0.398293	0.109076	-0.361794	-0.486835	0.133617	-0.169014	0.474121	-0.568502	-0.635875	-0.0573832	-0.284131	0.290898	-0.0186916	0.238532	-0.271527	0.383698	0.109424	0.199679	-0.516105	-0.570724	0.811918
-0.663023	-0.521906	0.437539	0.624312	-0.0297205	0.46499	-0.397075	0.061273	-0.432597	-0.219198	-0.422766	-0.676395	0.0992519	-0.177875	-0.116387	-0.150053	-0.775056	-0.221447	-0.308377	-0.265185	-0.131143	-0.862385	0.0764038	0.294351	0.136951	0.400077	0.224939	-0.448037	0.56069
-0.669661	-0.663531	0.458854	-0.194035	-0.160757	0.357419	0.0853081	-0.275008	0.0851482	0.361148	-0.116329	-0.682934	-0.220407	-0.239145	-0.334081	-0.261457	-0.199794	-0.517264	-0.0799698	0.00758324	0.401362	-0.449108	-0.019522	-0.102341	-0.142086	0.177321	0.4555	-0.0317662	0.681855
0.67457	-0.590445	0.035014	0.306943	0.488507	0.58215	0.120722	0.556385	-0.264357	0.404421	-0.443294	-0.682104	0.573916	-0.10859	-0.657406	-0.509182	-0.817297	-0.264221	-0.687353	0.141313	-0.402769	-0.0137615	0.377557	0.137528	-0.47044	-0.0353951	-0.157599	-0.464855	0.731564
-0.538492	-0.109081	0.041108	0.0394752	0.193396	0.104642	0.587793	0.37791	-0.0478261	0.573753	-0.394592	-0.524737	0.55373	-0.00394092	0.702262	-0.399827	-0.611824	0.120691	-0.211903	0.362873	0.131288	-0.148457	-0.213882	0.113404	-0.0399407	-0.287867	-0.536805	-0.675301	0.709567
0.48952	-0.391556	-0.0353372	-0.57259	-0.22434	0.0743234	-0.0541702	0.0432692	0.222222	0.0992248	-0.131559	-0.393876	-0.016713	-0.122339	0.0418605	0.382376	-0.216762	-0.491289	0.309002	0.152205	-0.325498	-0.33945	0.340939	0.231444	0.289882	-0.652443	-0.392028	-0.135491	0.669187
0.439958	-0.260081	0.0148487	-0.507915	0.26932	0.420906	0.241076	0.493918	-0.314565	0.328904	-0.128304	0.115207	-0.0707547	-0.364626	0.590293	-0.103881	-0.623258	-0.588785	-0.366029	0.0196011	0.106658	-0.183721	-0.0542968	0.444845	0.342219	-0.281357	-0.501814	-0.183686	0.513185
0.778263	0.641181	0.45954	0.0747664	0.266406	0.207934	0.28444	0.54555	-0.552277	-0.27198	-0.442209	-0.784981	0.371729	-0.317975	0.0520732	-0.214635	-0.73718	0.16273	0.0821114	0.629298	-0.0233645	0.0733945	-0.426687	0.144918	0.0226486	-0.195504	-0.504949	-0.498971	0.491679
0.679305	-0.308833	0.129912	-0.0900119	-0.0707547	0.0318251	0.343556	-0.127236	0.252123	0.267263	-0.406913	-0.273733	0.509727	0.208871	0.275766	-0.403495	-0.724986	0.118294	-0.154597	0.419861	-0.0420561	0.087156	0.0103126	-0.384012	-0.292106	-0.136792	-0.355958	-0.699343	0.718892
0.395842	-0.540022	-0.189667	0.102804	0.182106	0.429898	0.0603312	0.298436	0.489105	0.0972925	0.164036	-0.730059	-0.286289	0.213494	0.36516	-0.43099	-0.607277	0.0687802	-0.159104	0.0344732	-0.371162	0.344394	0.387337	-0.388374	-0.0273107	-0.171516	-0.319385	-0.650636	0.731314
0.113833	-0.773017	-0.289785	0.199665	0.522292	0.215955	0.147999	0.661895	-0.415179	0.205422	-0.348148	-0.421452	0.735003	-0.584728	-0.552184	0.613523	0.379611	-0.0794393	0.154566	0.183962	-0.336449	-0.675121	0.0037037	-0.237675	-0.497035	-0.0357304	0.31095	-0.273815	0.630627
0.604948	-0.413219	0.248486	0.41658	0.103774	0.28194	0.311123	0.14668	-0.412948	0.36994	-0.643219	-0.654378	0.315702	-0.280594	0.191015	-0.641879	-0.826454	-0.296702	-0.244421	0.145581	-0.129635	-0.568807	-0.441657	0.199005	-0.337883	-0.249201	0.141841	-0.130927	0.635362
0.764151	-0.473134	-0.191918	-0.0373832	-0.0754717	-0.0826886	-0.331744	-0.0321592	0.509907	0.171971	-0.286528	-0.653968	-0.117303	-0.00717728	-0.284375	0.120515	-0.206573	-0.0606138	-0.097832	0.183962	-0.428547	-0.150203	0.0906078	-0.274366	-0.112838	-0.519921	-0.073652	-0.0478022	0.76426
0.0179626	-0.0379147	0.222163	-0.00934579	0.0518868	0.307321	0.326148	0.51398	-0.246972	0.64578	-0.664385	-0.586406	0.198113	-0.550037	0.431107	-0.275166	-0.699531	-0.52083	-0.258251	0.13604	-0.268996	-0.633028	-0.211026	-0.228527	-0.173773	-0.446844	-0.176001	-0.17034	0.843906
0.540263	-0.394553	0.156942	0.459588	-0.529964	0.220674	-0.41104	-0.0191277	0.176743	0.0960612	-0.348987	-0.426523	-0.184377	-0.320114	0.448453	-0.336503	-0.400928	-0.480644	-0.130479	-0.190232	-0.24898	-0.738532	-0.321407	-0.0338322	-0.155145	-0.127792	-0.0207916	0.0882206	0.745644
0.49917	0.195634	0.0212077	0.162339	-0.0613208	0.38788	0.118483	0.5625	-0.496471	0.604785	0.0457773	0.00921659	-0.0287816	0.454775	-0.594792	0.603378	0.133261	-0.339017	-0.0586791	-0.220054	0.221546	0.0362334	-0.032475	0.132735	-0.187988	-0.215198	0.00806948	-0.232317	-0.27742
-0.0849057	-0.435997	-0.20384	-0.218728	0.330887	0.261366	0.537285	0.0798583	0.514475	0.389836	-0.625522	-0.669297	0.0452531	-0.415006	-0.208177	-0.329395	-0.425245	0.463466	-0.227614	0.460518	0.0747664	0.123853	-0.136285	-0.323348	-0.450532	-0.00943396	-0.233259	-0.612605	0.796762

## Sheet: Supplementary Figure 10
patients\replicates	0	1	2	3	4	5	6	7	8	9
1	2.05549	2.05549	2.05549	2.05549	2.05549	2.05549	2.05549	2.05549	2.05549	2.05549
2	-15.5173	-15.5173	-15.5173	-15.5173	-15.5173	-15.5173	-15.5173	-15.5173	-15.5173	-15.5173
3	-9.88321	-9.88321	-9.88321	-9.88321	-9.88321	-9.88321	-9.88321	-9.88321	-9.88321	-9.88321
4	-6.36738	-6.36738	-6.36738	-6.36738	-6.36738	-6.36738	-6.36738	-6.36738	-6.36738	-6.36738
5	14.7275	14.7275	14.7275	14.7275	14.7275	14.7275	14.7275	14.7275	14.7275	14.7275
6	-4.47971	-4.47971	-4.47971	-4.47971	-4.47971	-4.47971	-4.47971	-4.47971	-4.47971	-4.47971
7	15.1817	15.1816	15.1816	15.1816	15.1817	15.1816	15.1817	15.1817	15.1816	15.1816
8	-6.24399	-6.24399	-6.24399	-6.24399	-6.244	-6.24399	-6.24399	-6.24399	-6.244	-6.244
9	1.53975	1.53975	1.53976	1.53975	1.53975	1.53975	1.53975	1.53975	1.53975	1.53975
10	-8.40741	-8.40741	-8.40741	-8.40741	-8.40741	-8.40741	-8.40741	-8.40741	-8.40741	-8.40741
11	-5.97096	-5.97096	-5.97096	-5.97096	-5.97096	-5.97096	-5.97096	-5.97096	-5.97096	-5.97096
12	14.2335	14.2335	14.2335	14.2335	14.2335	14.2335	14.2335	14.2335	14.2335	14.2335
13	-2.34145	-2.34145	-2.34145	-2.34145	-2.34145	-2.34145	-2.34145	-2.34144	-2.34145	-2.34144
14	-4.77052	-4.77052	-4.77052	-4.77052	-4.77052	-4.77052	-4.77052	-4.77052	-4.77052	-4.77052
15	-13.609	-13.609	-13.609	-13.609	-13.609	-13.609	-13.609	-13.609	-13.609	-13.609
16	14.6829	14.6829	14.6829	14.6829	14.6829	14.6829	14.6829	14.6829	14.6829	14.6829
17	4.4761	4.4761	4.4761	4.4761	4.4761	4.4761	4.4761	4.4761	4.4761	4.4761
18	15.0383	15.0383	15.0383	15.0383	15.0383	15.0383	15.0383	15.0383	15.0383	15.0383
19	13.7843	13.7843	13.7843	13.7843	13.7843	13.7843	13.7843	13.7843	13.7843	13.7843
20	14.6889	14.6889	14.6889	14.6889	14.6889	14.6889	14.6889	14.6889	14.6889	14.6889
21	8.18564	8.18564	8.18564	8.18564	8.18564	8.18564	8.18564	8.18564	8.18564	8.18564
22	15.1224	15.1224	15.1224	15.1224	15.1224	15.1224	15.1224	15.1224	15.1224	15.1224
23	10.5027	10.5027	10.5027	10.5027	10.5027	10.5027	10.5027	10.5027	10.5027	10.5027
24	0.900926	0.900926	0.900927	0.900925	0.900925	0.900928	0.900927	0.900926	0.900927	0.900925
25	-13.7222	-13.7222	-13.7222	-13.7222	-13.7222	-13.7222	-13.7222	-13.7222	-13.7222	-13.7222
26	-10.1417	-10.1417	-10.1417	-10.1417	-10.1417	-10.1417	-10.1417	-10.1417	-10.1417	-10.1417
27	8.67188	8.67188	8.67188	8.67188	8.67188	8.67188	8.67188	8.67188	8.67188	8.67188
28	1.46081	1.46081	1.46081	1.46081	1.46081	1.46081	1.46081	1.46081	1.46081	1.46081
29	14.2915	14.2915	14.2915	14.2915	14.2915	14.2915	14.2915	14.2915	14.2915	14.2915
30	7.50495	7.50495	7.50495	7.50495	7.50495	7.50495	7.50495	7.50495	7.50495	7.50495
31	-2.28199	-2.28198	-2.28199	-2.28199	-2.28199	-2.28199	-2.28198	-2.28199	-2.28198	-2.28198
32	15.711	15.711	15.711	15.711	15.711	15.711	15.711	15.711	15.711	15.711
33	-11.7984	-11.7984	-11.7984	-11.7984	-11.7984	-11.7984	-11.7984	-11.7984	-11.7984	-11.7984
34	-16.1856	-16.1856	-16.1856	-16.1856	-16.1856	-16.1856	-16.1856	-16.1856	-16.1856	-16.1856
35	1.26355	1.26355	1.26355	1.26355	1.26355	1.26355	1.26355	1.26355	1.26355	1.26355
36	14.7702	14.7702	14.7702	14.7702	14.7702	14.7702	14.7702	14.7702	14.7702	14.7702
37	-7.3528	-7.3528	-7.3528	-7.3528	-7.3528	-7.3528	-7.3528	-7.3528	-7.3528	-7.3528
38	0.0252447	0.0252438	0.0252452	0.0252436	0.0252454	0.025245	0.0252445	0.0252451	0.0252436	0.0252442
39	-7.96043	-7.96044	-7.96044	-7.96043	-7.96044	-7.96044	-7.96043	-7.96044	-7.96044	-7.96043
40	1.62637	1.62637	1.62637	1.62637	1.62637	1.62636	1.62637	1.62637	1.62637	1.62637
41	-12.1774	-12.1774	-12.1774	-12.1774	-12.1774	-12.1774	-12.1774	-12.1774	-12.1774	-12.1774
42	-15.649	-15.649	-15.649	-15.649	-15.649	-15.649	-15.649	-15.649	-15.649	-15.649
43	5.64929	5.64929	5.64929	5.64929	5.64929	5.64929	5.64929	5.64929	5.64929	5.64929
44	-6.10046	-6.10046	-6.10046	-6.10046	-6.10046	-6.10046	-6.10046	-6.10046	-6.10046	-6.10046
45	14.9398	14.9398	14.9398	14.9398	14.9398	14.9398	14.9398	14.9398	14.9398	14.9398
46	-2.0994	-2.09941	-2.0994	-2.09941	-2.09941	-2.0994	-2.0994	-2.0994	-2.0994	-2.0994
47	-3.2635	-3.2635	-3.2635	-3.2635	-3.2635	-3.2635	-3.2635	-3.2635	-3.2635	-3.2635
48	12.5311	12.5311	12.5311	12.5311	12.5311	12.5311	12.5311	12.5311	12.5311	12.5311
49	-1.18818	-1.18818	-1.18818	-1.18818	-1.18818	-1.18818	-1.18818	-1.18818	-1.18818	-1.18818
50	13.144	13.144	13.144	13.144	13.144	13.144	13.144	13.144	13.144	13.144
51	-0.724135	-0.724134	-0.724134	-0.724133	-0.724137	-0.724136	-0.724135	-0.724134	-0.724133	-0.724135
52	15.2223	15.2223	15.2223	15.2223	15.2223	15.2223	15.2223	15.2223	15.2223	15.2223
53	-1.43275	-1.43275	-1.43274	-1.43275	-1.43275	-1.43275	-1.43275	-1.43275	-1.43275	-1.43274
54	-6.20675	-6.20675	-6.20675	-6.20675	-6.20675	-6.20675	-6.20675	-6.20675	-6.20675	-6.20675
55	5.02813	5.02813	5.02813	5.02813	5.02813	5.02813	5.02813	5.02813	5.02813	5.02813
56	-5.34336	-5.34336	-5.34336	-5.34336	-5.34336	-5.34336	-5.34336	-5.34336	-5.34337	-5.34336
57	-5.55534	-5.55534	-5.55534	-5.55534	-5.55534	-5.55534	-5.55534	-5.55534	-5.55534	-5.55534
58	15.0725	15.0725	15.0725	15.0725	15.0725	15.0725	15.0725	15.0725	15.0725	15.0725
59	14.8326	14.8326	14.8326	14.8326	14.8326	14.8326	14.8326	14.8326	14.8326	14.8326
60	14.9961	14.9961	14.9961	14.9961	14.9961	14.9961	14.9961	14.9961	14.9961	14.9961
61	-5.20745	-5.20745	-5.20745	-5.20745	-5.20745	-5.20745	-5.20745	-5.20745	-5.20745	-5.20745
62	11.6625	11.6625	11.6625	11.6625	11.6625	11.6625	11.6625	11.6625	11.6625	11.6625
63	-16.344	-16.344	-16.344	-16.344	-16.344	-16.344	-16.344	-16.344	-16.344	-16.344
64	-4.44529	-4.44529	-4.44529	-4.44529	-4.44529	-4.44529	-4.44529	-4.44529	-4.44529	-4.44529
65	7.89706	7.89706	7.89706	7.89706	7.89706	7.89706	7.89706	7.89706	7.89706	7.89706
66	-6.9513	-6.95129	-6.95129	-6.95129	-6.9513	-6.95129	-6.9513	-6.9513	-6.95129	-6.9513
67	14.0814	14.0814	14.0814	14.0814	14.0814	14.0814	14.0814	14.0814	14.0814	14.0814
68	-1.59013	-1.59013	-1.59013	-1.59013	-1.59013	-1.59013	-1.59013	-1.59013	-1.59013	-1.59013
69	14.4332	14.4332	14.4332	14.4332	14.4332	14.4332	14.4332	14.4332	14.4332	14.4332
70	-7.22199	-7.22199	-7.22199	-7.222	-7.222	-7.22199	-7.22199	-7.22199	-7.22199	-7.22199
71	10.1897	10.1897	10.1897	10.1897	10.1897	10.1897	10.1897	10.1897	10.1897	10.1897
72	6.31764	6.31764	6.31764	6.31764	6.31764	6.31764	6.31764	6.31764	6.31764	6.31764
73	-10.1113	-10.1113	-10.1113	-10.1113	-10.1113	-10.1113	-10.1113	-10.1113	-10.1113	-10.1113
74	-1.97103	-1.97103	-1.97103	-1.97103	-1.97103	-1.97103	-1.97103	-1.97103	-1.97103	-1.97103
75	-9.57186	-9.57186	-9.57186	-9.57186	-9.57186	-9.57186	-9.57186	-9.57186	-9.57186	-9.57186
76	3.49044	3.49044	3.49043	3.49043	3.49044	3.49043	3.49043	3.49044	3.49043	3.49044
77	8.42063	8.42063	8.42063	8.42063	8.42063	8.42063	8.42063	8.42063	8.42063	8.42064
78	15.4673	15.4673	15.4673	15.4673	15.4673	15.4673	15.4673	15.4673	15.4673	15.4673
79	-16.2916	-16.2916	-16.2916	-16.2916	-16.2916	-16.2916	-16.2916	-16.2916	-16.2916	-16.2916
80	-12.6186	-12.6186	-12.6186	-12.6186	-12.6186	-12.6186	-12.6186	-12.6186	-12.6186	-12.6186
81	-10.7193	-10.7193	-10.7193	-10.7193	-10.7193	-10.7193	-10.7193	-10.7193	-10.7193	-10.7193
82	-14.8091	-14.8091	-14.8091	-14.8091	-14.8091	-14.8091	-14.8091	-14.8091	-14.8091	-14.8091
83	-4.45997	-4.45997	-4.45997	-4.45997	-4.45997	-4.45997	-4.45997	-4.45998	-4.45997	-4.45997
84	9.86069	9.86069	9.86069	9.86069	9.86069	9.86069	9.86069	9.86069	9.86069	9.86069
85	-16.2115	-16.2115	-16.2115	-16.2115	-16.2115	-16.2115	-16.2115	-16.2115	-16.2115	-16.2115
86	-11.3084	-11.3084	-11.3084	-11.3084	-11.3084	-11.3084	-11.3084	-11.3084	-11.3084	-11.3084
87	0.352406	0.352406	0.352407	0.352405	0.352405	0.352405	0.352406	0.352407	0.352406	0.352407
88	-13.1776	-13.1776	-13.1776	-13.1776	-13.1776	-13.1776	-13.1776	-13.1776	-13.1776	-13.1776
89	14.8085	14.8085	14.8085	14.8085	14.8085	14.8085	14.8085	14.8085	14.8085	14.8085
90	-15.3041	-15.3041	-15.3041	-15.3041	-15.3041	-15.3041	-15.3041	-15.3041	-15.3041	-15.3041
91	11.5579	11.5579	11.5579	11.5579	11.5579	11.5579	11.5579	11.5579	11.5579	11.5579
92	-12.8827	-12.8827	-12.8827	-12.8827	-12.8827	-12.8827	-12.8827	-12.8827	-12.8827	-12.8827
93	-3.52235	-3.52235	-3.52235	-3.52235	-3.52235	-3.52235	-3.52235	-3.52235	-3.52235	-3.52235
94	-5.52454	-5.52454	-5.52455	-5.52455	-5.52454	-5.52455	-5.52455	-5.52455	-5.52455	-5.52455
95	2.94836	2.94836	2.94836	2.94836	2.94836	2.94836	2.94836	2.94836	2.94836	2.94836
96	4.53645	4.53645	4.53645	4.53645	4.53645	4.53645	4.53645	4.53645	4.53645	4.53645
97	12.7832	12.7832	12.7832	12.7832	12.7832	12.7832	12.7832	12.7832	12.7832	12.7832
98	15.5269	15.5269	15.5269	15.5269	15.5269	15.5269	15.5269	15.5269	15.5269	15.5269
99	-0.76048	-0.760481	-0.760479	-0.760482	-0.760483	-0.76048	-0.760482	-0.760482	-0.760481	-0.76048
100	15.0342	15.0342	15.0342	15.0342	15.0342	15.0342	15.0342	15.0342	15.0342	15.0342
101	15.3398	15.3398	15.3398	15.3398	15.3398	15.3398	15.3398	15.3398	15.3398	15.3398
102	4.3953	4.39531	4.3953	4.39531	4.39531	4.3953	4.39531	4.39531	4.39531	4.3953
103	-5.78014	-5.78014	-5.78014	-5.78014	-5.78014	-5.78014	-5.78014	-5.78014	-5.78014	-5.78014
104	-1.65847	-1.65847	-1.65847	-1.65847	-1.65847	-1.65847	-1.65847	-1.65847	-1.65847	-1.65847
105	-8.2162	-8.2162	-8.2162	-8.2162	-8.2162	-8.2162	-8.2162	-8.2162	-8.2162	-8.2162
106	6.55832	6.55832	6.55832	6.55832	6.55832	6.55832	6.55832	6.55832	6.55832	6.55832
107	5.66204	5.66204	5.66204	5.66204	5.66204	5.66204	5.66204	5.66203	5.66204	5.66204
108	1.73741	1.7374	1.7374	1.73741	1.7374	1.73741	1.7374	1.73741	1.7374	1.7374
109	8.04474	8.04474	8.04474	8.04474	8.04474	8.04474	8.04474	8.04474	8.04474	8.04474
110	15.1564	15.1564	15.1564	15.1564	15.1564	15.1564	15.1564	15.1564	15.1564	15.1564
111	1.4322	1.4322	1.4322	1.4322	1.4322	1.4322	1.4322	1.4322	1.4322	1.4322
112	7.06855	7.06855	7.06855	7.06855	7.06855	7.06855	7.06855	7.06855	7.06855	7.06855
113	13.0313	13.0313	13.0313	13.0313	13.0313	13.0313	13.0313	13.0313	13.0313	13.0313
114	-16.2415	-16.2415	-16.2415	-16.2415	-16.2415	-16.2415	-16.2415	-16.2415	-16.2415	-16.2415
115	-4.64129	-4.64129	-4.64129	-4.64129	-4.64129	-4.64129	-4.64129	-4.64129	-4.64129	-4.64129
116	-0.609765	-0.609763	-0.609765	-0.609762	-0.609764	-0.609764	-0.609765	-0.609765	-0.609764	-0.609764
117	6.01676	6.01676	6.01676	6.01676	6.01676	6.01676	6.01676	6.01676	6.01676	6.01676
118	-14.2863	-14.2863	-14.2863	-14.2863	-14.2863	-14.2863	-14.2863	-14.2863	-14.2863	-14.2863
119	-15.2765	-15.2765	-15.2765	-15.2765	-15.2765	-15.2765	-15.2765	-15.2765	-15.2765	-15.2765
120	15.3124	15.3124	15.3124	15.3124	15.3124	15.3124	15.3124	15.3124	15.3124	15.3124
121	11.1205	11.1205	11.1205	11.1205	11.1205	11.1205	11.1205	11.1205	11.1205	11.1205
122	5.1801	5.18011	5.1801	5.1801	5.1801	5.1801	5.1801	5.18011	5.1801	5.18011
123	10.0555	10.0555	10.0555	10.0555	10.0555	10.0555	10.0555	10.0555	10.0555	10.0555
124	-7.1502	-7.1502	-7.1502	-7.1502	-7.1502	-7.1502	-7.1502	-7.1502	-7.1502	-7.1502
125	14.9901	14.9901	14.9901	14.9901	14.9901	14.9901	14.9901	14.9901	14.9901	14.9901
126	10.172	10.172	10.172	10.172	10.172	10.172	10.172	10.172	10.172	10.172
127	-3.69381	-3.69381	-3.69381	-3.69381	-3.69381	-3.69381	-3.69381	-3.69381	-3.69381	-3.69381
128	9.18498	9.18498	9.18498	9.18497	9.18498	9.18498	9.18498	9.18498	9.18498	9.18498
129	-12.1126	-12.1126	-12.1126	-12.1126	-12.1126	-12.1126	-12.1126	-12.1126	-12.1126	-12.1126
130	2.06769	2.06769	2.06768	2.06769	2.06769	2.06768	2.06769	2.06769	2.06769	2.06768
131	-10.576	-10.576	-10.576	-10.576	-10.576	-10.576	-10.576	-10.576	-10.576	-10.576
132	7.34853	7.34853	7.34853	7.34853	7.34853	7.34853	7.34853	7.34853	7.34853	7.34853
133	-16.0262	-16.0262	-16.0262	-16.0262	-16.0262	-16.0262	-16.0262	-16.0262	-16.0262	-16.0262
134	3.98521	3.98521	3.98521	3.98521	3.98521	3.98521	3.98521	3.98521	3.98521	3.98521
135	-4.17922	-4.17922	-4.17922	-4.17922	-4.17922	-4.17922	-4.17922	-4.17922	-4.17922	-4.17922
136	-3.70282	-3.70282	-3.70282	-3.70282	-3.70282	-3.70282	-3.70282	-3.70282	-3.70282	-3.70282
137	-3.60259	-3.60259	-3.60259	-3.60259	-3.60259	-3.60259	-3.60259	-3.60259	-3.60259	-3.60259
138	3.05183	3.05183	3.05183	3.05183	3.05183	3.05182	3.05183	3.05183	3.05182	3.05183
139	7.31899	7.31899	7.31899	7.31899	7.31899	7.31899	7.31899	7.31899	7.31899	7.31899
140	14.1301	14.1301	14.1301	14.1301	14.1301	14.1301	14.1301	14.1301	14.1301	14.1301
141	14.7189	14.7189	14.7189	14.7189	14.7189	14.7189	14.7189	14.7189	14.7189	14.7189
142	-6.47403	-6.47403	-6.47403	-6.47403	-6.47403	-6.47403	-6.47403	-6.47403	-6.47402	-6.47403
143	3.04098	3.04098	3.04098	3.04098	3.04098	3.04098	3.04098	3.04098	3.04098	3.04098
144	14.155	14.155	14.155	14.155	14.155	14.155	14.155	14.155	14.155	14.155
145	6.88771	6.88771	6.88771	6.88771	6.88771	6.88771	6.88771	6.88771	6.88771	6.88771
146	-4.96471	-4.96471	-4.96471	-4.96471	-4.96471	-4.96471	-4.96471	-4.96471	-4.96471	-4.96471
147	-3.46087	-3.46087	-3.46087	-3.46087	-3.46087	-3.46087	-3.46087	-3.46087	-3.46087	-3.46087
148	10.1642	10.1642	10.1642	10.1642	10.1642	10.1642	10.1642	10.1642	10.1642	10.1642
149	11.3099	11.3099	11.3099	11.3099	11.3099	11.3099	11.3099	11.3099	11.3099	11.3099
150	-4.99739	-4.99738	-4.99738	-4.99739	-4.99739	-4.99738	-4.99739	-4.99739	-4.99739	-4.99739
151	14.7136	14.7136	14.7136	14.7136	14.7136	14.7136	14.7136	14.7136	14.7136	14.7136
152	10.2129	10.2129	10.2129	10.2129	10.2129	10.2129	10.2129	10.2129	10.2129	10.2129
153	-2.37888	-2.37888	-2.37888	-2.37888	-2.37887	-2.37888	-2.37888	-2.37888	-2.37888	-2.37888
154	-5.96199	-5.96199	-5.96199	-5.96199	-5.96199	-5.96199	-5.96199	-5.96199	-5.96199	-5.96199
155	-9.98046	-9.98046	-9.98045	-9.98046	-9.98046	-9.98046	-9.98045	-9.98045	-9.98046	-9.98046
156	8.96706	8.96706	8.96706	8.96706	8.96706	8.96706	8.96706	8.96706	8.96706	8.96706
157	3.9699	3.9699	3.9699	3.9699	3.9699	3.9699	3.9699	3.9699	3.9699	3.9699
158	8.83257	8.83257	8.83257	8.83257	8.83257	8.83257	8.83256	8.83257	8.83257	8.83256
159	-9.0873	-9.0873	-9.0873	-9.08731	-9.0873	-9.0873	-9.0873	-9.0873	-9.0873	-9.0873
160	3.28522	3.28522	3.28522	3.28522	3.28522	3.28522	3.28522	3.28522	3.28522	3.28522
161	3.60595	3.60595	3.60595	3.60595	3.60595	3.60595	3.60595	3.60595	3.60595	3.60595
162	-3.75707	-3.75707	-3.75707	-3.75707	-3.75706	-3.75707	-3.75707	-3.75707	-3.75707	-3.75707
163	15.0879	15.0879	15.0879	15.0879	15.0879	15.0879	15.0879	15.0879	15.0879	15.0879
164	-5.22523	-5.22523	-5.22523	-5.22523	-5.22523	-5.22523	-5.22523	-5.22523	-5.22523	-5.22523
165	-13.6034	-13.6034	-13.6034	-13.6034	-13.6034	-13.6034	-13.6034	-13.6034	-13.6034	-13.6034
166	1.0257	1.0257	1.0257	1.0257	1.0257	1.0257	1.0257	1.0257	1.0257	1.0257
167	0.85668	0.856682	0.856682	0.856682	0.85668	0.856682	0.856682	0.856682	0.85668	0.856682
168	1.71517	1.71517	1.71517	1.71517	1.71517	1.71517	1.71517	1.71517	1.71517	1.71517
169	5.83163	5.83163	5.83163	5.83163	5.83163	5.83163	5.83163	5.83163	5.83163	5.83163
170	14.2213	14.2213	14.2213	14.2213	14.2213	14.2213	14.2213	14.2213	14.2213	14.2213
171	-10.4698	-10.4698	-10.4698	-10.4698	-10.4698	-10.4698	-10.4698	-10.4698	-10.4698	-10.4698
172	-5.70886	-5.70886	-5.70886	-5.70886	-5.70886	-5.70886	-5.70886	-5.70886	-5.70886	-5.70886
173	6.43836	6.43835	6.43836	6.43836	6.43836	6.43836	6.43836	6.43836	6.43836	6.43836
174	-1.33632	-1.33632	-1.33633	-1.33632	-1.33632	-1.33633	-1.33632	-1.33633	-1.33633	-1.33632
175	5.0454	5.04541	5.04541	5.04541	5.04541	5.04542	5.04541	5.04541	5.04541	5.04541
176	-8.00034	-8.00034	-8.00034	-8.00034	-8.00034	-8.00034	-8.00034	-8.00034	-8.00034	-8.00034
177	-16.3827	-16.3828	-16.3827	-16.3828	-16.3827	-16.3827	-16.3828	-16.3827	-16.3828	-16.3828
178	4.84567	4.84567	4.84567	4.84567	4.84567	4.84567	4.84567	4.84567	4.84567	4.84567
179	-2.19191	-2.19191	-2.19191	-2.19191	-2.19191	-2.19191	-2.19191	-2.19191	-2.19191	-2.19191
180	-16.2753	-16.2753	-16.2753	-16.2753	-16.2753	-16.2753	-16.2753	-16.2753	-16.2753	-16.2753
181	-1.87181	-1.87181	-1.87181	-1.87181	-1.87181	-1.87181	-1.87181	-1.87181	-1.87181	-1.87181
182	15.1264	15.1264	15.1264	15.1264	15.1264	15.1264	15.1264	15.1264	15.1264	15.1264
183	-5.28535	-5.28535	-5.28535	-5.28536	-5.28535	-5.28536	-5.28535	-5.28535	-5.28535	-5.28535
184	14.9722	14.9722	14.9722	14.9722	14.9722	14.9722	14.9722	14.9722	14.9722	14.9722
185	-8.26637	-8.26637	-8.26637	-8.26637	-8.26637	-8.26637	-8.26637	-8.26637	-8.26637	-8.26637
186	-13.0795	-13.0795	-13.0795	-13.0795	-13.0795	-13.0795	-13.0795	-13.0795	-13.0795	-13.0795
187	7.73649	7.73649	7.73649	7.73649	7.73649	7.73649	7.73649	7.73649	7.73649	7.73649
188	5.55616	5.55617	5.55616	5.55616	5.55617	5.55616	5.55616	5.55616	5.55616	5.55617
189	14.9488	14.9488	14.9488	14.9488	14.9488	14.9488	14.9488	14.9488	14.9488	14.9488
190	-15.8452	-15.8452	-15.8452	-15.8452	-15.8452	-15.8452	-15.8452	-15.8452	-15.8452	-15.8452
191	-8.05691	-8.05691	-8.05691	-8.05691	-8.05691	-8.05691	-8.05691	-8.05691	-8.05691	-8.05691
192	15.151	15.151	15.151	15.151	15.151	15.151	15.151	15.151	15.151	15.151
193	-4.44178	-4.44178	-4.44178	-4.44178	-4.44178	-4.44178	-4.44178	-4.44178	-4.44178	-4.44178
194	4.35559	4.35559	4.35559	4.35559	4.35559	4.35559	4.35559	4.35559	4.35559	4.35559
195	10.087	10.087	10.087	10.087	10.087	10.087	10.087	10.087	10.087	10.087
196	7.77742	7.77742	7.77743	7.77742	7.77742	7.77742	7.77742	7.77742	7.77742	7.77742
197	-3.08148	-3.08148	-3.08148	-3.08148	-3.08148	-3.08148	-3.08148	-3.08148	-3.08148	-3.08148
198	12.7227	12.7227	12.7227	12.7227	12.7227	12.7227	12.7227	12.7227	12.7227	12.7227
199	-2.82612	-2.82612	-2.82612	-2.82612	-2.82612	-2.82612	-2.82612	-2.82612	-2.82612	-2.82612
200	15.2933	15.2933	15.2933	15.2933	15.2933	15.2933	15.2933	15.2933	15.2933	15.2933
201	1.31602	1.31602	1.31602	1.31602	1.31602	1.31602	1.31602	1.31602	1.31602	1.31602
202	-4.43129	-4.4313	-4.43129	-4.43129	-4.43129	-4.43129	-4.4313	-4.43129	-4.43129	-4.43129
203	5.61318	5.61318	5.61318	5.61318	5.61318	5.61318	5.61318	5.61318	5.61318	5.61318
204	15.0908	15.0908	15.0908	15.0908	15.0908	15.0908	15.0908	15.0908	15.0908	15.0908
205	-16.1825	-16.1825	-16.1825	-16.1825	-16.1825	-16.1825	-16.1825	-16.1825	-16.1825	-16.1825
206	0.432094	0.432093	0.432094	0.432094	0.432093	0.432094	0.432093	0.432093	0.432092	0.432094
207	4.55271	4.55271	4.55271	4.55271	4.55271	4.55271	4.55271	4.55271	4.5527	4.55271
208	10.2303	10.2303	10.2303	10.2303	10.2303	10.2303	10.2303	10.2303	10.2303	10.2303
209	14.2625	14.2625	14.2625	14.2625	14.2625	14.2625	14.2625	14.2625	14.2625	14.2625
210	-0.931632	-0.931635	-0.931634	-0.931634	-0.931633	-0.931632	-0.931633	-0.931633	-0.931633	-0.931633
211	12.8412	12.8412	12.8412	12.8412	12.8412	12.8412	12.8412	12.8412	12.8412	12.8412
212	1.21821	1.21821	1.21821	1.21821	1.21821	1.21821	1.21821	1.21821	1.21821	1.21821
213	-2.61741	-2.61741	-2.61741	-2.61741	-2.61741	-2.61741	-2.61741	-2.61741	-2.61741	-2.61741
214	-1.72384	-1.72384	-1.72384	-1.72384	-1.72384	-1.72384	-1.72384	-1.72384	-1.72384	-1.72384
215	-15.5204	-15.5204	-15.5204	-15.5204	-15.5204	-15.5204	-15.5204	-15.5204	-15.5204	-15.5204
216	12.602	12.602	12.602	12.602	12.602	12.602	12.602	12.602	12.602	12.602
217	11.702	11.702	11.702	11.702	11.702	11.702	11.702	11.702	11.702	11.702
218	10.6458	10.6458	10.6458	10.6458	10.6458	10.6458	10.6458	10.6458	10.6458	10.6458
219	14.4763	14.4763	14.4763	14.4763	14.4763	14.4763	14.4763	14.4763	14.4763	14.4763
220	-4.70741	-4.70741	-4.70741	-4.70741	-4.70741	-4.70741	-4.70741	-4.70741	-4.70741	-4.70741
221	14.5662	14.5662	14.5662	14.5662	14.5662	14.5662	14.5662	14.5662	14.5662	14.5662
222	-8.52019	-8.52019	-8.52019	-8.52019	-8.52019	-8.52019	-8.52019	-8.52019	-8.52019	-8.52019
223	15.6548	15.6548	15.6548	15.6548	15.6548	15.6548	15.6548	15.6548	15.6548	15.6548
224	-7.12285	-7.12285	-7.12285	-7.12285	-7.12285	-7.12285	-7.12285	-7.12285	-7.12285	-7.12285
225	-14.5875	-14.5875	-14.5875	-14.5875	-14.5875	-14.5875	-14.5875	-14.5875	-14.5875	-14.5875
226	9.3781	9.3781	9.3781	9.3781	9.3781	9.3781	9.3781	9.3781	9.3781	9.3781
227	-2.8749	-2.8749	-2.8749	-2.8749	-2.8749	-2.8749	-2.8749	-2.8749	-2.8749	-2.8749
228	-15.5575	-15.5575	-15.5575	-15.5575	-15.5575	-15.5575	-15.5575	-15.5575	-15.5575	-15.5575
229	-11.5298	-11.5298	-11.5298	-11.5298	-11.5298	-11.5298	-11.5298	-11.5298	-11.5298	-11.5298
230	2.89787	2.89787	2.89787	2.89787	2.89787	2.89787	2.89787	2.89787	2.89787	2.89787
231	2.31474	2.31474	2.31474	2.31474	2.31474	2.31474	2.31474	2.31474	2.31474	2.31474
232	11.5904	11.5904	11.5904	11.5904	11.5904	11.5904	11.5904	11.5904	11.5904	11.5904
233	1.33038	1.33038	1.33038	1.33038	1.33038	1.33038	1.33038	1.33038	1.33038	1.33038
234	-15.9541	-15.9541	-15.9541	-15.9541	-15.9541	-15.9541	-15.9541	-15.9541	-15.9541	-15.9541
235	13.6728	13.6728	13.6728	13.6728	13.6728	13.6728	13.6728	13.6728	13.6728	13.6728
236	1.07366	1.07366	1.07366	1.07366	1.07366	1.07366	1.07366	1.07366	1.07366	1.07366
237	6.35047	6.35047	6.35047	6.35048	6.35047	6.35047	6.35047	6.35047	6.35047	6.35048
238	4.44767	4.44767	4.44767	4.44767	4.44767	4.44767	4.44767	4.44767	4.44767	4.44767
239	1.87003	1.87003	1.87003	1.87003	1.87003	1.87003	1.87003	1.87003	1.87003	1.87003
240	15.7253	15.7253	15.7253	15.7253	15.7253	15.7253	15.7253	15.7253	15.7253	15.7253
241	10.865	10.865	10.865	10.865	10.865	10.865	10.865	10.865	10.865	10.865
242	-0.448777	-0.448778	-0.448779	-0.448777	-0.448777	-0.448777	-0.448776	-0.448778	-0.448776	-0.448775
243	4.75599	4.75599	4.75599	4.75599	4.75599	4.75599	4.75599	4.75599	4.75599	4.75599
244	-1.53894	-1.53894	-1.53894	-1.53894	-1.53894	-1.53894	-1.53894	-1.53894	-1.53894	-1.53894
245	-0.168468	-0.168468	-0.168466	-0.168465	-0.168467	-0.168467	-0.168467	-0.168467	-0.168468	-0.168468
246	-3.24847	-3.24847	-3.24847	-3.24847	-3.24847	-3.24847	-3.24847	-3.24847	-3.24847	-3.24847
247	6.11329	6.1133	6.11329	6.11329	6.11329	6.11329	6.11329	6.11329	6.11329	6.1133
248	15.0672	15.0672	15.0672	15.0672	15.0672	15.0672	15.0672	15.0672	15.0672	15.0672
249	14.4392	14.4392	14.4392	14.4392	14.4392	14.4392	14.4392	14.4392	14.4392	14.4392
250	-2.37905	-2.37905	-2.37905	-2.37905	-2.37905	-2.37905	-2.37905	-2.37905	-2.37905	-2.37905
251	5.51567	5.51567	5.51567	5.51567	5.51567	5.51567	5.51567	5.51567	5.51567	5.51567
252	-3.36949	-3.36949	-3.36949	-3.36949	-3.36949	-3.36949	-3.36949	-3.36949	-3.36949	-3.36949
253	-5.72119	-5.72119	-5.72119	-5.72119	-5.72119	-5.72119	-5.72119	-5.72119	-5.72119	-5.72119
254	10.5902	10.5902	10.5902	10.5902	10.5902	10.5902	10.5902	10.5902	10.5902	10.5902
255	1.68458	1.68458	1.68457	1.68458	1.68457	1.68458	1.68457	1.68458	1.68458	1.68458
256	3.31965	3.31965	3.31965	3.31965	3.31965	3.31965	3.31965	3.31965	3.31965	3.31965
257	13.845	13.845	13.845	13.845	13.845	13.845	13.845	13.845	13.845	13.845
258	15.4298	15.4298	15.4298	15.4298	15.4298	15.4298	15.4298	15.4298	15.4298	15.4298
259	8.22906	8.22906	8.22907	8.22907	8.22906	8.22906	8.22906	8.22906	8.22907	8.22906
260	14.6872	14.6872	14.6872	14.6872	14.6872	14.6872	14.6872	14.6872	14.6872	14.6872
261	-14.092	-14.0919	-14.0919	-14.092	-14.092	-14.0919	-14.092	-14.0919	-14.0919	-14.092
262	-13.5234	-13.5234	-13.5234	-13.5234	-13.5234	-13.5234	-13.5234	-13.5234	-13.5234	-13.5234
263	2.20696	2.20696	2.20696	2.20696	2.20696	2.20696	2.20696	2.20696	2.20696	2.20696
264	13.8719	13.8719	13.8719	13.8719	13.8719	13.8719	13.8719	13.8719	13.8719	13.8718
265	-5.58527	-5.58527	-5.58527	-5.58527	-5.58527	-5.58527	-5.58527	-5.58527	-5.58527	-5.58527
266	8.05435	8.05435	8.05435	8.05435	8.05435	8.05435	8.05435	8.05435	8.05435	8.05435
267	-13.4813	-13.4813	-13.4813	-13.4813	-13.4813	-13.4813	-13.4813	-13.4813	-13.4813	-13.4813
268	8.93736	8.93736	8.93736	8.93736	8.93736	8.93736	8.93736	8.93736	8.93736	8.93736
269	15.2436	15.2436	15.2436	15.2436	15.2436	15.2436	15.2436	15.2436	15.2436	15.2436
270	9.24962	9.24962	9.24962	9.24962	9.24962	9.24962	9.24962	9.24961	9.24962	9.24962
271	14.8753	14.8753	14.8753	14.8753	14.8753	14.8753	14.8753	14.8753	14.8753	14.8753
272	0.592416	0.592415	0.592415	0.592415	0.592418	0.592417	0.592415	0.592416	0.592415	0.592415
273	12.1279	12.1279	12.1279	12.1279	12.1279	12.1279	12.1279	12.1279	12.1279	12.1279
274	-1.02933	-1.02933	-1.02933	-1.02933	-1.02933	-1.02933	-1.02933	-1.02933	-1.02933	-1.02933
275	1.89574	1.89574	1.89574	1.89573	1.89573	1.89573	1.89574	1.89574	1.89574	1.89574
276	10.2661	10.2661	10.2661	10.2661	10.2661	10.2661	10.2661	10.2661	10.2661	10.2661
277	-12.262	-12.262	-12.262	-12.262	-12.262	-12.262	-12.262	-12.262	-12.262	-12.262
278	13.0389	13.0389	13.0389	13.0389	13.0389	13.0389	13.0389	13.0389	13.0389	13.0389
279	-11.3472	-11.3472	-11.3472	-11.3472	-11.3472	-11.3472	-11.3472	-11.3472	-11.3472	-11.3472
280	-5.74491	-5.74491	-5.74492	-5.74492	-5.74492	-5.74491	-5.74491	-5.74491	-5.74491	-5.74491
281	0.717248	0.717246	0.717248	0.717246	0.717247	0.717248	0.717247	0.717247	0.717247	0.717246
282	4.1553	4.1553	4.1553	4.1553	4.1553	4.1553	4.1553	4.1553	4.1553	4.1553
283	10.6588	10.6588	10.6588	10.6588	10.6588	10.6588	10.6588	10.6588	10.6588	10.6588
284	-15.9496	-15.9496	-15.9496	-15.9496	-15.9496	-15.9496	-15.9496	-15.9496	-15.9496	-15.9496
285	15.5279	15.5279	15.5279	15.5279	15.5279	15.5279	15.5279	15.5279	15.5279	15.5279
286	7.74327	7.74327	7.74327	7.74327	7.74327	7.74327	7.74327	7.74327	7.74327	7.74327
287	-4.3819	-4.3819	-4.3819	-4.3819	-4.3819	-4.3819	-4.3819	-4.3819	-4.3819	-4.38191
288	11.4702	11.4702	11.4702	11.4702	11.4702	11.4702	11.4702	11.4702	11.4702	11.4702
289	-14.7581	-14.7581	-14.7581	-14.7581	-14.7581	-14.7581	-14.7581	-14.7581	-14.7581	-14.7581
290	4.82931	4.82931	4.82931	4.82931	4.82931	4.82931	4.82931	4.82931	4.82931	4.82931
291	-4.68679	-4.68679	-4.68679	-4.68679	-4.68679	-4.68679	-4.68679	-4.68679	-4.68679	-4.68679
292	-9.52911	-9.5291	-9.52911	-9.5291	-9.5291	-9.5291	-9.5291	-9.5291	-9.52911	-9.5291
293	-13.4977	-13.4977	-13.4977	-13.4977	-13.4977	-13.4977	-13.4977	-13.4977	-13.4977	-13.4977
294	5.34851	5.34851	5.34851	5.34851	5.34851	5.34851	5.34851	5.34851	5.3485	5.34851
295	15.0765	15.0765	15.0765	15.0765	15.0765	15.0765	15.0765	15.0765	15.0765	15.0765
296	-7.21867	-7.21867	-7.21867	-7.21867	-7.21867	-7.21867	-7.21867	-7.21867	-7.21867	-7.21867
