# Supplementary material for: Pretrained transformers applied to clinical studies improve predictions of treatment efficacy and associated biomarkers
Source: Nat Commun. 2025 Mar 1;16:2101. doi: 10.1038/s41467-025-57181-2 (PMC11873189; doi:10.1038/s41467-025-57181-2)
Supplement: Supplementary file 5 — Source Data [file 41467_2025_57181_MOESM5_ESM.xlsx]

## Sheet: Fig2a
patient_id	β	paper_split	OS_Months	OS_Event	label
8213	-4.05741	test	5.61807	1	Low
8214	13.0684	test	15.7372	0	High
8219	9.11091	test	18.8255	1	High
8243	-8.76352	test	4.50103	1	Low
8247	11.0225	test	13.8973	1	High
8251	8.65998	test	25.4949	1	High
8273	10.2825	test	11.269	1	High
8285	2.88547	test	4.63244	1	High
8294	5.42856	test	12.0575	1	High
8299	1.67683	test	20.4353	0	Low
8301	0.196149	test	21.7823	0	Low
8308	2.77947	test	7.62218	1	High
8316	11.1743	test	11.0719	0	High
8321	-6.33683	test	21.3224	0	Low
8326	12.108	test	12.8131	1	High
8331	-4.85592	test	3.154	1	Low
8337	6.27334	test	41.1335	0	High
8341	12.1372	test	35.8768	0	High
8343	5.7149	test	14.2916	0	High
8348	4.56497	test	11.5318	1	High
8351	8.50103	test	15.7043	1	High
8356	3.66719	test	12.2218	0	High
8362	-1.77273	test	10.5462	1	Low
8377	-9.99563	test	6.04517	1	Low
8379	-8.87148	test	8.80493	1	Low
8381	9.43436	test	45.9959	0	High
8384	8.60252	test	31.54	1	High
8394	7.57105	test	2.13552	1	High
8395	10.6472	test	19.7782	0	High
8396	-0.641965	test	17.0185	0	Low
8404	7.44156	test	31.0144	0	High
8419	7.33609	test	36.961	1	High
8422	-4.19703	test	7.09651	1	Low
8424	-3.69115	test	1.87269	1	Low
8435	13.0054	test	25.7577	1	High
8439	-6.02225	test	2.7269	1	Low
8442	-6.91267	test	6.93224	1	Low
8449	-7.41424	test	34.6283	0	Low
8452	-1.77677	test	12.2546	0	Low
8453	6.49342	test	29.5688	0	High
8456	5.64545	test	12.0903	1	High
8465	-4.73279	test	9.13347	1	Low
8470	2.99608	test	47.4743	0	High
8473	7.47481	test	7.8193	1	High
8477	-7.73411	test	17.7084	1	Low
8487	-10.1931	test	6.34086	1	Low
8490	4.67026	test	32.4271	0	High
8492	-1.34786	test	14.9815	1	Low
8497	-4.86818	test	3.64682	1	Low
8498	-7.40835	test	0.229979	1	Low
8499	5.88739	test	8.47639	1	High
8525	11.6315	test	36.7639	1	High
8532	-9.5745	test	3.02259	1	Low
8537	0.851362	test	8.24641	1	Low
8568	-5.10619	test	6.27515	1	Low
8580	2.0931	test	35.4497	0	Low
8586	11.8194	test	24.1807	0	High
8600	6.0455	test	39.3922	0	High
8622	6.95006	test	19.3511	0	High
8624	-3.08701	test	0.755647	1	Low
8630	11.105	test	15.1786	0	High
8637	3.99043	test	5.19097	1	High
8642	-1.28062	test	11.1047	1	Low
8660	0.454456	test	15.4086	0	Low
8672	3.65327	test	25.2977	0	High
8673	-0.131786	test	4.33676	1	Low
8685	-5.13982	test	1.47844	1	Low
8697	-5.95674	test	4.23819	1	Low
8699	13.2049	test	24.4107	0	High
8705	0.0392754	test	4.73101	1	Low
8706	12.6474	test	9.26489	0	High
8716	2.69067	test	0.722793	1	High
8717	6.60788	test	12.0903	0	High
8723	-10.1931	test	13.3388	1	Low
8729	-4.48308	test	1.01848	1	Low
8735	4.43393	test	7.95072	1	High
8736	7.07003	test	14.9487	0	High
8748	12.2399	test	16.1314	0	High
8759	10.5574	test	25.3306	0	High
8763	3.80738	test	32.2628	0	High
8768	-1.19294	test	13.9302	1	Low
8770	8.53637	test	27.7947	1	High
8782	10.2136	test	8.41068	1	High
8786	-11.041	test	0.755647	1	Low
8790	-9.53832	test	3.31828	1	Low
8794	2.67355	test	20.4025	1	High
8795	-8.00738	test	10.6776	1	Low
8800	12.0384	test	41.9548	0	High
8805	-2.35359	test	12.9117	1	Low
8823	-7.46189	test	9.59343	1	Low
8825	-2.56496	test	12.8131	1	Low
8826	12.8164	test	32.5257	0	High
8833	-10.4855	test	0.887064	1	Low
8839	12.3424	test	41.1335	0	High
8841	-5.06606	test	2.29979	1	Low
8847	5.05375	test	13.7988	0	High
8854	-6.55615	test	2.33265	1	Low
8860	3.80514	test	16.5585	0	High
8871	-3.5396	test	0.887064	1	Low
8874	13.4074	test	18.7598	0	High
8883	-8.14211	test	0.657084	0	Low
8887	1.3648	test	28.7803	1	Low
8892	-11.3535	test	2.56263	1	Low
8900	-3.40077	test	22.2752	0	Low
8902	9.61235	test	19.0226	1	High
8906	7.57618	test	19.9097	1	High
8920	-9.1097	test	2.00411	1	Low
8923	-3.20724	test	1.97125	1	Low
8924	-8.92341	test	5.0924	1	Low
8928	-7.26567	test	35.4168	0	Low
8936	-9.12706	test	4.56674	1	Low
8946	-11.7673	test	2.59548	1	Low
8954	7.34328	test	28.1232	1	High
8956	6.02792	test	15.2444	1	High
8959	4.86515	test	24.1807	1	High
8960	-1.77145	test	4.50103	1	Low
8975	5.75276	test	3.54825	1	High
8979	-2.84669	test	12.0246	0	Low
8996	-6.22339	test	2.39836	1	Low
8999	2.36999	test	34.8583	0	Low
9010	-1.04628	test	4.3039	1	Low
9013	-2.33396	test	9.79055	1	Low
9020	1.32146	test	17.2156	0	Low
9021	6.87995	test	12.7803	1	High
9023	12.5939	test	31.54	0	High
9042	4.07779	test	22.2752	0	High
9046	-11.431	test	2.75975	1	Low
9049	3.33291	test	5.97947	1	High
9050	12.7507	test	7.52361	1	High
9051	8.67693	test	33.2813	0	High
9067	-2.43129	test	21.3552	1	Low
9072	-11.5231	test	1.51129	1	Low
9075	11.5391	test	20.271	0	High
9085	10.6895	test	10.0862	0	High
9092	10.989	test	26.3162	1	High
9106	2.6966	test	20.731	0	High
9111	-8.34549	test	1.28131	1	Low
9125	10.7847	test	21.8809	0	High
9126	-9.11888	test	0.328542	1	Low
9130	10.1819	test	32.1314	0	High
9131	-3.59751	test	2.85832	1	Low
9135	2.52683	test	21.7166	0	High
9153	-4.00469	test	2.62834	1	Low
9154	5.43323	test	14.3244	0	High
9155	8.39318	test	5.8809	1	High
9171	-0.54116	test	21.0267	1	Low
9174	11.1777	test	17.7413	0	High
9179	5.38317	test	33.3799	0	High
9181	13.2998	test	21.9138	0	High
9197	-2.83499	test	18.4312	0	Low
9200	11.6019	test	4.86242	1	High
9208	11.1322	test	26.9076	0	High
9215	-8.07644	test	1.83984	1	Low
9231	11.5052	test	20.3039	0	High
9237	13.1389	test	25.7906	0	High
9240	-1.99737	test	2.49692	1	Low
9246	7.77606	test	27.3347	0	High
9261	6.98856	test	28.9117	0	High
9263	-11.0419	test	0.952772	0	Low
9285	-11.2634	test	23.5893	1	Low
9292	9.19125	test	9.7577	1	High
9303	-2.50527	test	19.2526	0	Low
9309	-2.59817	test	24.2464	1	Low
9310	-8.77002	test	8.44353	1	Low
9312	-7.45157	test	1.1499	1	Low
9324	-11.1684	test	5.4538	1	Low
9327	2.38821	test	8.64066	1	Low
9329	12.0363	test	28.2875	1	High
9330	10.7968	test	20.0082	0	High
9339	-11.4238	test	0.62423	1	Low
9340	9.16435	test	17.2485	1	High
9341	9.89799	test	19.384	0	High
9344	11.9314	test	18.8583	0	High
9347	5.52418	test	29.2074	0	High
9351	2.55581	test	31.0472	0	High
9371	9.58154	test	4.43532	1	High
9373	-0.373214	test	13.5688	1	Low
9380	9.04226	test	28.9774	0	High
9388	0.689875	test	14.423	1	Low
9389	3.83969	test	14.4559	0	High
9393	-5.00447	test	0.788501	1	Low
9404	6.25615	test	16	0	High
9409	11.0013	test	26.2177	0	High
9411	-3.73065	test	6.34086	1	Low
9414	2.96332	test	21.6509	0	High
9416	-3.99964	test	14.2916	1	Low
9427	3.14406	test	15.5729	1	High
9430	4.73417	test	16.3285	1	High
9442	-3.21513	test	5.78234	1	Low
9459	-10.2478	test	3.61396	1	Low
9471	3.5051	test	27.1376	1	High
9472	-10.8866	test	5.19097	1	Low
9477	-10.7127	test	8.90349	0	Low
9488	0.0263971	test	13.0103	0	Low
9489	-7.34262	test	5.74949	1	Low
9494	2.79202	test	11.039	0	High
9498	-8.23081	test	15.1129	0	Low
9518	-10.8495	test	0.887064	1	Low
9519	7.99156	test	13.1745	0	High
9520	4.25658	test	5.48665	0	High
9523	1.49855	test	21.2567	0	Low
9525	7.04933	test	28.0575	0	High
9526	8.36586	test	22.8008	0	High
9532	3.30566	test	25.7577	0	High
9540	-0.927962	test	10.8747	1	Low
9545	-6.10677	test	3.71253	1	Low
9549	-7.84999	test	0.952772	1	Low
9554	5.12729	test	11.6961	1	High
9555	6.96496	test	6.73511	1	High
9566	2.89589	test	10.2834	1	High
9579	-1.52309	test	13.8645	0	Low
9604	-8.60051	test	3.54825	1	Low
9606	-10.1911	test	1.80698	1	Low
9609	8.0381	test	12.6817	0	High
9611	-10.2191	test	17.6756	0	Low
9617	3.1767	test	4.33676	1	High
9619	-5.44442	test	6.20945	1	Low
9629	0.557247	test	10.2177	1	Low
9642	4.0969	test	1.577	1	High
9662	-2.3589	test	5.02669	1	Low
9684	9.32214	test	9.72485	0	High
9689	-11.9687	test	0.229979	1	Low
9693	6.82597	test	23.0965	0	High
9694	-1.58446	test	15.3758	0	Low
9697	6.1456	test	22.078	0	High
9715	-8.56742	test	10.9733	0	Low
9723	-9.42838	test	3.67967	1	Low
9730	9.23994	test	7.22793	1	High
9741	-9.53269	test	7.95072	1	Low
9747	1.27564	test	15.3758	0	Low
9761	4.92245	test	2.52977	1	High
9772	-6.80014	test	22.6694	0	Low
9776	0.344821	test	9.00205	1	Low
9783	5.60518	test	11.7947	1	High
9806	7.47173	test	11.729	0	High
9808	8.37071	test	21.8152	0	High
9811	13.3323	test	16.23	0	High
9818	8.02346	test	11.9589	0	High
9820	-0.424826	test	0.0985626	1	Low
9821	10.5659	test	17.2485	0	High
9840	-4.67009	test	10.9405	1	Low
9843	11.0291	test	19.5483	0	High
9846	-5.3335	test	2.59548	0	Low
9848	1.6123	test	21.4538	0	Low
9855	5.16311	test	7.62218	1	High
9859	8.62339	test	11.269	1	High
9860	-5.98786	test	0.131417	1	Low
9862	-2.33505	test	2.13552	1	Low
9868	10.3293	test	12.5175	0	High
9877	10.8477	test	18.2341	0	High
9879	7.01507	test	1.9384	1	High
9889	11.6034	test	15.3429	0	High
9890	7.29995	test	4.33676	1	High
9892	10.8336	test	9.10062	1	High
9894	6.75758	test	5.68378	1	High
9896	-4.33469	test	8.08214	1	Low
9899	1.70415	test	3.154	1	Low
9915	10.0086	test	2.62834	1	High
9921	13.0456	test	18.7926	0	High
9926	-1.39448	test	15.3101	0	Low
9930	12.3443	test	17.9384	0	High
9941	1.68505	test	16.8214	1	Low
9946	11.9641	test	17.6099	0	High
9953	4.51375	test	17.6427	0	High
9963	12.7011	test	11.9589	1	High
9966	-1.96476	test	1.34702	1	Low
9970	7.65611	test	16.6571	0	High
9982	-11.2011	test	1.31417	1	Low
9991	13.0734	test	16.1314	0	High
9999	-6.70677	test	16.5585	0	Low
10000	5.41663	test	13.1417	0	High
10001	11.4724	test	16.3614	0	High
10005	6.92748	test	4.56674	1	High
10009	9.65594	test	0.492813	1	High
10013	3.95725	test	15.1786	0	High
10020	1.41438	test	3.44969	1	Low
10036	-0.0478922	test	9.3963	1	Low
10042	8.97228	test	2.79261	1	High
10054	-4.37315	test	6.63655	1	Low
10056	0.520873	test	5.05955	1	Low
10062	-9.07098	test	1.51129	1	Low
10071	11.4953	test	13.6345	0	High
10079	-5.365	test	2.66119	1	Low
10081	12.6481	test	13.5688	0	High
10099	0.674395	test	12.4846	0	Low
10101	7.12287	test	3.64682	1	High
10111	-5.62817	test	9.29774	0	Low
10237	-0.826574	test	6.14374	1	Low
10241	-12.0114	test	1.74127	1	Low
10246	11.7845	test	10.9076	1	High
10247	2.15911	test	22.2752	0	Low
10265	-11.4421	test	1.41273	1	Low
10290	-1.67627	test	2.79261	1	Low
10292	0.205787	test	5.65092	1	Low
10294	-8.82186	test	9.88912	0	Low

## Sheet: Fig2b
SAMPLE_ID	paper_split	RF16_prob	OS_Months	OS_Event	label
8384	test	0.467845	31.54	1	High
8381	test	0.279935	45.9959	0	High
8790	test	0.102659	3.31828	1	Low
9106	test	0.220141	20.731	0	Low
9050	test	0.500682	7.52361	1	High
9261	test	0.385281	28.9117	0	High
8294	test	0.215087	12.0575	1	Low
9292	test	0.243423	9.7577	1	High
9427	test	0.262981	15.5729	1	High
9525	test	0.372113	28.0575	0	High
9042	test	0.358069	22.2752	0	High
9642	test	0.318648	1.577	1	High
8847	test	0.234004	13.7988	0	Low
9963	test	0.413188	11.9589	1	High
9894	test	0.275758	5.68378	1	High
9818	test	0.284927	11.9589	0	High
8532	test	0.133034	3.02259	1	Low
8637	test	0.123179	5.19097	1	Low
9494	test	0.176023	11.039	0	Low
9694	test	0.128975	15.3758	0	Low
9806	test	0.211352	11.729	0	Low
8660	test	0.202353	15.4086	0	Low
8928	test	0.446437	35.4168	0	High
8823	test	0.106744	9.59343	1	Low
8213	test	0.155113	5.61807	1	Low
8874	test	0.517834	18.7598	0	High
8786	test	0.380955	0.755647	1	High
9404	test	0.191222	16	0	Low
9477	test	0.141981	8.90349	0	Low
10020	test	0.327915	3.44969	1	High
8477	test	0.107445	17.7084	1	Low
8273	test	0.524372	11.269	1	High
9340	test	0.222033	17.2485	1	Low
9579	test	0.161043	13.8645	0	Low
9693	test	0.457516	23.0965	0	High
9430	test	0.205599	16.3285	1	Low
9868	test	0.508523	12.5175	0	High
8622	test	0.24271	19.3511	0	High
9566	test	0.246232	10.2834	1	High
8214	test	0.524835	15.7372	0	High
10036	test	0.212095	9.3963	1	Low
10099	test	0.432454	12.4846	0	High
10062	test	0.199489	1.51129	1	Low
8351	test	0.211628	15.7043	1	Low
9046	test	0.120558	2.75975	1	Low
9126	test	0.141596	0.328542	1	Low
9347	test	0.295487	29.2074	0	High
9131	test	0.145406	2.85832	1	Low
8956	test	0.221971	15.2444	1	Low
9982	test	0.100688	1.31417	1	Low
9488	test	0.193742	13.0103	0	Low
9085	test	0.30592	10.0862	0	High
8452	test	0.150338	12.2546	0	Low
8498	test	0.129043	0.229979	1	Low
8497	test	0.145356	3.64682	1	Low
8920	test	0.113675	2.00411	1	Low
9373	test	0.249111	13.5688	1	High
9309	test	0.267364	24.2464	1	High
9471	test	0.294441	27.1376	1	High
9013	test	0.279978	9.79055	1	High
8946	test	0.107059	2.59548	1	Low
8219	test	0.359918	18.8255	1	High
9303	test	0.164902	19.2526	0	Low
8630	test	0.431476	15.1786	0	High
9915	test	0.523294	2.62834	1	High
8362	test	0.210786	10.5462	1	Low
8442	test	0.203311	6.93224	1	Low
8723	test	0.139029	13.3388	1	Low
8331	test	0.164272	3.154	1	Low
8537	test	0.198932	8.24641	1	Low
8924	test	0.11872	5.0924	1	Low
9072	test	0.0682862	1.51129	1	Low
9540	test	0.201639	10.8747	1	Low
8736	test	0.276902	14.9487	0	High
8321	test	0.143253	21.3224	0	Low
8959	test	0.202463	24.1807	1	Low
9472	test	0.132928	5.19097	1	Low
8396	test	0.263153	17.0185	0	High
9604	test	0.170481	3.54825	1	Low
9197	test	0.118508	18.4312	0	Low
8795	test	0.111246	10.6776	1	Low
9324	test	0.0962379	5.4538	1	Low
9154	test	0.19971	14.3244	0	Low
9125	test	0.46189	21.8809	0	High
9240	test	0.137264	2.49692	1	Low
9896	test	0.14301	8.08214	1	Low
9843	test	0.349376	19.5483	0	High
9341	test	0.359371	19.384	0	High
9747	test	0.213296	15.3758	0	Low
8316	test	0.350042	11.0719	0	High
8395	test	0.392494	19.7782	0	High
8473	test	0.515927	7.8193	1	High
8435	test	0.622348	25.7577	1	High
10246	test	0.359604	10.9076	1	High
8729	test	0.280549	1.01848	1	High
8800	test	0.629816	41.9548	0	High
8839	test	0.441596	41.1335	0	High
8954	test	0.341672	28.1232	1	High
8975	test	0.288756	3.54825	1	High
8841	test	0.308194	2.29979	1	High
9051	test	0.364262	33.2813	0	High
8706	test	0.552235	9.26489	0	High
8759	test	0.390214	25.3306	0	High
9174	test	0.439278	17.7413	0	High
9200	test	0.38134	4.86242	1	High
9215	test	0.46237	1.83984	1	High
8404	test	0.405677	31.0144	0	High
9075	test	0.329209	20.271	0	High
9312	test	0.237791	1.1499	1	Low
9380	test	0.390365	28.9774	0	High
9208	test	0.464717	26.9076	0	High
8748	test	0.371226	16.1314	0	High
8699	test	0.635578	24.4107	0	High
9555	test	0.50148	6.73511	1	High
9344	test	0.639469	18.8583	0	High
9783	test	0.334448	11.7947	1	High
9848	test	0.324663	21.4538	0	High
9231	test	0.51551	20.3039	0	High
9330	test	0.528571	20.0082	0	High
9811	test	0.688456	16.23	0	High
9930	test	0.489874	17.9384	0	High
9689	test	0.202144	0.229979	1	Low
10009	test	0.381673	0.492813	1	High
10042	test	0.395039	2.79261	1	High
8326	test	0.358687	12.8131	1	High
9023	test	0.396375	31.54	0	High
10241	test	0.119958	1.74127	1	Low
10237	test	0.267138	6.14374	1	High
10247	test	0.226858	22.2752	0	Low
10265	test	0.156471	1.41273	1	Low
10290	test	0.214633	2.79261	1	Low
10294	test	0.118066	9.88912	0	Low
10292	test	0.178694	5.65092	1	Low
8299	test	0.278634	20.4353	0	High
8308	test	0.238721	7.62218	1	Low
8341	test	0.539606	35.8768	0	High
8343	test	0.243528	14.2916	0	High
8337	test	0.22234	41.1335	0	Low
8377	test	0.158096	6.04517	1	Low
8379	test	0.157855	8.80493	1	Low
8394	test	0.278978	2.13552	1	High
8422	test	0.159849	7.09651	1	Low
8492	test	0.230816	14.9815	1	Low
8525	test	0.414119	36.7639	1	High
8419	test	0.225863	36.961	1	Low
8568	test	0.196158	6.27515	1	Low
8600	test	0.339904	39.3922	0	High
8697	test	0.187427	4.23819	1	Low
8735	test	0.357141	7.95072	1	High
8717	test	0.32296	12.0903	0	High
8770	test	0.346479	27.7947	1	High
8763	test	0.34683	32.2628	0	High
8805	test	0.183254	12.9117	1	Low
8854	test	0.165354	2.33265	1	Low
8685	test	0.198054	1.47844	1	Low
8892	test	0.129646	2.56263	1	Low
8887	test	0.215435	28.7803	1	Low
8871	test	0.177298	0.887064	1	Low
8900	test	0.194088	22.2752	0	Low
8936	test	0.139089	4.56674	1	Low
8624	test	0.19233	0.755647	1	Low
8960	test	0.148917	4.50103	1	Low
8673	test	0.175623	4.33676	1	Low
8996	test	0.209741	2.39836	1	Low
8999	test	0.172532	34.8583	0	Low
8825	test	0.241013	12.8131	1	High
8465	test	0.191382	9.13347	1	Low
9135	test	0.258344	21.7166	0	High
8247	test	0.401463	13.8973	1	High
9130	test	0.38839	32.1314	0	High
9155	test	0.334848	5.8809	1	High
9049	test	0.274437	5.97947	1	High
9171	test	0.245638	21.0267	1	High
9153	test	0.159229	2.62834	1	Low
9010	test	0.19284	4.3039	1	Low
9263	test	0.130024	0.952772	0	Low
8251	test	0.379226	25.4949	1	High
9285	test	0.128462	23.5893	1	Low
9327	test	0.28569	8.64066	1	High
9371	test	0.400393	4.43532	1	High
9179	test	0.303119	33.3799	0	High
9414	test	0.3357	21.6509	0	High
9416	test	0.197857	14.2916	1	Low
9329	test	0.441284	28.2875	1	High
9393	test	0.190102	0.788501	1	Low
9523	test	0.258299	21.2567	0	High
9459	test	0.086311	3.61396	1	Low
8356	test	0.263238	12.2218	0	High
9532	test	0.36982	25.7577	0	High
9020	test	0.217551	17.2156	0	Low
9520	test	0.207027	5.48665	0	Low
9519	test	0.353599	13.1745	0	High
9606	test	0.150921	1.80698	1	Low
8902	test	0.261134	19.0226	1	High
8672	test	0.24765	25.2977	0	High
9662	test	0.200984	5.02669	1	Low
9609	test	0.318639	12.6817	0	High
8243	test	0.154779	4.50103	1	Low
9549	test	0.102239	0.952772	1	Low
9310	test	0.159513	8.44353	1	Low
9684	test	0.240368	9.72485	0	High
9730	test	0.288904	7.22793	1	High
9723	test	0.111479	3.67967	1	Low
9772	test	0.170584	22.6694	0	Low
9776	test	0.181052	9.00205	1	Low
8456	test	0.214767	12.0903	1	Low
9761	test	0.26339	2.52977	1	High
9067	test	0.396828	21.3552	1	High
9808	test	0.339107	21.8152	0	High
9820	test	0.3142	0.0985626	1	High
9715	test	0.171078	10.9733	0	Low
9840	test	0.287065	10.9405	1	High
9859	test	0.36876	11.269	1	High
9821	test	0.397597	17.2485	0	High
9879	test	0.25474	1.9384	1	High
9899	test	0.281481	3.154	1	High
9889	test	0.378955	15.3429	0	High
9860	test	0.212741	0.131417	1	Low
9921	test	0.481372	18.7926	0	High
9926	test	0.229888	15.3101	0	Low
9966	test	0.226444	1.34702	1	Low
9946	test	0.539995	17.6099	0	High
9970	test	0.339966	16.6571	0	High
9953	test	0.332803	17.6427	0	High
9629	test	0.144168	10.2177	1	Low
10000	test	0.455923	13.1417	0	High
9991	test	0.557073	16.1314	0	High
9999	test	0.263856	16.5585	0	High
10005	test	0.408281	4.56674	1	High
10001	test	0.323455	16.3614	0	High
9498	test	0.155469	15.1129	0	Low
9092	test	0.439637	26.3162	1	High
10013	test	0.31658	15.1786	0	High
10056	test	0.219061	5.05955	1	Low
10054	test	0.209316	6.63655	1	Low
10079	test	0.274537	2.66119	1	High
9892	test	0.398425	9.10062	1	High
10071	test	0.501337	13.6345	0	High
10081	test	0.397648	13.5688	0	High
10101	test	0.436764	3.64682	1	High
9741	test	0.224817	7.95072	1	Low
8580	test	0.248644	35.4497	0	High
9181	test	0.507593	21.9138	0	High
9545	test	0.198822	3.71253	1	Low
9554	test	0.185086	11.6961	1	Low
8923	test	0.140728	1.97125	1	Low
8453	test	0.155794	29.5688	0	Low
8285	test	0.221072	4.63244	1	Low
8499	test	0.196523	8.47639	1	Low
8439	test	0.219792	2.7269	1	Low
9846	test	0.0907826	2.59548	0	Low
9877	test	0.307246	18.2341	0	High
9617	test	0.184573	4.33676	1	Low
10111	test	0.169054	9.29774	0	Low
8470	test	0.2836	47.4743	0	High
8449	test	0.164313	34.6283	0	Low
8642	test	0.141855	11.1047	1	Low
9246	test	0.295499	27.3347	0	High
9237	test	0.454315	25.7906	0	High
9339	test	0.0558654	0.62423	1	Low
9411	test	0.180433	6.34086	1	Low
9388	test	0.156026	14.423	1	Low
9489	test	0.0904537	5.74949	1	Low
9409	test	0.399328	26.2177	0	High
8826	test	0.410695	32.5257	0	High
9619	test	0.208017	6.20945	1	Low
8586	test	0.386099	24.1807	0	High
9518	test	0.0893257	0.887064	1	Low
9697	test	0.397807	22.078	0	High
9611	test	0.189259	17.6756	0	Low
9526	test	0.30237	22.8008	0	High
8860	test	0.242459	16.5585	0	High
8487	test	0.129077	6.34086	1	Low
8705	test	0.178935	4.73101	1	Low
8794	test	0.120109	20.4025	1	Low
8906	test	0.357376	19.9097	1	High
9021	test	0.216939	12.7803	1	Low
8301	test	0.255154	21.7823	0	High
9351	test	0.341041	31.0472	0	High
8883	test	0.135855	0.657084	0	Low
8833	test	0.0956316	0.887064	1	Low
8490	test	0.171522	32.4271	0	Low
9389	test	0.229975	14.4559	0	Low
8979	test	0.143011	12.0246	0	Low
9941	test	0.249017	16.8214	1	High
8424	test	0.16778	1.87269	1	Low
8348	test	0.311812	11.5318	1	High
8716	test	0.259464	0.722793	1	High
8768	test	0.327561	13.9302	1	High
8782	test	0.399499	8.41068	1	High
9111	test	0.138096	1.28131	1	Low
9442	test	0.21924	5.78234	1	Low
9862	test	0.203936	2.13552	1	Low
9890	test	0.297344	4.33676	1	High
9855	test	0.227475	7.62218	1	Low

## Sheet: Fig2c
SAMPLE_ID	paper_split	TMB	OS_Months	OS_Event	label
8384	test	27.5	31.54	1	High
8381	test	2	45.9959	0	Low
8790	test	5.9	3.31828	1	Low
9106	test	7.9	20.731	0	Low
9050	test	57.9	7.52361	1	High
9261	test	11.4	28.9117	0	High
8294	test	9.7	12.0575	1	Low
9292	test	8.8	9.7577	1	Low
9427	test	16.7	15.5729	1	High
9525	test	16.7	28.0575	0	High
9042	test	14	22.2752	0	High
9642	test	0.9	1.577	1	Low
8847	test	6.1	13.7988	0	Low
9963	test	2.6	11.9589	1	Low
9894	test	14	5.68378	1	High
9818	test	13.2	11.9589	0	High
8532	test	7.9	3.02259	1	Low
8637	test	4.4	5.19097	1	Low
9494	test	4.4	11.039	0	Low
9694	test	3.5	15.3758	0	Low
9806	test	5.3	11.729	0	Low
8660	test	3.9	15.4086	0	Low
8928	test	53.1	35.4168	0	High
8823	test	1.8	9.59343	1	Low
8213	test	4.9	5.61807	1	Low
8874	test	61.4	18.7598	0	High
8786	test	93	0.755647	1	High
9404	test	4.4	16	0	Low
9477	test	7	8.90349	0	Low
10020	test	17.6	3.44969	1	High
8477	test	1	17.7084	1	Low
8273	test	29.8	11.269	1	High
9340	test	4.4	17.2485	1	Low
9579	test	7.9	13.8645	0	Low
9693	test	40.4	23.0965	0	High
9430	test	7	16.3285	1	Low
9868	test	31.6	12.5175	0	High
8622	test	3.5	19.3511	0	Low
9566	test	1.8	10.2834	1	Low
8214	test	32.5	15.7372	0	High
10036	test	7.9	9.3963	1	Low
10099	test	34.2	12.4846	0	High
10062	test	2.6	1.51129	1	Low
8351	test	8.8	15.7043	1	Low
9046	test	4.4	2.75975	1	Low
9126	test	5.3	0.328542	1	Low
9347	test	10.5	29.2074	0	High
9131	test	5.3	2.85832	1	Low
8956	test	3.5	15.2444	1	Low
9982	test	5.3	1.31417	1	Low
9488	test	1.8	13.0103	0	Low
9085	test	2.6	10.0862	0	Low
8452	test	6.9	12.2546	0	Low
8498	test	1	0.229979	1	Low
8497	test	2	3.64682	1	Low
8920	test	0	2.00411	1	Low
9373	test	6.1	13.5688	1	Low
9309	test	7.9	24.2464	1	Low
9471	test	5.3	27.1376	1	Low
9013	test	21.1	9.79055	1	High
8946	test	7	2.59548	1	Low
8219	test	0	18.8255	1	Low
9303	test	4.4	19.2526	0	Low
8630	test	51.8	15.1786	0	High
9915	test	43	2.62834	1	High
8362	test	3.9	10.5462	1	Low
8442	test	7.9	6.93224	1	Low
8723	test	8.8	13.3388	1	Low
8331	test	0	3.154	1	Low
8537	test	3.5	8.24641	1	Low
8924	test	12.3	5.0924	1	High
9072	test	7	1.51129	1	Low
9540	test	7	10.8747	1	Low
8736	test	1.8	14.9487	0	Low
8321	test	7	21.3224	0	Low
8959	test	3.5	24.1807	1	Low
9472	test	14	5.19097	1	High
8396	test	10.5	17.0185	0	High
9604	test	3.5	3.54825	1	Low
9197	test	4.4	18.4312	0	Low
8795	test	1.8	10.6776	1	Low
9324	test	2.6	5.4538	1	Low
9154	test	3.5	14.3244	0	Low
9125	test	50.9	21.8809	0	High
9240	test	2.6	2.49692	1	Low
9896	test	3.5	8.08214	1	Low
9843	test	2.6	19.5483	0	Low
9341	test	4.4	19.384	0	Low
9747	test	4.4	15.3758	0	Low
8316	test	3	11.0719	0	Low
8395	test	2	19.7782	0	Low
8473	test	43.3	7.8193	1	High
8435	test	51.2	25.7577	1	High
10246	test	2	10.9076	1	Low
8729	test	15.7	1.01848	1	High
8800	test	69.8	41.9548	0	High
8839	test	19.7	41.1335	0	High
8954	test	13.8	28.1232	1	High
8975	test	11.8	3.54825	1	High
8841	test	0	2.29979	1	Low
9051	test	7.9	33.2813	0	Low
8706	test	25.6	9.26489	0	High
8759	test	1.8	25.3306	0	Low
9174	test	10.5	17.7413	0	High
9200	test	2.6	4.86242	1	Low
9215	test	36.9	1.83984	1	High
8404	test	1.8	31.0144	0	Low
9075	test	0	20.271	0	Low
9312	test	4.4	1.1499	1	Low
9380	test	8.8	28.9774	0	Low
9208	test	12.3	26.9076	0	High
8748	test	0.9	16.1314	0	Low
8699	test	35.1	24.4107	0	High
9555	test	79.9	6.73511	1	High
9344	test	30.7	18.8583	0	High
9783	test	4.4	11.7947	1	Low
9848	test	12.3	21.4538	0	High
9231	test	73.7	20.3039	0	High
9330	test	21.9	20.0082	0	High
9811	test	51.8	16.23	0	High
9930	test	26.3	17.9384	0	High
9689	test	16.7	0.229979	1	High
10009	test	0.9	0.492813	1	Low
10042	test	2.6	2.79261	1	Low
8326	test	13.2	12.8131	1	High
9023	test	15.8	31.54	0	High
10241	test	3	1.74127	1	Low
10237	test	0	6.14374	1	Low
10247	test	1	22.2752	0	Low
10265	test	0.9	1.41273	1	Low
10290	test	1.8	2.79261	1	Low
10294	test	2.6	9.88912	0	Low
10292	test	1.8	5.65092	1	Low
8299	test	5.9	20.4353	0	Low
8308	test	3	7.62218	1	Low
8341	test	59	35.8768	0	High
8343	test	12.8	14.2916	0	High
8337	test	1	41.1335	0	Low
8377	test	12.8	6.04517	1	High
8379	test	1	8.80493	1	Low
8394	test	12.8	2.13552	1	High
8422	test	3	7.09651	1	Low
8492	test	3.9	14.9815	1	Low
8525	test	6.9	36.7639	1	Low
8419	test	2	36.961	1	Low
8568	test	11.8	6.27515	1	High
8600	test	16.7	39.3922	0	High
8697	test	3	4.23819	1	Low
8735	test	2	7.95072	1	Low
8717	test	5.9	12.0903	0	Low
8770	test	8.9	27.7947	1	Low
8763	test	17.7	32.2628	0	High
8805	test	1	12.9117	1	Low
8854	test	10.8	2.33265	1	High
8685	test	11.8	1.47844	1	High
8892	test	3	2.56263	1	Low
8887	test	4.9	28.7803	1	Low
8871	test	6.9	0.887064	1	Low
8900	test	3.9	22.2752	0	Low
8936	test	3	4.56674	1	Low
8624	test	5.9	0.755647	1	Low
8960	test	3	4.50103	1	Low
8673	test	3.9	4.33676	1	Low
8996	test	0	2.39836	1	Low
8999	test	2	34.8583	0	Low
8825	test	6.9	12.8131	1	Low
8465	test	0.9	9.13347	1	Low
9135	test	1.8	21.7166	0	Low
8247	test	7	13.8973	1	Low
9130	test	20.2	32.1314	0	High
9155	test	19.3	5.8809	1	High
9049	test	15.8	5.97947	1	High
9171	test	14.9	21.0267	1	High
9153	test	13.2	2.62834	1	High
9010	test	9.7	4.3039	1	Low
9263	test	8.8	0.952772	0	Low
8251	test	3.5	25.4949	1	Low
9285	test	10.5	23.5893	1	High
9327	test	12.3	8.64066	1	High
9371	test	10.5	4.43532	1	High
9179	test	10.5	33.3799	0	High
9414	test	19.3	21.6509	0	High
9416	test	6.1	14.2916	1	Low
9329	test	9.7	28.2875	1	Low
9393	test	13.2	0.788501	1	High
9523	test	15.8	21.2567	0	High
9459	test	5.3	3.61396	1	Low
8356	test	4.4	12.2218	0	Low
9532	test	18.4	25.7577	0	High
9020	test	2.6	17.2156	0	Low
9520	test	8.8	5.48665	0	Low
9519	test	8.8	13.1745	0	Low
9606	test	0.9	1.80698	1	Low
8902	test	11.4	19.0226	1	High
8672	test	10.5	25.2977	0	High
9662	test	1.8	5.02669	1	Low
9609	test	7.9	12.6817	0	Low
8243	test	3.5	4.50103	1	Low
9549	test	9.7	0.952772	1	Low
9310	test	9.7	8.44353	1	Low
9684	test	5.3	9.72485	0	Low
9730	test	4.4	7.22793	1	Low
9723	test	3.5	3.67967	1	Low
9772	test	0.9	22.6694	0	Low
9776	test	2.6	9.00205	1	Low
8456	test	5.3	12.0903	1	Low
9761	test	0	2.52977	1	Low
9067	test	24.6	21.3552	1	High
9808	test	20.2	21.8152	0	High
9820	test	5.3	0.0985626	1	Low
9715	test	6.1	10.9733	0	Low
9840	test	1.8	10.9405	1	Low
9859	test	3.5	11.269	1	Low
9821	test	11.4	17.2485	0	High
9879	test	12.3	1.9384	1	High
9899	test	0	3.154	1	Low
9889	test	0.9	15.3429	0	Low
9860	test	10.5	0.131417	1	High
9921	test	17.6	18.7926	0	High
9926	test	9.7	15.3101	0	Low
9966	test	16.7	1.34702	1	High
9946	test	27.2	17.6099	0	High
9970	test	3.5	16.6571	0	Low
9953	test	5.3	17.6427	0	Low
9629	test	5.3	10.2177	1	Low
10000	test	39.5	13.1417	0	High
9991	test	26.3	16.1314	0	High
9999	test	13.2	16.5585	0	High
10005	test	7	4.56674	1	Low
10001	test	5.3	16.3614	0	Low
9498	test	4.4	15.1129	0	Low
9092	test	11.4	26.3162	1	High
10013	test	0.9	15.1786	0	Low
10056	test	13.2	5.05955	1	High
10054	test	0	6.63655	1	Low
10079	test	0.9	2.66119	1	Low
9892	test	15.8	9.10062	1	High
10071	test	16.7	13.6345	0	High
10081	test	3.5	13.5688	0	Low
10101	test	76.4	3.64682	1	High
9741	test	13.2	7.95072	1	High
8580	test	0	35.4497	0	Low
9181	test	33.4	21.9138	0	High
9545	test	7	3.71253	1	Low
9554	test	0.9	11.6961	1	Low
8923	test	7.9	1.97125	1	Low
8453	test	2.6	29.5688	0	Low
8285	test	9.8	4.63244	1	Low
8499	test	3.9	8.47639	1	Low
8439	test	3	2.7269	1	Low
9846	test	3.5	2.59548	0	Low
9877	test	2.6	18.2341	0	Low
9617	test	0.9	4.33676	1	Low
10111	test	0	9.29774	0	Low
8470	test	1	47.4743	0	Low
8449	test	3.9	34.6283	0	Low
8642	test	1	11.1047	1	Low
9246	test	1.8	27.3347	0	Low
9237	test	5.3	25.7906	0	Low
9339	test	1.8	0.62423	1	Low
9411	test	5.3	6.34086	1	Low
9388	test	0.9	14.423	1	Low
9489	test	0.9	5.74949	1	Low
9409	test	7	26.2177	0	Low
8826	test	5.3	32.5257	0	Low
9619	test	1.8	6.20945	1	Low
8586	test	5.3	24.1807	0	Low
9518	test	0.9	0.887064	1	Low
9697	test	2.6	22.078	0	Low
9611	test	4.4	17.6756	0	Low
9526	test	3.5	22.8008	0	Low
8860	test	2.6	16.5585	0	Low
8487	test	0	6.34086	1	Low
8705	test	7.9	4.73101	1	Low
8794	test	2	20.4025	1	Low
8906	test	1.8	19.9097	1	Low
9021	test	0	12.7803	1	Low
8301	test	2.6	21.7823	0	Low
9351	test	0.9	31.0472	0	Low
8883	test	1.8	0.657084	0	Low
8833	test	4.4	0.887064	1	Low
8490	test	0.9	32.4271	0	Low
9389	test	3.5	14.4559	0	Low
8979	test	4.4	12.0246	0	Low
9941	test	4.4	16.8214	1	Low
8424	test	7.9	1.87269	1	Low
8348	test	14.8	11.5318	1	High
8716	test	16.7	0.722793	1	High
8768	test	20.7	13.9302	1	High
8782	test	9.8	8.41068	1	Low
9111	test	5.9	1.28131	1	Low
9442	test	7.9	5.78234	1	Low
9862	test	10.5	2.13552	1	High
9890	test	3.5	4.33676	1	Low
9855	test	0	7.62218	1	Low

## Sheet: Fig2d
epoch	Model	cindex
0	Baseline	0.503945
0	Transfer Learning from GENIE	0.553888
1	Baseline	0.510467
1	Transfer Learning from GENIE	0.581231
2	Baseline	0.516652
2	Transfer Learning from GENIE	0.59573
3	Baseline	0.524402
3	Transfer Learning from GENIE	0.605833
4	Baseline	0.526523
4	Transfer Learning from GENIE	0.614505
5	Baseline	0.529003
5	Transfer Learning from GENIE	0.621698
6	Baseline	0.533827
6	Transfer Learning from GENIE	0.628962
7	Baseline	0.54063
7	Transfer Learning from GENIE	0.634296
8	Baseline	0.545963
8	Transfer Learning from GENIE	0.639185
9	Baseline	0.552684
9	Transfer Learning from GENIE	0.642422
10	Baseline	0.558256
10	Transfer Learning from GENIE	0.644349
11	Baseline	0.561605
11	Transfer Learning from GENIE	0.644844
12	Baseline	0.566715
12	Transfer Learning from GENIE	0.644838
13	Baseline	0.568939
13	Transfer Learning from GENIE	0.644465
14	Baseline	0.572134
14	Transfer Learning from GENIE	0.644673
15	Baseline	0.57389
15	Transfer Learning from GENIE	0.644279
16	Baseline	0.574856
16	Transfer Learning from GENIE	0.643498
17	Baseline	0.575754
17	Transfer Learning from GENIE	0.643566
18	Baseline	0.575715
18	Transfer Learning from GENIE	0.644496
19	Baseline	0.576705
19	Transfer Learning from GENIE	0.645263
20	Baseline	0.577537
20	Transfer Learning from GENIE	0.646209
21	Baseline	0.579902
21	Transfer Learning from GENIE	0.646959
22	Baseline	0.579613
22	Transfer Learning from GENIE	0.647798
23	Baseline	0.580721
23	Transfer Learning from GENIE	0.648264
24	Baseline	0.579742
24	Transfer Learning from GENIE	0.648701
25	Baseline	0.581557
25	Transfer Learning from GENIE	0.649032
26	Baseline	0.582748
26	Transfer Learning from GENIE	0.649063
27	Baseline	0.584177
27	Transfer Learning from GENIE	0.649396
28	Baseline	0.58683
28	Transfer Learning from GENIE	0.649227
29	Baseline	0.587329
29	Transfer Learning from GENIE	0.649143
30	Baseline	0.589075
30	Transfer Learning from GENIE	0.648519
31	Baseline	0.589599
31	Transfer Learning from GENIE	0.647831
32	Baseline	0.590869
32	Transfer Learning from GENIE	0.646846
33	Baseline	0.592128
33	Transfer Learning from GENIE	0.645366
34	Baseline	0.591934
34	Transfer Learning from GENIE	0.643834
35	Baseline	0.590394
35	Transfer Learning from GENIE	0.642579
36	Baseline	0.587617
36	Transfer Learning from GENIE	0.64156
37	Baseline	0.587652
37	Transfer Learning from GENIE	0.640758
38	Baseline	0.589002
38	Transfer Learning from GENIE	0.639849
39	Baseline	0.593859
39	Transfer Learning from GENIE	0.638854
40	Baseline	0.598029
40	Transfer Learning from GENIE	0.638218
41	Baseline	0.599078
41	Transfer Learning from GENIE	0.638109
42	Baseline	0.599024
42	Transfer Learning from GENIE	0.638169
43	Baseline	0.600308
43	Transfer Learning from GENIE	0.638437
44	Baseline	0.601388
44	Transfer Learning from GENIE	0.638079
45	Baseline	0.603413
45	Transfer Learning from GENIE	0.638032
46	Baseline	0.604677
46	Transfer Learning from GENIE	0.637408
47	Baseline	0.605712
47	Transfer Learning from GENIE	0.63683
48	Baseline	0.607228
48	Transfer Learning from GENIE	0.635955
49	Baseline	0.606902
49	Transfer Learning from GENIE	0.63497
50	Baseline	0.606047
50	Transfer Learning from GENIE	0.634124
51	Baseline	0.606028
51	Transfer Learning from GENIE	0.63312
52	Baseline	0.609068
52	Transfer Learning from GENIE	0.632197
53	Baseline	0.610144
53	Transfer Learning from GENIE	0.631508
54	Baseline	0.612798
54	Transfer Learning from GENIE	0.630668
55	Baseline	0.614317
55	Transfer Learning from GENIE	0.630107
56	Baseline	0.615328
56	Transfer Learning from GENIE	0.630145
57	Baseline	0.617113
57	Transfer Learning from GENIE	0.630387
58	Baseline	0.618873
58	Transfer Learning from GENIE	0.63058
59	Baseline	0.618876
59	Transfer Learning from GENIE	0.630201
60	Baseline	0.618831
60	Transfer Learning from GENIE	0.629486
61	Baseline	0.6181
61	Transfer Learning from GENIE	0.628599
62	Baseline	0.619109
62	Transfer Learning from GENIE	0.626936
63	Baseline	0.620653
63	Transfer Learning from GENIE	0.62581
64	Baseline	0.621298
64	Transfer Learning from GENIE	0.624924
65	Baseline	0.622976
65	Transfer Learning from GENIE	0.624007
66	Baseline	0.624015
66	Transfer Learning from GENIE	0.62344
67	Baseline	0.623901
67	Transfer Learning from GENIE	0.623398
68	Baseline	0.623601
68	Transfer Learning from GENIE	0.623439
69	Baseline	0.623548
69	Transfer Learning from GENIE	0.623088
70	Baseline	0.623453
70	Transfer Learning from GENIE	0.622585
71	Baseline	0.62463
71	Transfer Learning from GENIE	0.621627
72	Baseline	0.624748
72	Transfer Learning from GENIE	0.621588
73	Baseline	0.624446
73	Transfer Learning from GENIE	0.622023
74	Baseline	0.62462
74	Transfer Learning from GENIE	0.621959
75	Baseline	0.625235
75	Transfer Learning from GENIE	0.622318
76	Baseline	0.625473
76	Transfer Learning from GENIE	0.622319
77	Baseline	0.626399
77	Transfer Learning from GENIE	0.621803
78	Baseline	0.62707
78	Transfer Learning from GENIE	0.621501
79	Baseline	0.626489
79	Transfer Learning from GENIE	0.620587
80	Baseline	0.626188
80	Transfer Learning from GENIE	0.619769
81	Baseline	0.625619
81	Transfer Learning from GENIE	0.619369
82	Baseline	0.626452
82	Transfer Learning from GENIE	0.618803
83	Baseline	0.627038
83	Transfer Learning from GENIE	0.618887
84	Baseline	0.627103
84	Transfer Learning from GENIE	0.619331
85	Baseline	0.627012
85	Transfer Learning from GENIE	0.619671
86	Baseline	0.627425
86	Transfer Learning from GENIE	0.618789
87	Baseline	0.626793
87	Transfer Learning from GENIE	0.617595
88	Baseline	0.626332
88	Transfer Learning from GENIE	0.616254
89	Baseline	0.624635
89	Transfer Learning from GENIE	0.616014
90	Baseline	0.625008
90	Transfer Learning from GENIE	0.616488
91	Baseline	0.623779
91	Transfer Learning from GENIE	0.616749
92	Baseline	0.62368
92	Transfer Learning from GENIE	0.616061
93	Baseline	0.623803
93	Transfer Learning from GENIE	0.615017
94	Baseline	0.623997
94	Transfer Learning from GENIE	0.614453
95	Baseline	0.624296
95	Transfer Learning from GENIE	0.614042
96	Baseline	0.62447
96	Transfer Learning from GENIE	0.613825
97	Baseline	0.623382
97	Transfer Learning from GENIE	0.614342
98	Baseline	0.622963
98	Transfer Learning from GENIE	0.614124
99	Baseline	0.622668
99	Transfer Learning from GENIE	0.613778
100	Baseline	0.621207
100	Transfer Learning from GENIE	0.612724
101	Baseline	0.620466
101	Transfer Learning from GENIE	0.611744
102	Baseline	0.6201
102	Transfer Learning from GENIE	0.611417
103	Baseline	0.6194
103	Transfer Learning from GENIE	0.61209
104	Baseline	0.619476
104	Transfer Learning from GENIE	0.612291
105	Baseline	0.619245
105	Transfer Learning from GENIE	0.611929
106	Baseline	0.61903
106	Transfer Learning from GENIE	0.611414
107	Baseline	0.619639
107	Transfer Learning from GENIE	0.611334
108	Baseline	0.618949
108	Transfer Learning from GENIE	0.61073
109	Baseline	0.618842
109	Transfer Learning from GENIE	0.60965
110	Baseline	0.618209
110	Transfer Learning from GENIE	0.609464
111	Baseline	0.617755
111	Transfer Learning from GENIE	0.609781
112	Baseline	0.617139
112	Transfer Learning from GENIE	0.610556
113	Baseline	0.61731
113	Transfer Learning from GENIE	0.610783
114	Baseline	0.616345
114	Transfer Learning from GENIE	0.610231
115	Baseline	0.615909
115	Transfer Learning from GENIE	0.609041
116	Baseline	0.615859
116	Transfer Learning from GENIE	0.608006
117	Baseline	0.616083
117	Transfer Learning from GENIE	0.608052
118	Baseline	0.615759
118	Transfer Learning from GENIE	0.608624
119	Baseline	0.61423
119	Transfer Learning from GENIE	0.609166
120	Baseline	0.614951
120	Transfer Learning from GENIE	0.609371
121	Baseline	0.614738
121	Transfer Learning from GENIE	0.608423
122	Baseline	0.61372
122	Transfer Learning from GENIE	0.607677
123	Baseline	0.612693
123	Transfer Learning from GENIE	0.608604
124	Baseline	0.612901
124	Transfer Learning from GENIE	0.609623
125	Baseline	0.612406
125	Transfer Learning from GENIE	0.610119
126	Baseline	0.612141
126	Transfer Learning from GENIE	0.608848
127	Baseline	0.61215
127	Transfer Learning from GENIE	0.608302
128	Baseline	0.612212
128	Transfer Learning from GENIE	0.607567
129	Baseline	0.611623
129	Transfer Learning from GENIE	0.607992
130	Baseline	0.610506
130	Transfer Learning from GENIE	0.60798
131	Baseline	0.610524
131	Transfer Learning from GENIE	0.607686
132	Baseline	0.609283
132	Transfer Learning from GENIE	0.607662
133	Baseline	0.60912
133	Transfer Learning from GENIE	0.60787
134	Baseline	0.608968
134	Transfer Learning from GENIE	0.608542
135	Baseline	0.608915
135	Transfer Learning from GENIE	0.608465
136	Baseline	0.608121
136	Transfer Learning from GENIE	0.608902
137	Baseline	0.609408
137	Transfer Learning from GENIE	0.607946
138	Baseline	0.609717
138	Transfer Learning from GENIE	0.607229
139	Baseline	0.609869
139	Transfer Learning from GENIE	0.605594
140	Baseline	0.609334
140	Transfer Learning from GENIE	0.606005
141	Baseline	0.609003
141	Transfer Learning from GENIE	0.607232
142	Baseline	0.608684
142	Transfer Learning from GENIE	0.608549
143	Baseline	0.608266
143	Transfer Learning from GENIE	0.608649
144	Baseline	0.607943
144	Transfer Learning from GENIE	0.608174
145	Baseline	0.607271
145	Transfer Learning from GENIE	0.607649
146	Baseline	0.6069
146	Transfer Learning from GENIE	0.607681
147	Baseline	0.607095
147	Transfer Learning from GENIE	0.608015
148	Baseline	0.606811
148	Transfer Learning from GENIE	0.606861
149	Baseline	0.606896
149	Transfer Learning from GENIE	0.604823
150	Baseline	0.60595
150	Transfer Learning from GENIE	0.605171
151	Baseline	0.60631
151	Transfer Learning from GENIE	0.605968
152	Baseline	0.605265
152	Transfer Learning from GENIE	0.605717
153	Baseline	0.605215
153	Transfer Learning from GENIE	0.605238
154	Baseline	0.605075
154	Transfer Learning from GENIE	0.606244
155	Baseline	0.60543
155	Transfer Learning from GENIE	0.608039
156	Baseline	0.605172
156	Transfer Learning from GENIE	0.608739
157	Baseline	0.604672
157	Transfer Learning from GENIE	0.60805
158	Baseline	0.604726
158	Transfer Learning from GENIE	0.605935
159	Baseline	0.604357
159	Transfer Learning from GENIE	0.604708
160	Baseline	0.603622
160	Transfer Learning from GENIE	0.604366
161	Baseline	0.603053
161	Transfer Learning from GENIE	0.604735
162	Baseline	0.603332
162	Transfer Learning from GENIE	0.605451
163	Baseline	0.602869
163	Transfer Learning from GENIE	0.605418
164	Baseline	0.601846
164	Transfer Learning from GENIE	0.6053
165	Baseline	0.602387
165	Transfer Learning from GENIE	0.605907
166	Baseline	0.602671
166	Transfer Learning from GENIE	0.606574
167	Baseline	0.602197
167	Transfer Learning from GENIE	0.606899
168	Baseline	0.602838
168	Transfer Learning from GENIE	0.606585
169	Baseline	0.602467
169	Transfer Learning from GENIE	0.605451
170	Baseline	0.602182
170	Transfer Learning from GENIE	0.605087
171	Baseline	0.602783
171	Transfer Learning from GENIE	0.605516
172	Baseline	0.60088
172	Transfer Learning from GENIE	0.605139
173	Baseline	0.600755
173	Transfer Learning from GENIE	0.604958
174	Baseline	0.601059
174	Transfer Learning from GENIE	0.604059
175	Baseline	0.601459
175	Transfer Learning from GENIE	0.603471
176	Baseline	0.601384
176	Transfer Learning from GENIE	0.602997
177	Baseline	0.601117
177	Transfer Learning from GENIE	0.603831
178	Baseline	0.600596
178	Transfer Learning from GENIE	0.604552
179	Baseline	0.601501
179	Transfer Learning from GENIE	0.60488
180	Baseline	0.601658
180	Transfer Learning from GENIE	0.604231
181	Baseline	0.600859
181	Transfer Learning from GENIE	0.603598
182	Baseline	0.600869
182	Transfer Learning from GENIE	0.602975
183	Baseline	0.599723
183	Transfer Learning from GENIE	0.602918
184	Baseline	0.599771
184	Transfer Learning from GENIE	0.603217
185	Baseline	0.599394
185	Transfer Learning from GENIE	0.604352
186	Baseline	0.598969
186	Transfer Learning from GENIE	0.604467
187	Baseline	0.599257
187	Transfer Learning from GENIE	0.60446
188	Baseline	0.598536
188	Transfer Learning from GENIE	0.60438
189	Baseline	0.598782
189	Transfer Learning from GENIE	0.604739
190	Baseline	0.598501
190	Transfer Learning from GENIE	0.604554
191	Baseline	0.597702
191	Transfer Learning from GENIE	0.603616
192	Baseline	0.597997
192	Transfer Learning from GENIE	0.602626
193	Baseline	0.597795
193	Transfer Learning from GENIE	0.601773
194	Baseline	0.598534
194	Transfer Learning from GENIE	0.601978
195	Baseline	0.5987
195	Transfer Learning from GENIE	0.602004
196	Baseline	0.598594
196	Transfer Learning from GENIE	0.601291
197	Baseline	0.597758
197	Transfer Learning from GENIE	0.600837
198	Baseline	0.597699
198	Transfer Learning from GENIE	0.602165
199	Baseline	0.597262
199	Transfer Learning from GENIE	0.602928

## Sheet: Fig2e
epoch	Model	cindex
0	Baseline	0.489909
0	GENIE Transfer Learning	0.510192
1	Baseline	0.492897
1	GENIE Transfer Learning	0.519592
2	Baseline	0.495367
2	GENIE Transfer Learning	0.527764
3	Baseline	0.497387
3	GENIE Transfer Learning	0.534865
4	Baseline	0.499017
4	GENIE Transfer Learning	0.541037
5	Baseline	0.500316
5	GENIE Transfer Learning	0.546409
6	Baseline	0.501337
6	GENIE Transfer Learning	0.551098
7	Baseline	0.502128
7	GENIE Transfer Learning	0.555209
8	Baseline	0.502733
8	GENIE Transfer Learning	0.558836
9	Baseline	0.503192
9	GENIE Transfer Learning	0.562064
10	Baseline	0.503543
10	GENIE Transfer Learning	0.564966
11	Baseline	0.503817
11	GENIE Transfer Learning	0.567604
12	Baseline	0.504043
12	GENIE Transfer Learning	0.570035
13	Baseline	0.504248
13	GENIE Transfer Learning	0.572304
14	Baseline	0.504453
14	GENIE Transfer Learning	0.57445
15	Baseline	0.504678
15	GENIE Transfer Learning	0.576505
16	Baseline	0.50494
16	GENIE Transfer Learning	0.578491
17	Baseline	0.505251
17	GENIE Transfer Learning	0.580427
18	Baseline	0.505623
18	GENIE Transfer Learning	0.582325
19	Baseline	0.506065
19	GENIE Transfer Learning	0.584192
20	Baseline	0.506583
20	GENIE Transfer Learning	0.586029
21	Baseline	0.507181
21	GENIE Transfer Learning	0.587836
22	Baseline	0.507862
22	GENIE Transfer Learning	0.589605
23	Baseline	0.508626
23	GENIE Transfer Learning	0.591329
24	Baseline	0.509472
24	GENIE Transfer Learning	0.592995
25	Baseline	0.510397
25	GENIE Transfer Learning	0.594591
26	Baseline	0.511244
26	GENIE Transfer Learning	0.596188
27	Baseline	0.512158
27	GENIE Transfer Learning	0.597684
28	Baseline	0.513338
28	GENIE Transfer Learning	0.598867
29	Baseline	0.514771
29	GENIE Transfer Learning	0.5999
30	Baseline	0.516208
30	GENIE Transfer Learning	0.600753
31	Baseline	0.517581
31	GENIE Transfer Learning	0.601437
32	Baseline	0.519015
32	GENIE Transfer Learning	0.601976
33	Baseline	0.520306
33	GENIE Transfer Learning	0.602242
34	Baseline	0.521424
34	GENIE Transfer Learning	0.602263
35	Baseline	0.522553
35	GENIE Transfer Learning	0.602112
36	Baseline	0.52378
36	GENIE Transfer Learning	0.601871
37	Baseline	0.525076
37	GENIE Transfer Learning	0.601561
38	Baseline	0.526361
38	GENIE Transfer Learning	0.601173
39	Baseline	0.527683
39	GENIE Transfer Learning	0.600743
40	Baseline	0.529052
40	GENIE Transfer Learning	0.600241
41	Baseline	0.530403
41	GENIE Transfer Learning	0.599751
42	Baseline	0.531805
42	GENIE Transfer Learning	0.59923
43	Baseline	0.533248
43	GENIE Transfer Learning	0.598731
44	Baseline	0.534622
44	GENIE Transfer Learning	0.598221
45	Baseline	0.535997
45	GENIE Transfer Learning	0.597712
46	Baseline	0.537333
46	GENIE Transfer Learning	0.597251
47	Baseline	0.538595
47	GENIE Transfer Learning	0.596861
48	Baseline	0.53982
48	GENIE Transfer Learning	0.596546
49	Baseline	0.540969
49	GENIE Transfer Learning	0.596243
50	Baseline	0.542041
50	GENIE Transfer Learning	0.595935
51	Baseline	0.543093
51	GENIE Transfer Learning	0.595591
52	Baseline	0.544209
52	GENIE Transfer Learning	0.59525
53	Baseline	0.545302
53	GENIE Transfer Learning	0.594925
54	Baseline	0.546296
54	GENIE Transfer Learning	0.594633
55	Baseline	0.547208
55	GENIE Transfer Learning	0.594352
56	Baseline	0.548102
56	GENIE Transfer Learning	0.594082
57	Baseline	0.548963
57	GENIE Transfer Learning	0.593797
58	Baseline	0.549695
58	GENIE Transfer Learning	0.593501
59	Baseline	0.550357
59	GENIE Transfer Learning	0.593258
60	Baseline	0.550989
60	GENIE Transfer Learning	0.593073
61	Baseline	0.551583
61	GENIE Transfer Learning	0.5929
62	Baseline	0.552214
62	GENIE Transfer Learning	0.592779
63	Baseline	0.552869
63	GENIE Transfer Learning	0.592723
64	Baseline	0.55346
64	GENIE Transfer Learning	0.592582
65	Baseline	0.553978
65	GENIE Transfer Learning	0.592457
66	Baseline	0.55446
66	GENIE Transfer Learning	0.59231
67	Baseline	0.55492
67	GENIE Transfer Learning	0.592091
68	Baseline	0.555352
68	GENIE Transfer Learning	0.591799
69	Baseline	0.555682
69	GENIE Transfer Learning	0.591488
70	Baseline	0.556017
70	GENIE Transfer Learning	0.59117
71	Baseline	0.556228
71	GENIE Transfer Learning	0.59082
72	Baseline	0.556392
72	GENIE Transfer Learning	0.590454
73	Baseline	0.556624
73	GENIE Transfer Learning	0.59014
74	Baseline	0.556925
74	GENIE Transfer Learning	0.589877
75	Baseline	0.557178
75	GENIE Transfer Learning	0.589675
76	Baseline	0.557416
76	GENIE Transfer Learning	0.589478
77	Baseline	0.557642
77	GENIE Transfer Learning	0.589284
78	Baseline	0.557854
78	GENIE Transfer Learning	0.589091
79	Baseline	0.558053
79	GENIE Transfer Learning	0.588896
80	Baseline	0.55824
80	GENIE Transfer Learning	0.588697
81	Baseline	0.558414
81	GENIE Transfer Learning	0.58849
82	Baseline	0.558575
82	GENIE Transfer Learning	0.588275
83	Baseline	0.558724
83	GENIE Transfer Learning	0.58805
84	Baseline	0.558861
84	GENIE Transfer Learning	0.587812
85	Baseline	0.558985
85	GENIE Transfer Learning	0.587562
86	Baseline	0.559097
86	GENIE Transfer Learning	0.587298
87	Baseline	0.559198
87	GENIE Transfer Learning	0.587022
88	Baseline	0.559287
88	GENIE Transfer Learning	0.586734
89	Baseline	0.559365
89	GENIE Transfer Learning	0.586436
90	Baseline	0.559433
90	GENIE Transfer Learning	0.586131
91	Baseline	0.55949
91	GENIE Transfer Learning	0.585823
92	Baseline	0.55954
92	GENIE Transfer Learning	0.585515
93	Baseline	0.559581
93	GENIE Transfer Learning	0.585213
94	Baseline	0.559616
94	GENIE Transfer Learning	0.584925
95	Baseline	0.559647
95	GENIE Transfer Learning	0.584659
96	Baseline	0.559674
96	GENIE Transfer Learning	0.584424
97	Baseline	0.559701
97	GENIE Transfer Learning	0.58423
98	Baseline	0.559729
98	GENIE Transfer Learning	0.58409
99	Baseline	0.559762
99	GENIE Transfer Learning	0.584017

## Sheet: Fig2f
epoch	Model	cindex
0	Baseline	0.50669
0	TransferLearning	0.526158
1	Baseline	0.504536
1	TransferLearning	0.536826
2	Baseline	0.503037
2	TransferLearning	0.546759
3	Baseline	0.502121
3	TransferLearning	0.555983
4	Baseline	0.501721
4	TransferLearning	0.564519
5	Baseline	0.501773
5	TransferLearning	0.572393
6	Baseline	0.502217
6	TransferLearning	0.579631
7	Baseline	0.503
7	TransferLearning	0.586258
8	Baseline	0.504068
8	TransferLearning	0.592302
9	Baseline	0.505373
9	TransferLearning	0.59779
10	Baseline	0.506872
10	TransferLearning	0.60275
11	Baseline	0.508523
11	TransferLearning	0.607209
12	Baseline	0.510288
12	TransferLearning	0.611196
13	Baseline	0.512133
13	TransferLearning	0.61474
14	Baseline	0.514025
14	TransferLearning	0.617869
15	Baseline	0.515938
15	TransferLearning	0.620611
16	Baseline	0.517844
16	TransferLearning	0.622994
17	Baseline	0.51972
17	TransferLearning	0.625048
18	Baseline	0.521547
18	TransferLearning	0.6268
19	Baseline	0.523307
19	TransferLearning	0.628276
20	Baseline	0.524983
20	TransferLearning	0.629505
21	Baseline	0.526563
21	TransferLearning	0.630512
22	Baseline	0.528036
22	TransferLearning	0.631323
23	Baseline	0.529393
23	TransferLearning	0.631963
24	Baseline	0.530626
24	TransferLearning	0.632456
25	Baseline	0.531731
25	TransferLearning	0.632825
26	Baseline	0.532627
26	TransferLearning	0.633073
27	Baseline	0.533372
27	TransferLearning	0.633082
28	Baseline	0.534189
28	TransferLearning	0.633151
29	Baseline	0.534736
29	TransferLearning	0.633292
30	Baseline	0.535296
30	TransferLearning	0.633411
31	Baseline	0.535781
31	TransferLearning	0.63351
32	Baseline	0.535967
32	TransferLearning	0.633696
33	Baseline	0.53595
33	TransferLearning	0.633898
34	Baseline	0.535786
34	TransferLearning	0.634086
35	Baseline	0.535565
35	TransferLearning	0.634386
36	Baseline	0.53527
36	TransferLearning	0.634857
37	Baseline	0.535079
37	TransferLearning	0.63525
38	Baseline	0.534812
38	TransferLearning	0.635561
39	Baseline	0.534372
39	TransferLearning	0.635742
40	Baseline	0.533782
40	TransferLearning	0.635817
41	Baseline	0.533151
41	TransferLearning	0.636059
42	Baseline	0.532292
42	TransferLearning	0.636406
43	Baseline	0.531458
43	TransferLearning	0.636651
44	Baseline	0.530618
44	TransferLearning	0.636791
45	Baseline	0.52984
45	TransferLearning	0.636978
46	Baseline	0.528987
46	TransferLearning	0.637224
47	Baseline	0.528197
47	TransferLearning	0.637451
48	Baseline	0.527406
48	TransferLearning	0.637637
49	Baseline	0.526568
49	TransferLearning	0.637756
50	Baseline	0.525707
50	TransferLearning	0.637689
51	Baseline	0.5248
51	TransferLearning	0.63761
52	Baseline	0.523988
52	TransferLearning	0.637484
53	Baseline	0.523264
53	TransferLearning	0.63728
54	Baseline	0.522644
54	TransferLearning	0.636986
55	Baseline	0.522135
55	TransferLearning	0.636853
56	Baseline	0.521594
56	TransferLearning	0.636698
57	Baseline	0.521127
57	TransferLearning	0.636621
58	Baseline	0.52078
58	TransferLearning	0.636768
59	Baseline	0.52051
59	TransferLearning	0.63703
60	Baseline	0.520265
60	TransferLearning	0.637352
61	Baseline	0.519996
61	TransferLearning	0.637877
62	Baseline	0.519767
62	TransferLearning	0.638505
63	Baseline	0.519567
63	TransferLearning	0.639127
64	Baseline	0.519352
64	TransferLearning	0.639816
65	Baseline	0.5192
65	TransferLearning	0.640545
66	Baseline	0.519105
66	TransferLearning	0.641404
67	Baseline	0.519076
67	TransferLearning	0.642286
68	Baseline	0.519075
68	TransferLearning	0.643135
69	Baseline	0.5191
69	TransferLearning	0.644044
70	Baseline	0.519065
70	TransferLearning	0.644892
71	Baseline	0.5191
71	TransferLearning	0.645818
72	Baseline	0.519159
72	TransferLearning	0.646852
73	Baseline	0.519157
73	TransferLearning	0.647846
74	Baseline	0.51917
74	TransferLearning	0.648804
75	Baseline	0.519228
75	TransferLearning	0.649682
76	Baseline	0.519431
76	TransferLearning	0.650432
77	Baseline	0.519679
77	TransferLearning	0.651108
78	Baseline	0.520003
78	TransferLearning	0.651713
79	Baseline	0.520266
79	TransferLearning	0.652368
80	Baseline	0.520468
80	TransferLearning	0.652945
81	Baseline	0.520549
81	TransferLearning	0.653499
82	Baseline	0.520503
82	TransferLearning	0.654019
83	Baseline	0.520552
83	TransferLearning	0.654526
84	Baseline	0.520745
84	TransferLearning	0.654928
85	Baseline	0.520948
85	TransferLearning	0.655384
86	Baseline	0.521209
86	TransferLearning	0.65573
87	Baseline	0.521553
87	TransferLearning	0.655928
88	Baseline	0.521927
88	TransferLearning	0.656
89	Baseline	0.522315
89	TransferLearning	0.656024
90	Baseline	0.522801
90	TransferLearning	0.656104
91	Baseline	0.523403
91	TransferLearning	0.656284
92	Baseline	0.523987
92	TransferLearning	0.656417
93	Baseline	0.52462
93	TransferLearning	0.656505
94	Baseline	0.525284
94	TransferLearning	0.656696
95	Baseline	0.526059
95	TransferLearning	0.657051
96	Baseline	0.526769
96	TransferLearning	0.657467
97	Baseline	0.527493
97	TransferLearning	0.658003
98	Baseline	0.528155
98	TransferLearning	0.658527
99	Baseline	0.52867
99	TransferLearning	0.658892
100	Baseline	0.529101
100	TransferLearning	0.659115
101	Baseline	0.52955
101	TransferLearning	0.659279
102	Baseline	0.529969
102	TransferLearning	0.659393
103	Baseline	0.530391
103	TransferLearning	0.659496
104	Baseline	0.530786
104	TransferLearning	0.659497
105	Baseline	0.531191
105	TransferLearning	0.659591
106	Baseline	0.531641
106	TransferLearning	0.659622
107	Baseline	0.532185
107	TransferLearning	0.659596
108	Baseline	0.532859
108	TransferLearning	0.659491
109	Baseline	0.533698
109	TransferLearning	0.659354
110	Baseline	0.534564
110	TransferLearning	0.659208
111	Baseline	0.535471
111	TransferLearning	0.659116
112	Baseline	0.53652
112	TransferLearning	0.659067
113	Baseline	0.537693
113	TransferLearning	0.659087
114	Baseline	0.538969
114	TransferLearning	0.659116
115	Baseline	0.540355
115	TransferLearning	0.659022
116	Baseline	0.541861
116	TransferLearning	0.659012
117	Baseline	0.543541
117	TransferLearning	0.658932
118	Baseline	0.545329
118	TransferLearning	0.658856
119	Baseline	0.547165
119	TransferLearning	0.658852
120	Baseline	0.549188
120	TransferLearning	0.658809
121	Baseline	0.551381
121	TransferLearning	0.658848
122	Baseline	0.553682
122	TransferLearning	0.658907
123	Baseline	0.555941
123	TransferLearning	0.658948
124	Baseline	0.55826
124	TransferLearning	0.658921
125	Baseline	0.560603
125	TransferLearning	0.658887
126	Baseline	0.562955
126	TransferLearning	0.658829
127	Baseline	0.565356
127	TransferLearning	0.658676
128	Baseline	0.567742
128	TransferLearning	0.658543
129	Baseline	0.569931
129	TransferLearning	0.658423
130	Baseline	0.571965
130	TransferLearning	0.658349
131	Baseline	0.573905
131	TransferLearning	0.658334
132	Baseline	0.575697
132	TransferLearning	0.658261
133	Baseline	0.577527
133	TransferLearning	0.658291
134	Baseline	0.579261
134	TransferLearning	0.658361
135	Baseline	0.580882
135	TransferLearning	0.658525
136	Baseline	0.582398
136	TransferLearning	0.658608
137	Baseline	0.583822
137	TransferLearning	0.658625
138	Baseline	0.585267
138	TransferLearning	0.658668
139	Baseline	0.586713
139	TransferLearning	0.658653
140	Baseline	0.588259
140	TransferLearning	0.658725
141	Baseline	0.589706
141	TransferLearning	0.658773
142	Baseline	0.59108
142	TransferLearning	0.658785
143	Baseline	0.592512
143	TransferLearning	0.658845
144	Baseline	0.593946
144	TransferLearning	0.658956
145	Baseline	0.595404
145	TransferLearning	0.659128
146	Baseline	0.596868
146	TransferLearning	0.659376
147	Baseline	0.598269
147	TransferLearning	0.659753
148	Baseline	0.599654
148	TransferLearning	0.660044
149	Baseline	0.600968
149	TransferLearning	0.660307
150	Baseline	0.602239
150	TransferLearning	0.660523
151	Baseline	0.603471
151	TransferLearning	0.660742
152	Baseline	0.604615
152	TransferLearning	0.6609
153	Baseline	0.605689
153	TransferLearning	0.660988
154	Baseline	0.606587
154	TransferLearning	0.66098
155	Baseline	0.607484
155	TransferLearning	0.661022
156	Baseline	0.608337
156	TransferLearning	0.661075
157	Baseline	0.609054
157	TransferLearning	0.660984
158	Baseline	0.609756
158	TransferLearning	0.660802
159	Baseline	0.610341
159	TransferLearning	0.660637
160	Baseline	0.610828
160	TransferLearning	0.660421
161	Baseline	0.611173
161	TransferLearning	0.66021
162	Baseline	0.611482
162	TransferLearning	0.659947
163	Baseline	0.61168
163	TransferLearning	0.6597
164	Baseline	0.611823
164	TransferLearning	0.659443
165	Baseline	0.611961
165	TransferLearning	0.659225
166	Baseline	0.612129
166	TransferLearning	0.659024
167	Baseline	0.612289
167	TransferLearning	0.658809
168	Baseline	0.612457
168	TransferLearning	0.658706
169	Baseline	0.612666
169	TransferLearning	0.658683
170	Baseline	0.612864
170	TransferLearning	0.658551
171	Baseline	0.613112
171	TransferLearning	0.658423
172	Baseline	0.613384
172	TransferLearning	0.658303
173	Baseline	0.613662
173	TransferLearning	0.658205
174	Baseline	0.61402
174	TransferLearning	0.658038
175	Baseline	0.614379
175	TransferLearning	0.65793
176	Baseline	0.614776
176	TransferLearning	0.657809
177	Baseline	0.615277
177	TransferLearning	0.657668
178	Baseline	0.615693
178	TransferLearning	0.657661
179	Baseline	0.616027
179	TransferLearning	0.657678
180	Baseline	0.616268
180	TransferLearning	0.657674
181	Baseline	0.61646
181	TransferLearning	0.657653
182	Baseline	0.616584
182	TransferLearning	0.657638
183	Baseline	0.616688
183	TransferLearning	0.657647
184	Baseline	0.616654
184	TransferLearning	0.657664
185	Baseline	0.616488
185	TransferLearning	0.657691
186	Baseline	0.616256
186	TransferLearning	0.657676
187	Baseline	0.615937
187	TransferLearning	0.657645
188	Baseline	0.615601
188	TransferLearning	0.657664
189	Baseline	0.615208
189	TransferLearning	0.657604
190	Baseline	0.614792
190	TransferLearning	0.657597
191	Baseline	0.61428
191	TransferLearning	0.657503
192	Baseline	0.613777
192	TransferLearning	0.657379
193	Baseline	0.613311
193	TransferLearning	0.657323
194	Baseline	0.61278
194	TransferLearning	0.65722
195	Baseline	0.612323
195	TransferLearning	0.65712
196	Baseline	0.611905
196	TransferLearning	0.657079
197	Baseline	0.611547
197	TransferLearning	0.657024
198	Baseline	0.611233
198	TransferLearning	0.656894
199	Baseline	0.610914
199	TransferLearning	0.656771
200	Baseline	0.610632
200	TransferLearning	0.65661
201	Baseline	0.610387
201	TransferLearning	0.65639
202	Baseline	0.610217
202	TransferLearning	0.656108
203	Baseline	0.610073
203	TransferLearning	0.655807
204	Baseline	0.609959
204	TransferLearning	0.655484
205	Baseline	0.609986
205	TransferLearning	0.655208
206	Baseline	0.610056
206	TransferLearning	0.655057
207	Baseline	0.610199
207	TransferLearning	0.654823
208	Baseline	0.610442
208	TransferLearning	0.654679
209	Baseline	0.610755
209	TransferLearning	0.654614
210	Baseline	0.611174
210	TransferLearning	0.65458
211	Baseline	0.611651
211	TransferLearning	0.654654
212	Baseline	0.612193
212	TransferLearning	0.654788
213	Baseline	0.612714
213	TransferLearning	0.655089
214	Baseline	0.613193
214	TransferLearning	0.655504
215	Baseline	0.613619
215	TransferLearning	0.656025
216	Baseline	0.61403
216	TransferLearning	0.656556
217	Baseline	0.614354
217	TransferLearning	0.657129
218	Baseline	0.614573
218	TransferLearning	0.657711
219	Baseline	0.614707
219	TransferLearning	0.658295
220	Baseline	0.614797
220	TransferLearning	0.658751
221	Baseline	0.615031
221	TransferLearning	0.659152
222	Baseline	0.615218
222	TransferLearning	0.659495
223	Baseline	0.615376
223	TransferLearning	0.659816
224	Baseline	0.615563
224	TransferLearning	0.660052
225	Baseline	0.615769
225	TransferLearning	0.660293
226	Baseline	0.616051
226	TransferLearning	0.660527
227	Baseline	0.616338
227	TransferLearning	0.660801
228	Baseline	0.616576
228	TransferLearning	0.661135
229	Baseline	0.616838
229	TransferLearning	0.661417
230	Baseline	0.617073
230	TransferLearning	0.66156
231	Baseline	0.617324
231	TransferLearning	0.661735
232	Baseline	0.617538
232	TransferLearning	0.661824
233	Baseline	0.617737
233	TransferLearning	0.661778
234	Baseline	0.617932
234	TransferLearning	0.661651
235	Baseline	0.618193
235	TransferLearning	0.661518
236	Baseline	0.618463
236	TransferLearning	0.661311
237	Baseline	0.618737
237	TransferLearning	0.661084
238	Baseline	0.618971
238	TransferLearning	0.660861
239	Baseline	0.619194
239	TransferLearning	0.660569
240	Baseline	0.619396
240	TransferLearning	0.660274
241	Baseline	0.619656
241	TransferLearning	0.660032
242	Baseline	0.619862
242	TransferLearning	0.659919
243	Baseline	0.62013
243	TransferLearning	0.659963
244	Baseline	0.620427
244	TransferLearning	0.659989
245	Baseline	0.620771
245	TransferLearning	0.660097
246	Baseline	0.621088
246	TransferLearning	0.660254
247	Baseline	0.621413
247	TransferLearning	0.660445
248	Baseline	0.621744
248	TransferLearning	0.660719
249	Baseline	0.622076
249	TransferLearning	0.660911
250	Baseline	0.622338
250	TransferLearning	0.661049
251	Baseline	0.622537
251	TransferLearning	0.661156
252	Baseline	0.622746
252	TransferLearning	0.661242
253	Baseline	0.622968
253	TransferLearning	0.661339
254	Baseline	0.623165
254	TransferLearning	0.661403
255	Baseline	0.623344
255	TransferLearning	0.661362
256	Baseline	0.623486
256	TransferLearning	0.661257
257	Baseline	0.623606
257	TransferLearning	0.660988
258	Baseline	0.623733
258	TransferLearning	0.660683
259	Baseline	0.623866
259	TransferLearning	0.660352
260	Baseline	0.624029
260	TransferLearning	0.66007
261	Baseline	0.624229
261	TransferLearning	0.659838
262	Baseline	0.624366
262	TransferLearning	0.659677
263	Baseline	0.624478
263	TransferLearning	0.659606
264	Baseline	0.624506
264	TransferLearning	0.659593
265	Baseline	0.624517
265	TransferLearning	0.659561
266	Baseline	0.624542
266	TransferLearning	0.659548
267	Baseline	0.624528
267	TransferLearning	0.659577
268	Baseline	0.624472
268	TransferLearning	0.659512
269	Baseline	0.624424
269	TransferLearning	0.659428
270	Baseline	0.624435
270	TransferLearning	0.659234
271	Baseline	0.624463
271	TransferLearning	0.65892
272	Baseline	0.624414
272	TransferLearning	0.658693
273	Baseline	0.624393
273	TransferLearning	0.658576
274	Baseline	0.624425
274	TransferLearning	0.658505
275	Baseline	0.624514
275	TransferLearning	0.658532
276	Baseline	0.624623
276	TransferLearning	0.65869
277	Baseline	0.624712
277	TransferLearning	0.658893
278	Baseline	0.624831
278	TransferLearning	0.659227
279	Baseline	0.624995
279	TransferLearning	0.65955
280	Baseline	0.625175
280	TransferLearning	0.65994
281	Baseline	0.625329
281	TransferLearning	0.660358
282	Baseline	0.625567
282	TransferLearning	0.660689
283	Baseline	0.625837
283	TransferLearning	0.660981
284	Baseline	0.626162
284	TransferLearning	0.661216
285	Baseline	0.626496
285	TransferLearning	0.661458
286	Baseline	0.626795
286	TransferLearning	0.661631
287	Baseline	0.627106
287	TransferLearning	0.661755
288	Baseline	0.627325
288	TransferLearning	0.661858
289	Baseline	0.627503
289	TransferLearning	0.66193
290	Baseline	0.627631
290	TransferLearning	0.661974
291	Baseline	0.627724
291	TransferLearning	0.66205
292	Baseline	0.627788
292	TransferLearning	0.662157
293	Baseline	0.62786
293	TransferLearning	0.66224
294	Baseline	0.627893
294	TransferLearning	0.662293
295	Baseline	0.627913
295	TransferLearning	0.662392
296	Baseline	0.627895
296	TransferLearning	0.66243
297	Baseline	0.627901
297	TransferLearning	0.662487
298	Baseline	0.627951
298	TransferLearning	0.662475
299	Baseline	0.627926
299	TransferLearning	0.662457
300	Baseline	0.627823
300	TransferLearning	0.662481
301	Baseline	0.627718
301	TransferLearning	0.662531
302	Baseline	0.627609
302	TransferLearning	0.662554
303	Baseline	0.627466
303	TransferLearning	0.662586
304	Baseline	0.627262
304	TransferLearning	0.662508
305	Baseline	0.626993
305	TransferLearning	0.662339
306	Baseline	0.626741
306	TransferLearning	0.662078
307	Baseline	0.626489
307	TransferLearning	0.661718
308	Baseline	0.626303
308	TransferLearning	0.661346
309	Baseline	0.62606
309	TransferLearning	0.661025
310	Baseline	0.625849
310	TransferLearning	0.660729
311	Baseline	0.625651
311	TransferLearning	0.660507
312	Baseline	0.625474
312	TransferLearning	0.66039
313	Baseline	0.625344
313	TransferLearning	0.660305
314	Baseline	0.625192
314	TransferLearning	0.660152
315	Baseline	0.625072
315	TransferLearning	0.659996
316	Baseline	0.62504
316	TransferLearning	0.659803
317	Baseline	0.625085
317	TransferLearning	0.659593
318	Baseline	0.625148
318	TransferLearning	0.659302
319	Baseline	0.625257
319	TransferLearning	0.659014
320	Baseline	0.62543
320	TransferLearning	0.658704
321	Baseline	0.625616
321	TransferLearning	0.658434
322	Baseline	0.625801
322	TransferLearning	0.658336
323	Baseline	0.625962
323	TransferLearning	0.658365
324	Baseline	0.626131
324	TransferLearning	0.658414
325	Baseline	0.626334
325	TransferLearning	0.658521
326	Baseline	0.626485
326	TransferLearning	0.658582
327	Baseline	0.62661
327	TransferLearning	0.658631
328	Baseline	0.626797
328	TransferLearning	0.658757
329	Baseline	0.626975
329	TransferLearning	0.65889
330	Baseline	0.627117
330	TransferLearning	0.659137
331	Baseline	0.627267
331	TransferLearning	0.659318
332	Baseline	0.62744
332	TransferLearning	0.659508
333	Baseline	0.627536
333	TransferLearning	0.659661
334	Baseline	0.627609
334	TransferLearning	0.659719
335	Baseline	0.627622
335	TransferLearning	0.659795
336	Baseline	0.627587
336	TransferLearning	0.659874
337	Baseline	0.627456
337	TransferLearning	0.659937
338	Baseline	0.62718
338	TransferLearning	0.660019
339	Baseline	0.626842
339	TransferLearning	0.660042
340	Baseline	0.626391
340	TransferLearning	0.660066
341	Baseline	0.625931
341	TransferLearning	0.660088
342	Baseline	0.625409
342	TransferLearning	0.660068
343	Baseline	0.624933
343	TransferLearning	0.660061
344	Baseline	0.624462
344	TransferLearning	0.660078
345	Baseline	0.624041
345	TransferLearning	0.660075
346	Baseline	0.62368
346	TransferLearning	0.659982
347	Baseline	0.623371
347	TransferLearning	0.659878
348	Baseline	0.623109
348	TransferLearning	0.659827
349	Baseline	0.622871
349	TransferLearning	0.659814
350	Baseline	0.622633
350	TransferLearning	0.659772
351	Baseline	0.622376
351	TransferLearning	0.659713
352	Baseline	0.622151
352	TransferLearning	0.659626
353	Baseline	0.621926
353	TransferLearning	0.659597
354	Baseline	0.621678
354	TransferLearning	0.659515
355	Baseline	0.621417
355	TransferLearning	0.659475
356	Baseline	0.621257
356	TransferLearning	0.659392
357	Baseline	0.621086
357	TransferLearning	0.659281
358	Baseline	0.62092
358	TransferLearning	0.659167
359	Baseline	0.620696
359	TransferLearning	0.659112
360	Baseline	0.620449
360	TransferLearning	0.659051
361	Baseline	0.620136
361	TransferLearning	0.659115
362	Baseline	0.619835
362	TransferLearning	0.659216
363	Baseline	0.619532
363	TransferLearning	0.659193
364	Baseline	0.619204
364	TransferLearning	0.659078
365	Baseline	0.618922
365	TransferLearning	0.65904
366	Baseline	0.618695
366	TransferLearning	0.658769
367	Baseline	0.618471
367	TransferLearning	0.658565
368	Baseline	0.618342
368	TransferLearning	0.658305
369	Baseline	0.618258
369	TransferLearning	0.658006
370	Baseline	0.618165
370	TransferLearning	0.65775
371	Baseline	0.618116
371	TransferLearning	0.657489
372	Baseline	0.618102
372	TransferLearning	0.657213
373	Baseline	0.618128
373	TransferLearning	0.656941
374	Baseline	0.618208
374	TransferLearning	0.656596
375	Baseline	0.618308
375	TransferLearning	0.656185
376	Baseline	0.618489
376	TransferLearning	0.655689
377	Baseline	0.618712
377	TransferLearning	0.655351
378	Baseline	0.618983
378	TransferLearning	0.655117
379	Baseline	0.619269
379	TransferLearning	0.654966
380	Baseline	0.619575
380	TransferLearning	0.654948
381	Baseline	0.619954
381	TransferLearning	0.655034
382	Baseline	0.620313
382	TransferLearning	0.655238
383	Baseline	0.620657
383	TransferLearning	0.655435
384	Baseline	0.620955
384	TransferLearning	0.655691
385	Baseline	0.621234
385	TransferLearning	0.656023
386	Baseline	0.621422
386	TransferLearning	0.656377
387	Baseline	0.621542
387	TransferLearning	0.656667
388	Baseline	0.621583
388	TransferLearning	0.657004
389	Baseline	0.621552
389	TransferLearning	0.657334
390	Baseline	0.621436
390	TransferLearning	0.657703
391	Baseline	0.621318
391	TransferLearning	0.657954
392	Baseline	0.621108
392	TransferLearning	0.658197
393	Baseline	0.62092
393	TransferLearning	0.658491
394	Baseline	0.620684
394	TransferLearning	0.658651
395	Baseline	0.620436
395	TransferLearning	0.658711
396	Baseline	0.620262
396	TransferLearning	0.658625
397	Baseline	0.620096
397	TransferLearning	0.65858
398	Baseline	0.619944
398	TransferLearning	0.658438
399	Baseline	0.619825
399	TransferLearning	0.658226
400	Baseline	0.619759
400	TransferLearning	0.657893
401	Baseline	0.619724
401	TransferLearning	0.657578
402	Baseline	0.619707
402	TransferLearning	0.657207
403	Baseline	0.619691
403	TransferLearning	0.656869
404	Baseline	0.619706
404	TransferLearning	0.656423
405	Baseline	0.619776
405	TransferLearning	0.656063
406	Baseline	0.619924
406	TransferLearning	0.655691
407	Baseline	0.62016
407	TransferLearning	0.655336
408	Baseline	0.620459
408	TransferLearning	0.655046
409	Baseline	0.620842
409	TransferLearning	0.654812
410	Baseline	0.62124
410	TransferLearning	0.654549
411	Baseline	0.621672
411	TransferLearning	0.654356
412	Baseline	0.622208
412	TransferLearning	0.654157
413	Baseline	0.62279
413	TransferLearning	0.653916
414	Baseline	0.62332
414	TransferLearning	0.653843
415	Baseline	0.623863
415	TransferLearning	0.653848
416	Baseline	0.624387
416	TransferLearning	0.653835
417	Baseline	0.624922
417	TransferLearning	0.654001
418	Baseline	0.625492
418	TransferLearning	0.654086
419	Baseline	0.626
419	TransferLearning	0.654163
420	Baseline	0.626489
420	TransferLearning	0.654259
421	Baseline	0.626904
421	TransferLearning	0.654249
422	Baseline	0.627253
422	TransferLearning	0.654216
423	Baseline	0.627503
423	TransferLearning	0.654162
424	Baseline	0.627694
424	TransferLearning	0.654066
425	Baseline	0.627823
425	TransferLearning	0.65393
426	Baseline	0.6279
426	TransferLearning	0.653841
427	Baseline	0.627847
427	TransferLearning	0.653845
428	Baseline	0.627688
428	TransferLearning	0.653781
429	Baseline	0.627514
429	TransferLearning	0.653649
430	Baseline	0.627288
430	TransferLearning	0.653573
431	Baseline	0.626974
431	TransferLearning	0.653414
432	Baseline	0.626576
432	TransferLearning	0.65316
433	Baseline	0.626131
433	TransferLearning	0.652784
434	Baseline	0.625668
434	TransferLearning	0.652428
435	Baseline	0.625246
435	TransferLearning	0.652031
436	Baseline	0.624841
436	TransferLearning	0.651692
437	Baseline	0.624414
437	TransferLearning	0.651503
438	Baseline	0.623963
438	TransferLearning	0.651506
439	Baseline	0.623533
439	TransferLearning	0.651604
440	Baseline	0.623119
440	TransferLearning	0.651789
441	Baseline	0.622672
441	TransferLearning	0.651872
442	Baseline	0.622229
442	TransferLearning	0.651945
443	Baseline	0.621783
443	TransferLearning	0.652092
444	Baseline	0.621381
444	TransferLearning	0.65221
445	Baseline	0.621002
445	TransferLearning	0.652373
446	Baseline	0.620743
446	TransferLearning	0.652505
447	Baseline	0.620553
447	TransferLearning	0.652622
448	Baseline	0.620344
448	TransferLearning	0.652585
449	Baseline	0.620177
449	TransferLearning	0.652594
450	Baseline	0.620053
450	TransferLearning	0.652454
451	Baseline	0.619918
451	TransferLearning	0.652333
452	Baseline	0.619692
452	TransferLearning	0.652191
453	Baseline	0.619562
453	TransferLearning	0.652084
454	Baseline	0.619443
454	TransferLearning	0.651968
455	Baseline	0.619325
455	TransferLearning	0.652021
456	Baseline	0.619193
456	TransferLearning	0.652062
457	Baseline	0.619133
457	TransferLearning	0.652164
458	Baseline	0.619076
458	TransferLearning	0.652269
459	Baseline	0.619064
459	TransferLearning	0.652289
460	Baseline	0.619067
460	TransferLearning	0.652243
461	Baseline	0.619065
461	TransferLearning	0.65214
462	Baseline	0.619103
462	TransferLearning	0.651959
463	Baseline	0.619123
463	TransferLearning	0.651794
464	Baseline	0.619089
464	TransferLearning	0.651759
465	Baseline	0.619125
465	TransferLearning	0.651732
466	Baseline	0.619221
466	TransferLearning	0.651646
467	Baseline	0.619311
467	TransferLearning	0.651586
468	Baseline	0.619463
468	TransferLearning	0.651577
469	Baseline	0.619566
469	TransferLearning	0.651617
470	Baseline	0.61971
470	TransferLearning	0.651664
471	Baseline	0.619822
471	TransferLearning	0.651579
472	Baseline	0.619899
472	TransferLearning	0.651504
473	Baseline	0.619872
473	TransferLearning	0.651408
474	Baseline	0.619905
474	TransferLearning	0.651314
475	Baseline	0.619919
475	TransferLearning	0.651287
476	Baseline	0.619897
476	TransferLearning	0.651256
477	Baseline	0.619853
477	TransferLearning	0.651239
478	Baseline	0.619766
478	TransferLearning	0.651169
479	Baseline	0.619741
479	TransferLearning	0.650944
480	Baseline	0.619678
480	TransferLearning	0.650817
481	Baseline	0.619604
481	TransferLearning	0.650505
482	Baseline	0.61955
482	TransferLearning	0.650153
483	Baseline	0.619472
483	TransferLearning	0.649735
484	Baseline	0.619434
484	TransferLearning	0.649338
485	Baseline	0.619406
485	TransferLearning	0.649041
486	Baseline	0.619387
486	TransferLearning	0.648873
487	Baseline	0.619392
487	TransferLearning	0.648798
488	Baseline	0.619499
488	TransferLearning	0.648747
489	Baseline	0.619648
489	TransferLearning	0.648623
490	Baseline	0.619823
490	TransferLearning	0.648496
491	Baseline	0.620004
491	TransferLearning	0.648237
492	Baseline	0.620181
492	TransferLearning	0.648077
493	Baseline	0.620357
493	TransferLearning	0.648061
494	Baseline	0.620514
494	TransferLearning	0.648103
495	Baseline	0.620605
495	TransferLearning	0.648165
496	Baseline	0.620738
496	TransferLearning	0.648218
497	Baseline	0.620827
497	TransferLearning	0.648245
498	Baseline	0.620859
498	TransferLearning	0.648191
499	Baseline	0.620855
499	TransferLearning	0.648126
500	Baseline	0.620844
500	TransferLearning	0.64798
501	Baseline	0.620744
501	TransferLearning	0.647864
502	Baseline	0.620618
502	TransferLearning	0.647857
503	Baseline	0.62055
503	TransferLearning	0.647809
504	Baseline	0.620448
504	TransferLearning	0.647666
505	Baseline	0.62033
505	TransferLearning	0.647589
506	Baseline	0.620185
506	TransferLearning	0.647492
507	Baseline	0.620026
507	TransferLearning	0.647424
508	Baseline	0.619894
508	TransferLearning	0.647245
509	Baseline	0.619733
509	TransferLearning	0.647045
510	Baseline	0.619632
510	TransferLearning	0.646793
511	Baseline	0.619493
511	TransferLearning	0.646451
512	Baseline	0.619301
512	TransferLearning	0.646073
513	Baseline	0.619146
513	TransferLearning	0.645838
514	Baseline	0.619044
514	TransferLearning	0.645789
515	Baseline	0.61895
515	TransferLearning	0.645738
516	Baseline	0.618847
516	TransferLearning	0.645627
517	Baseline	0.618762
517	TransferLearning	0.645689
518	Baseline	0.618767
518	TransferLearning	0.645919
519	Baseline	0.618701
519	TransferLearning	0.646154
520	Baseline	0.618687
520	TransferLearning	0.646295
521	Baseline	0.618642
521	TransferLearning	0.646333
522	Baseline	0.61846
522	TransferLearning	0.646414
523	Baseline	0.618245
523	TransferLearning	0.646478
524	Baseline	0.618088
524	TransferLearning	0.646544
525	Baseline	0.617916
525	TransferLearning	0.646618
526	Baseline	0.617736
526	TransferLearning	0.646692
527	Baseline	0.617537
527	TransferLearning	0.646755
528	Baseline	0.61739
528	TransferLearning	0.646798
529	Baseline	0.617308
529	TransferLearning	0.646797
530	Baseline	0.617235
530	TransferLearning	0.646929
531	Baseline	0.617244
531	TransferLearning	0.646982
532	Baseline	0.617267
532	TransferLearning	0.647235
533	Baseline	0.617264
533	TransferLearning	0.64741
534	Baseline	0.617292
534	TransferLearning	0.647526
535	Baseline	0.6173
535	TransferLearning	0.647604
536	Baseline	0.617363
536	TransferLearning	0.647595
537	Baseline	0.617527
537	TransferLearning	0.647518
538	Baseline	0.617745
538	TransferLearning	0.647382
539	Baseline	0.617988
539	TransferLearning	0.647096
540	Baseline	0.618294
540	TransferLearning	0.646857
541	Baseline	0.618691
541	TransferLearning	0.646396
542	Baseline	0.619086
542	TransferLearning	0.645903
543	Baseline	0.619485
543	TransferLearning	0.645352
544	Baseline	0.619795
544	TransferLearning	0.645006
545	Baseline	0.62009
545	TransferLearning	0.644747
546	Baseline	0.620414
546	TransferLearning	0.644391
547	Baseline	0.620686
547	TransferLearning	0.644092
548	Baseline	0.620944
548	TransferLearning	0.643755
549	Baseline	0.621111
549	TransferLearning	0.643492
550	Baseline	0.621204
550	TransferLearning	0.643274
551	Baseline	0.62121
551	TransferLearning	0.643114
552	Baseline	0.621244
552	TransferLearning	0.642957
553	Baseline	0.621227
553	TransferLearning	0.642614
554	Baseline	0.621165
554	TransferLearning	0.642259
555	Baseline	0.621016
555	TransferLearning	0.641997
556	Baseline	0.620795
556	TransferLearning	0.641719
557	Baseline	0.620566
557	TransferLearning	0.641471
558	Baseline	0.620306
558	TransferLearning	0.641267
559	Baseline	0.619995
559	TransferLearning	0.641217
560	Baseline	0.619706
560	TransferLearning	0.641269
561	Baseline	0.619349
561	TransferLearning	0.641446
562	Baseline	0.618923
562	TransferLearning	0.64161
563	Baseline	0.618639
563	TransferLearning	0.64216
564	Baseline	0.618409
564	TransferLearning	0.642842
565	Baseline	0.618185
565	TransferLearning	0.643443
566	Baseline	0.618055
566	TransferLearning	0.644092
567	Baseline	0.61804
567	TransferLearning	0.64477
568	Baseline	0.618119
568	TransferLearning	0.645362
569	Baseline	0.618304
569	TransferLearning	0.645974
570	Baseline	0.618561
570	TransferLearning	0.646446
571	Baseline	0.618773
571	TransferLearning	0.646774
572	Baseline	0.61893
572	TransferLearning	0.647017
573	Baseline	0.619077
573	TransferLearning	0.647198
574	Baseline	0.619285
574	TransferLearning	0.647332
575	Baseline	0.619472
575	TransferLearning	0.647436
576	Baseline	0.61966
576	TransferLearning	0.647518
577	Baseline	0.619868
577	TransferLearning	0.647536
578	Baseline	0.620202
578	TransferLearning	0.647522
579	Baseline	0.620527
579	TransferLearning	0.647505
580	Baseline	0.620823
580	TransferLearning	0.647624
581	Baseline	0.621115
581	TransferLearning	0.647873
582	Baseline	0.621363
582	TransferLearning	0.648092
583	Baseline	0.621528
583	TransferLearning	0.647994
584	Baseline	0.621588
584	TransferLearning	0.647834
585	Baseline	0.621557
585	TransferLearning	0.647626
586	Baseline	0.621411
586	TransferLearning	0.647332
587	Baseline	0.621157
587	TransferLearning	0.647042
588	Baseline	0.620843
588	TransferLearning	0.646795
589	Baseline	0.620441
589	TransferLearning	0.646399
590	Baseline	0.620012
590	TransferLearning	0.645846
591	Baseline	0.619584
591	TransferLearning	0.645156
592	Baseline	0.619082
592	TransferLearning	0.644632
593	Baseline	0.618597
593	TransferLearning	0.644246
594	Baseline	0.618159
594	TransferLearning	0.64408
595	Baseline	0.617764
595	TransferLearning	0.643902
596	Baseline	0.617476
596	TransferLearning	0.643654
597	Baseline	0.617205
597	TransferLearning	0.643593
598	Baseline	0.617045
598	TransferLearning	0.643544
599	Baseline	0.616942
599	TransferLearning	0.643449
600	Baseline	0.61692
600	TransferLearning	0.643377
601	Baseline	0.617046
601	TransferLearning	0.643272
602	Baseline	0.617258
602	TransferLearning	0.642963
603	Baseline	0.617534
603	TransferLearning	0.642497
604	Baseline	0.617852
604	TransferLearning	0.642173
605	Baseline	0.618231
605	TransferLearning	0.641863
606	Baseline	0.618595
606	TransferLearning	0.641666
607	Baseline	0.61901
607	TransferLearning	0.641677
608	Baseline	0.619416
608	TransferLearning	0.641777
609	Baseline	0.61977
609	TransferLearning	0.641744
610	Baseline	0.620052
610	TransferLearning	0.641694
611	Baseline	0.620229
611	TransferLearning	0.641603
612	Baseline	0.620272
612	TransferLearning	0.641369
613	Baseline	0.620292
613	TransferLearning	0.641311
614	Baseline	0.62012
614	TransferLearning	0.641091
615	Baseline	0.619906
615	TransferLearning	0.640697
616	Baseline	0.619642
616	TransferLearning	0.640417
617	Baseline	0.619338
617	TransferLearning	0.640181
618	Baseline	0.619004
618	TransferLearning	0.640002
619	Baseline	0.618598
619	TransferLearning	0.639903
620	Baseline	0.618092
620	TransferLearning	0.639797
621	Baseline	0.617537
621	TransferLearning	0.639603
622	Baseline	0.616962
622	TransferLearning	0.639442
623	Baseline	0.616349
623	TransferLearning	0.639314
624	Baseline	0.615817
624	TransferLearning	0.639023
625	Baseline	0.615247
625	TransferLearning	0.638713
626	Baseline	0.614693
626	TransferLearning	0.638365
627	Baseline	0.614209
627	TransferLearning	0.63802
628	Baseline	0.613796
628	TransferLearning	0.637766
629	Baseline	0.613454
629	TransferLearning	0.637684
630	Baseline	0.613217
630	TransferLearning	0.637942
631	Baseline	0.613127
631	TransferLearning	0.63832
632	Baseline	0.61312
632	TransferLearning	0.6385
633	Baseline	0.613208
633	TransferLearning	0.638667
634	Baseline	0.613396
634	TransferLearning	0.638858
635	Baseline	0.613705
635	TransferLearning	0.639041
636	Baseline	0.61409
636	TransferLearning	0.639251
637	Baseline	0.614573
637	TransferLearning	0.639512
638	Baseline	0.615105
638	TransferLearning	0.639821
639	Baseline	0.6156
639	TransferLearning	0.639999
640	Baseline	0.616095
640	TransferLearning	0.640139
641	Baseline	0.616554
641	TransferLearning	0.640199
642	Baseline	0.616963
642	TransferLearning	0.640301
643	Baseline	0.617345
643	TransferLearning	0.64052
644	Baseline	0.617662
644	TransferLearning	0.640773
645	Baseline	0.61793
645	TransferLearning	0.640933
646	Baseline	0.618119
646	TransferLearning	0.641066
647	Baseline	0.618151
647	TransferLearning	0.641274
648	Baseline	0.618169
648	TransferLearning	0.641438
649	Baseline	0.618119
649	TransferLearning	0.64147
650	Baseline	0.618096
650	TransferLearning	0.641422
651	Baseline	0.618038
651	TransferLearning	0.641244
652	Baseline	0.617928
652	TransferLearning	0.640866
653	Baseline	0.617879
653	TransferLearning	0.640508
654	Baseline	0.617867
654	TransferLearning	0.640187
655	Baseline	0.617924
655	TransferLearning	0.639969
656	Baseline	0.617965
656	TransferLearning	0.639926
657	Baseline	0.618063
657	TransferLearning	0.639927
658	Baseline	0.618191
658	TransferLearning	0.639814
659	Baseline	0.618281
659	TransferLearning	0.639644
660	Baseline	0.61839
660	TransferLearning	0.639542
661	Baseline	0.618482
661	TransferLearning	0.639452
662	Baseline	0.618502
662	TransferLearning	0.639203
663	Baseline	0.618525
663	TransferLearning	0.638845
664	Baseline	0.618482
664	TransferLearning	0.638542
665	Baseline	0.618535
665	TransferLearning	0.638234
666	Baseline	0.618487
666	TransferLearning	0.638165
667	Baseline	0.618419
667	TransferLearning	0.638302
668	Baseline	0.618305
668	TransferLearning	0.638595
669	Baseline	0.618228
669	TransferLearning	0.638865
670	Baseline	0.618178
670	TransferLearning	0.639101
671	Baseline	0.618191
671	TransferLearning	0.639229
672	Baseline	0.618141
672	TransferLearning	0.639334
673	Baseline	0.618049
673	TransferLearning	0.639427
674	Baseline	0.617983
674	TransferLearning	0.639285
675	Baseline	0.617866
675	TransferLearning	0.639066
676	Baseline	0.617663
676	TransferLearning	0.638886
677	Baseline	0.617465
677	TransferLearning	0.638645
678	Baseline	0.617233
678	TransferLearning	0.638522
679	Baseline	0.617031
679	TransferLearning	0.638583
680	Baseline	0.616793
680	TransferLearning	0.638821
681	Baseline	0.616489
681	TransferLearning	0.639183
682	Baseline	0.616087
682	TransferLearning	0.639449
683	Baseline	0.615751
683	TransferLearning	0.639746
684	Baseline	0.615481
684	TransferLearning	0.639954
685	Baseline	0.615336
685	TransferLearning	0.64011
686	Baseline	0.615257
686	TransferLearning	0.64024
687	Baseline	0.615243
687	TransferLearning	0.640165
688	Baseline	0.615321
688	TransferLearning	0.640029
689	Baseline	0.61544
689	TransferLearning	0.639616
690	Baseline	0.615586
690	TransferLearning	0.639158
691	Baseline	0.615733
691	TransferLearning	0.638653
692	Baseline	0.615964
692	TransferLearning	0.638365
693	Baseline	0.616259
693	TransferLearning	0.63816
694	Baseline	0.616558
694	TransferLearning	0.637855
695	Baseline	0.616854
695	TransferLearning	0.637553
696	Baseline	0.617122
696	TransferLearning	0.637329
697	Baseline	0.617418
697	TransferLearning	0.637333
698	Baseline	0.617771
698	TransferLearning	0.637435
699	Baseline	0.61807
699	TransferLearning	0.637539
700	Baseline	0.618384
700	TransferLearning	0.637623
701	Baseline	0.618624
701	TransferLearning	0.637614
702	Baseline	0.618774
702	TransferLearning	0.637387
703	Baseline	0.618981
703	TransferLearning	0.637041
704	Baseline	0.619164
704	TransferLearning	0.636676
705	Baseline	0.619279
705	TransferLearning	0.63648
706	Baseline	0.619335
706	TransferLearning	0.636363
707	Baseline	0.61933
707	TransferLearning	0.636239
708	Baseline	0.619296
708	TransferLearning	0.63608
709	Baseline	0.619216
709	TransferLearning	0.635995
710	Baseline	0.619069
710	TransferLearning	0.635888
711	Baseline	0.618937
711	TransferLearning	0.635699
712	Baseline	0.618816
712	TransferLearning	0.635336
713	Baseline	0.618711
713	TransferLearning	0.63493
714	Baseline	0.618574
714	TransferLearning	0.634693
715	Baseline	0.618391
715	TransferLearning	0.634504
716	Baseline	0.618121
716	TransferLearning	0.634285
717	Baseline	0.617892
717	TransferLearning	0.634223
718	Baseline	0.617677
718	TransferLearning	0.634254
719	Baseline	0.617462
719	TransferLearning	0.63415
720	Baseline	0.617168
720	TransferLearning	0.634068
721	Baseline	0.616888
721	TransferLearning	0.63408
722	Baseline	0.616637
722	TransferLearning	0.634155
723	Baseline	0.616504
723	TransferLearning	0.634493
724	Baseline	0.616485
724	TransferLearning	0.634667
725	Baseline	0.616468
725	TransferLearning	0.63477
726	Baseline	0.616542
726	TransferLearning	0.634806
727	Baseline	0.616663
727	TransferLearning	0.634692
728	Baseline	0.616741
728	TransferLearning	0.634617
729	Baseline	0.616805
729	TransferLearning	0.634599
730	Baseline	0.616799
730	TransferLearning	0.634631
731	Baseline	0.616801
731	TransferLearning	0.634788
732	Baseline	0.616751
732	TransferLearning	0.634839
733	Baseline	0.616753
733	TransferLearning	0.634978
734	Baseline	0.616762
734	TransferLearning	0.6351
735	Baseline	0.616787
735	TransferLearning	0.635265
736	Baseline	0.616784
736	TransferLearning	0.635379
737	Baseline	0.616796
737	TransferLearning	0.63537
738	Baseline	0.616891
738	TransferLearning	0.635328
739	Baseline	0.616966
739	TransferLearning	0.63523
740	Baseline	0.617033
740	TransferLearning	0.635228
741	Baseline	0.617225
741	TransferLearning	0.635166
742	Baseline	0.617518
742	TransferLearning	0.63511
743	Baseline	0.617793
743	TransferLearning	0.634925
744	Baseline	0.618143
744	TransferLearning	0.634647
745	Baseline	0.618497
745	TransferLearning	0.63434
746	Baseline	0.618959
746	TransferLearning	0.63397
747	Baseline	0.61937
747	TransferLearning	0.63368
748	Baseline	0.619837
748	TransferLearning	0.633492
749	Baseline	0.620277
749	TransferLearning	0.633365
750	Baseline	0.620773
750	TransferLearning	0.633379
751	Baseline	0.62129
751	TransferLearning	0.633414
752	Baseline	0.621827
752	TransferLearning	0.633535
753	Baseline	0.622465
753	TransferLearning	0.63397
754	Baseline	0.623051
754	TransferLearning	0.634566
755	Baseline	0.62359
755	TransferLearning	0.635286
756	Baseline	0.624085
756	TransferLearning	0.636007
757	Baseline	0.624481
757	TransferLearning	0.636639
758	Baseline	0.624764
758	TransferLearning	0.637142
759	Baseline	0.624994
759	TransferLearning	0.637598
760	Baseline	0.625107
760	TransferLearning	0.637865
761	Baseline	0.625188
761	TransferLearning	0.638024
762	Baseline	0.625155
762	TransferLearning	0.638085
763	Baseline	0.624956
763	TransferLearning	0.638213
764	Baseline	0.624661
764	TransferLearning	0.638321
765	Baseline	0.624197
765	TransferLearning	0.63847
766	Baseline	0.623689
766	TransferLearning	0.638398
767	Baseline	0.623096
767	TransferLearning	0.63843
768	Baseline	0.622457
768	TransferLearning	0.638358
769	Baseline	0.621698
769	TransferLearning	0.638237
770	Baseline	0.620842
770	TransferLearning	0.638193
771	Baseline	0.62
771	TransferLearning	0.638209
772	Baseline	0.619275
772	TransferLearning	0.638298
773	Baseline	0.618706
773	TransferLearning	0.638476
774	Baseline	0.618223
774	TransferLearning	0.638407
775	Baseline	0.617791
775	TransferLearning	0.638228
776	Baseline	0.617457
776	TransferLearning	0.63784
777	Baseline	0.617117
777	TransferLearning	0.637495
778	Baseline	0.616848
778	TransferLearning	0.637201
779	Baseline	0.616712
779	TransferLearning	0.636831
780	Baseline	0.616667
780	TransferLearning	0.636619
781	Baseline	0.616745
781	TransferLearning	0.636539
782	Baseline	0.61682
782	TransferLearning	0.63644
783	Baseline	0.616902
783	TransferLearning	0.636423
784	Baseline	0.617105
784	TransferLearning	0.636385
785	Baseline	0.61731
785	TransferLearning	0.636478
786	Baseline	0.617612
786	TransferLearning	0.636444
787	Baseline	0.617927
787	TransferLearning	0.636437
788	Baseline	0.618284
788	TransferLearning	0.636394
789	Baseline	0.61864
789	TransferLearning	0.636281
790	Baseline	0.618965
790	TransferLearning	0.636114
791	Baseline	0.619352
791	TransferLearning	0.636032
792	Baseline	0.619683
792	TransferLearning	0.636018
793	Baseline	0.619936
793	TransferLearning	0.635911
794	Baseline	0.620149
794	TransferLearning	0.635831
795	Baseline	0.620174
795	TransferLearning	0.635648
796	Baseline	0.620121
796	TransferLearning	0.635374
797	Baseline	0.619983
797	TransferLearning	0.634995
798	Baseline	0.619781
798	TransferLearning	0.634752
799	Baseline	0.619592
799	TransferLearning	0.634543
800	Baseline	0.619377
800	TransferLearning	0.63452
801	Baseline	0.61918
801	TransferLearning	0.634539
802	Baseline	0.618872
802	TransferLearning	0.634649
803	Baseline	0.618501
803	TransferLearning	0.634928
804	Baseline	0.618098
804	TransferLearning	0.635215
805	Baseline	0.617682
805	TransferLearning	0.635461
806	Baseline	0.617186
806	TransferLearning	0.635631
807	Baseline	0.616701
807	TransferLearning	0.635741
808	Baseline	0.61628
808	TransferLearning	0.635652
809	Baseline	0.615931
809	TransferLearning	0.635469
810	Baseline	0.615584
810	TransferLearning	0.635269
811	Baseline	0.61535
811	TransferLearning	0.63512
812	Baseline	0.615082
812	TransferLearning	0.634915
813	Baseline	0.614859
813	TransferLearning	0.634731
814	Baseline	0.614701
814	TransferLearning	0.634518
815	Baseline	0.614652
815	TransferLearning	0.63436
816	Baseline	0.614743
816	TransferLearning	0.634093
817	Baseline	0.614832
817	TransferLearning	0.634022
818	Baseline	0.614886
818	TransferLearning	0.633943
819	Baseline	0.614965
819	TransferLearning	0.633775
820	Baseline	0.615087
820	TransferLearning	0.633475
821	Baseline	0.61531
821	TransferLearning	0.633103
822	Baseline	0.615628
822	TransferLearning	0.632715
823	Baseline	0.616002
823	TransferLearning	0.632264
824	Baseline	0.616386
824	TransferLearning	0.631694
825	Baseline	0.61669
825	TransferLearning	0.631141
826	Baseline	0.616943
826	TransferLearning	0.630579
827	Baseline	0.617223
827	TransferLearning	0.630239
828	Baseline	0.617512
828	TransferLearning	0.630064
829	Baseline	0.617805
829	TransferLearning	0.630032
830	Baseline	0.617964
830	TransferLearning	0.630243
831	Baseline	0.618012
831	TransferLearning	0.630467
832	Baseline	0.61802
832	TransferLearning	0.630593
833	Baseline	0.617918
833	TransferLearning	0.6307
834	Baseline	0.617866
834	TransferLearning	0.63084
835	Baseline	0.61769
835	TransferLearning	0.630997
836	Baseline	0.617558
836	TransferLearning	0.631079
837	Baseline	0.617308
837	TransferLearning	0.631102
838	Baseline	0.616945
838	TransferLearning	0.631008
839	Baseline	0.616502
839	TransferLearning	0.630926
840	Baseline	0.615995
840	TransferLearning	0.631032
841	Baseline	0.615474
841	TransferLearning	0.631334
842	Baseline	0.614927
842	TransferLearning	0.631666
843	Baseline	0.614328
843	TransferLearning	0.632172
844	Baseline	0.613678
844	TransferLearning	0.632889
845	Baseline	0.613025
845	TransferLearning	0.633536
846	Baseline	0.6124
846	TransferLearning	0.634123
847	Baseline	0.611861
847	TransferLearning	0.634589
848	Baseline	0.611337
848	TransferLearning	0.634975
849	Baseline	0.611001
849	TransferLearning	0.63515
850	Baseline	0.610628
850	TransferLearning	0.635285
851	Baseline	0.610338
851	TransferLearning	0.635278
852	Baseline	0.61001
852	TransferLearning	0.635165
853	Baseline	0.609738
853	TransferLearning	0.635047
854	Baseline	0.609572
854	TransferLearning	0.634854
855	Baseline	0.609448
855	TransferLearning	0.634611
856	Baseline	0.609301
856	TransferLearning	0.634435
857	Baseline	0.609315
857	TransferLearning	0.634252
858	Baseline	0.609473
858	TransferLearning	0.633903
859	Baseline	0.609705
859	TransferLearning	0.633601
860	Baseline	0.610024
860	TransferLearning	0.633328
861	Baseline	0.610434
861	TransferLearning	0.632922
862	Baseline	0.610844
862	TransferLearning	0.632415
863	Baseline	0.611337
863	TransferLearning	0.631869
864	Baseline	0.611919
864	TransferLearning	0.631547
865	Baseline	0.612601
865	TransferLearning	0.631394
866	Baseline	0.613218
866	TransferLearning	0.631364
867	Baseline	0.61384
867	TransferLearning	0.631426
868	Baseline	0.614523
868	TransferLearning	0.631316
869	Baseline	0.61532
869	TransferLearning	0.630993
870	Baseline	0.616154
870	TransferLearning	0.630604
871	Baseline	0.616976
871	TransferLearning	0.630241
872	Baseline	0.617764
872	TransferLearning	0.629991
873	Baseline	0.618511
873	TransferLearning	0.629686
874	Baseline	0.619175
874	TransferLearning	0.629325
875	Baseline	0.619788
875	TransferLearning	0.629002
876	Baseline	0.620356
876	TransferLearning	0.628682
877	Baseline	0.620835
877	TransferLearning	0.628511
878	Baseline	0.621249
878	TransferLearning	0.628284
879	Baseline	0.621536
879	TransferLearning	0.628125
880	Baseline	0.621685
880	TransferLearning	0.627949
881	Baseline	0.621788
881	TransferLearning	0.627746
882	Baseline	0.621824
882	TransferLearning	0.627565
883	Baseline	0.621759
883	TransferLearning	0.627324
884	Baseline	0.621678
884	TransferLearning	0.627083
885	Baseline	0.62148
885	TransferLearning	0.626885
886	Baseline	0.621348
886	TransferLearning	0.626654
887	Baseline	0.621155
887	TransferLearning	0.626284
888	Baseline	0.620975
888	TransferLearning	0.625993
889	Baseline	0.620912
889	TransferLearning	0.625772
890	Baseline	0.620884
890	TransferLearning	0.625682
891	Baseline	0.620915
891	TransferLearning	0.625687
892	Baseline	0.621053
892	TransferLearning	0.625676
893	Baseline	0.621274
893	TransferLearning	0.625828
894	Baseline	0.621525
894	TransferLearning	0.62614
895	Baseline	0.621872
895	TransferLearning	0.626567
896	Baseline	0.622288
896	TransferLearning	0.627125
897	Baseline	0.622746
897	TransferLearning	0.627547
898	Baseline	0.623235
898	TransferLearning	0.627817
899	Baseline	0.623801
899	TransferLearning	0.628067
900	Baseline	0.624246
900	TransferLearning	0.628446
901	Baseline	0.624702
901	TransferLearning	0.628827
902	Baseline	0.625077
902	TransferLearning	0.629181
903	Baseline	0.625419
903	TransferLearning	0.629549
904	Baseline	0.625705
904	TransferLearning	0.629849
905	Baseline	0.62592
905	TransferLearning	0.630052
906	Baseline	0.62611
906	TransferLearning	0.630115
907	Baseline	0.626287
907	TransferLearning	0.630178
908	Baseline	0.626443
908	TransferLearning	0.630062
909	Baseline	0.626543
909	TransferLearning	0.629787
910	Baseline	0.626626
910	TransferLearning	0.62953
911	Baseline	0.626674
911	TransferLearning	0.629103
912	Baseline	0.626608
912	TransferLearning	0.628673
913	Baseline	0.626446
913	TransferLearning	0.628357
914	Baseline	0.626182
914	TransferLearning	0.628197
915	Baseline	0.625817
915	TransferLearning	0.628022
916	Baseline	0.625337
916	TransferLearning	0.627822
917	Baseline	0.624795
917	TransferLearning	0.627587
918	Baseline	0.62425
918	TransferLearning	0.627339
919	Baseline	0.623688
919	TransferLearning	0.627117
920	Baseline	0.623107
920	TransferLearning	0.626991
921	Baseline	0.622511
921	TransferLearning	0.626874
922	Baseline	0.621805
922	TransferLearning	0.626818
923	Baseline	0.621094
923	TransferLearning	0.626675
924	Baseline	0.62036
924	TransferLearning	0.626595
925	Baseline	0.619677
925	TransferLearning	0.626522
926	Baseline	0.6189
926	TransferLearning	0.626447
927	Baseline	0.618167
927	TransferLearning	0.626278
928	Baseline	0.617493
928	TransferLearning	0.626058
929	Baseline	0.616834
929	TransferLearning	0.625869
930	Baseline	0.616215
930	TransferLearning	0.625672
931	Baseline	0.615624
931	TransferLearning	0.625432
932	Baseline	0.615137
932	TransferLearning	0.625188
933	Baseline	0.614737
933	TransferLearning	0.625044
934	Baseline	0.614431
934	TransferLearning	0.624841
935	Baseline	0.614256
935	TransferLearning	0.624664
936	Baseline	0.614257
936	TransferLearning	0.624311
937	Baseline	0.614356
937	TransferLearning	0.624028
938	Baseline	0.614523
938	TransferLearning	0.623919
939	Baseline	0.614722
939	TransferLearning	0.62387
940	Baseline	0.614955
940	TransferLearning	0.623945
941	Baseline	0.615319
941	TransferLearning	0.624061
942	Baseline	0.615818
942	TransferLearning	0.624097
943	Baseline	0.616375
943	TransferLearning	0.624207
944	Baseline	0.616975
944	TransferLearning	0.624463
945	Baseline	0.617699
945	TransferLearning	0.624819
946	Baseline	0.618475
946	TransferLearning	0.625247
947	Baseline	0.619245
947	TransferLearning	0.625507
948	Baseline	0.619949
948	TransferLearning	0.625696
949	Baseline	0.620574
949	TransferLearning	0.625982
950	Baseline	0.621058
950	TransferLearning	0.626259
951	Baseline	0.621466
951	TransferLearning	0.626531
952	Baseline	0.621802
952	TransferLearning	0.626773
953	Baseline	0.621999
953	TransferLearning	0.627031
954	Baseline	0.622063
954	TransferLearning	0.627091
955	Baseline	0.622064
955	TransferLearning	0.626997
956	Baseline	0.621968
956	TransferLearning	0.62684
957	Baseline	0.621774
957	TransferLearning	0.626696
958	Baseline	0.621559
958	TransferLearning	0.626441
959	Baseline	0.62128
959	TransferLearning	0.626142
960	Baseline	0.620995
960	TransferLearning	0.626007
961	Baseline	0.620633
961	TransferLearning	0.625559
962	Baseline	0.620163
962	TransferLearning	0.625159
963	Baseline	0.619715
963	TransferLearning	0.624766
964	Baseline	0.619287
964	TransferLearning	0.624344
965	Baseline	0.618907
965	TransferLearning	0.623907
966	Baseline	0.618589
966	TransferLearning	0.623499
967	Baseline	0.618361
967	TransferLearning	0.623119
968	Baseline	0.618303
968	TransferLearning	0.622812
969	Baseline	0.618298
969	TransferLearning	0.622591
970	Baseline	0.618405
970	TransferLearning	0.622312
971	Baseline	0.618546
971	TransferLearning	0.622053
972	Baseline	0.618679
972	TransferLearning	0.6219
973	Baseline	0.618888
973	TransferLearning	0.621693
974	Baseline	0.619053
974	TransferLearning	0.621501
975	Baseline	0.619229
975	TransferLearning	0.621589
976	Baseline	0.619406
976	TransferLearning	0.621684
977	Baseline	0.619579
977	TransferLearning	0.621773
978	Baseline	0.619741
978	TransferLearning	0.621843
979	Baseline	0.619887
979	TransferLearning	0.621883
980	Baseline	0.620012
980	TransferLearning	0.621882
981	Baseline	0.620111
981	TransferLearning	0.62183
982	Baseline	0.62018
982	TransferLearning	0.621722
983	Baseline	0.620218
983	TransferLearning	0.621552
984	Baseline	0.620223
984	TransferLearning	0.621318
985	Baseline	0.620195
985	TransferLearning	0.621024
986	Baseline	0.620137
986	TransferLearning	0.620674
987	Baseline	0.620051
987	TransferLearning	0.620278
988	Baseline	0.619944
988	TransferLearning	0.61985
989	Baseline	0.619821
989	TransferLearning	0.619409
990	Baseline	0.619694
990	TransferLearning	0.618979
991	Baseline	0.619572
991	TransferLearning	0.618589
992	Baseline	0.619472
992	TransferLearning	0.618277
993	Baseline	0.619408
993	TransferLearning	0.618083
994	Baseline	0.619401
994	TransferLearning	0.618059
995	Baseline	0.619474
995	TransferLearning	0.618259
996	Baseline	0.619651
996	TransferLearning	0.618748
997	Baseline	0.619961
997	TransferLearning	0.619599
998	Baseline	0.620437
998	TransferLearning	0.620893
999	Baseline	0.621113
[truncated: 1 more rows]

## Sheet: Fig3a
feature	cindex	fold	permutation	base_cindex	delta
Age	0.71919	0	0	0.719252	6.25274e-05
Age	0.719252	0	1	0.719252	0
Age	0.719659	0	2	0.719252	-0.000406428
Age	0.719502	0	3	0.719252	-0.000250109
Age	0.718877	0	4	0.719252	0.000375164
Age	0.719502	0	5	0.719252	-0.000250109
Age	0.718971	0	6	0.719252	0.000281373
Age	0.719283	0	7	0.719252	-3.12637e-05
Age	0.719752	0	8	0.719252	-0.000500219
Age	0.719534	0	9	0.719252	-0.000281373
Age	0.699278	1	0	0.699067	-0.000211372
Age	0.699369	1	1	0.699067	-0.00030196
Age	0.699127	1	2	0.699067	-6.03919e-05
Age	0.698674	1	3	0.699067	0.000392548
Age	0.698795	1	4	0.699067	0.000271764
Age	0.69952	1	5	0.699067	-0.00045294
Age	0.699459	1	6	0.699067	-0.000392548
Age	0.699188	1	7	0.699067	-0.000120784
Age	0.698403	1	8	0.699067	0.000664311
Age	0.699097	1	9	0.699067	-3.0196e-05
Age	0.724907	2	0	0.724423	-0.000483574
Age	0.725784	2	1	0.724423	-0.00136005
Age	0.724877	2	2	0.724423	-0.00045335
Age	0.724816	2	3	0.724423	-0.000392904
Age	0.725602	2	4	0.724423	-0.00117871
Age	0.724816	2	5	0.724423	-0.000392904
Age	0.724605	2	6	0.724423	-0.00018134
Age	0.724635	2	7	0.724423	-0.000211563
Age	0.725209	2	8	0.724423	-0.000785807
Age	0.724968	2	9	0.724423	-0.00054402
Age	0.733119	3	0	0.732971	-0.000148597
Age	0.732852	3	1	0.732971	0.000118878
Age	0.732733	3	2	0.732971	0.000237756
Age	0.733238	3	3	0.732971	-0.000267475
Age	0.733149	3	4	0.732971	-0.000178317
Age	0.732822	3	5	0.732971	0.000148597
Age	0.732971	3	6	0.732971	0
Age	0.732822	3	7	0.732971	0.000148597
Age	0.73303	3	8	0.732971	-5.94389e-05
Age	0.732941	3	9	0.732971	2.97194e-05
Age	0.714839	4	0	0.714991	0.000152444
Age	0.714351	4	1	0.714991	0.000640263
Age	0.715022	4	2	0.714991	-3.04887e-05
Age	0.714839	4	3	0.714991	0.000152444
Age	0.714671	4	4	0.714991	0.000320132
Age	0.714717	4	5	0.714991	0.000274399
Age	0.715266	4	6	0.714991	-0.000274399
Age	0.714412	4	7	0.714991	0.000579286
Age	0.714595	4	8	0.714991	0.000396354
Age	0.714595	4	9	0.714991	0.000396354
Age	0.729518	5	0	0.729457	-6.14383e-05
Age	0.729303	5	1	0.729457	0.000153596
Age	0.729887	5	2	0.729457	-0.000430068
Age	0.72918	5	3	0.729457	0.000276472
Age	0.729426	5	4	0.729457	3.07191e-05
Age	0.729856	5	5	0.729457	-0.000399349
Age	0.729487	5	6	0.729457	-3.07191e-05
Age	0.729487	5	7	0.729457	-3.07191e-05
Age	0.729457	5	8	0.729457	0
Age	0.729672	5	9	0.729457	-0.000215034
Age	0.712817	6	0	0.712386	-0.000430928
Age	0.712417	6	1	0.712386	-3.07806e-05
Age	0.712571	6	2	0.712386	-0.000184684
Age	0.713002	6	3	0.712386	-0.000615612
Age	0.713279	6	4	0.712386	-0.000892637
Age	0.712386	6	5	0.712386	0
Age	0.712571	6	6	0.712386	-0.000184684
Age	0.712448	6	7	0.712386	-6.15612e-05
Age	0.712509	6	8	0.712386	-0.000123122
Age	0.712448	6	9	0.712386	-6.15612e-05
Age	0.726599	7	0	0.726358	-0.000240168
Age	0.726629	7	1	0.726358	-0.000270189
Age	0.726989	7	2	0.726358	-0.000630441
Age	0.726569	7	3	0.726358	-0.000210147
Age	0.726869	7	4	0.726358	-0.000510357
Age	0.726629	7	5	0.726358	-0.000270189
Age	0.726599	7	6	0.726358	-0.000240168
Age	0.726959	7	7	0.726358	-0.00060042
Age	0.726899	7	8	0.726358	-0.000540378
Age	0.726539	7	9	0.726358	-0.000180126
Age	0.737252	8	0	0.7371	-0.000151948
Age	0.737616	8	1	0.7371	-0.000516623
Age	0.737464	8	2	0.7371	-0.000364675
Age	0.737343	8	3	0.7371	-0.000243117
Age	0.737464	8	4	0.7371	-0.000364675
Age	0.737586	8	5	0.7371	-0.000486234
Age	0.737191	8	6	0.7371	-9.11688e-05
Age	0.737464	8	7	0.7371	-0.000364675
Age	0.737495	8	8	0.7371	-0.000395065
Age	0.736857	8	9	0.7371	0.000243117
Age	0.70999	9	0	0.708958	-0.00103174
Age	0.709656	9	1	0.708958	-0.000697943
Age	0.709201	9	2	0.708958	-0.000242763
Age	0.71002	9	3	0.708958	-0.00106209
Age	0.708958	9	4	0.708958	0
Age	0.709322	9	5	0.708958	-0.000364144
Age	0.709413	9	6	0.708958	-0.00045518
Age	0.709019	9	7	0.708958	-6.06907e-05
Age	0.709747	9	8	0.708958	-0.000788979
Age	0.708928	9	9	0.708958	3.03453e-05
Albumin	0.645063	0	0	0.719252	0.0741887
Albumin	0.649253	0	1	0.719252	0.0699994
Albumin	0.63237	0	2	0.719252	0.0868818
Albumin	0.643657	0	3	0.719252	0.0755956
Albumin	0.653817	0	4	0.719252	0.0654349
Albumin	0.623523	0	5	0.719252	0.0957294
Albumin	0.624148	0	6	0.719252	0.0951041
Albumin	0.633027	0	7	0.719252	0.0862252
Albumin	0.65413	0	8	0.719252	0.0651222
Albumin	0.642594	0	9	0.719252	0.0766585
Albumin	0.609264	1	0	0.699067	0.0898028
Albumin	0.626415	1	1	0.699067	0.0726515
Albumin	0.63635	1	2	0.699067	0.062717
Albumin	0.596431	1	3	0.699067	0.102636
Albumin	0.591267	1	4	0.699067	0.1078
Albumin	0.609747	1	5	0.699067	0.0893197
Albumin	0.627653	1	6	0.699067	0.0714135
Albumin	0.604372	1	7	0.699067	0.0946946
Albumin	0.62711	1	8	0.699067	0.071957
Albumin	0.603678	1	9	0.699067	0.0953891
Albumin	0.622873	2	0	0.724423	0.10155
Albumin	0.610753	2	1	0.724423	0.11367
Albumin	0.591652	2	2	0.724423	0.132771
Albumin	0.606945	2	3	0.724423	0.117478
Albumin	0.616979	2	4	0.724423	0.107444
Albumin	0.615196	2	5	0.724423	0.109227
Albumin	0.62109	2	6	0.724423	0.103334
Albumin	0.628797	2	7	0.724423	0.0956267
Albumin	0.618823	2	8	0.724423	0.1056
Albumin	0.611177	2	9	0.724423	0.113247
Albumin	0.657127	3	0	0.732971	0.075844
Albumin	0.650143	3	1	0.732971	0.0828281
Albumin	0.64197	3	2	0.732971	0.091001
Albumin	0.647676	3	3	0.732971	0.0852948
Albumin	0.632073	3	4	0.732971	0.100898
Albumin	0.660366	3	5	0.732971	0.0726046
Albumin	0.644199	3	6	0.732971	0.088772
Albumin	0.620958	3	7	0.732971	0.112013
Albumin	0.640781	3	8	0.732971	0.0921897
Albumin	0.655136	3	9	0.732971	0.0778352
Albumin	0.629105	4	0	0.714991	0.0858868
Albumin	0.585536	4	1	0.714991	0.129455
Albumin	0.623159	4	2	0.714991	0.0918321
Albumin	0.643099	4	3	0.714991	0.0718924
Albumin	0.62319	4	4	0.714991	0.0918016
Albumin	0.614805	4	5	0.714991	0.100186
Albumin	0.616574	4	6	0.714991	0.0984176
Albumin	0.638861	4	7	0.714991	0.0761304
Albumin	0.642184	4	8	0.714991	0.0728071
Albumin	0.61883	4	9	0.714991	0.0961615
Albumin	0.672933	5	0	0.729457	0.0565232
Albumin	0.648297	5	1	0.729457	0.08116
Albumin	0.687863	5	2	0.729457	0.0415937
Albumin	0.653027	5	3	0.729457	0.0764292
Albumin	0.637299	5	4	0.729457	0.0921574
Albumin	0.654963	5	5	0.729457	0.0744939
Albumin	0.646822	5	6	0.729457	0.0826345
Albumin	0.641692	5	7	0.729457	0.0877646
Albumin	0.640832	5	8	0.729457	0.0886247
Albumin	0.663595	5	9	0.729457	0.0658618
Albumin	0.627401	6	0	0.712386	0.0849852
Albumin	0.636881	6	1	0.712386	0.0755048
Albumin	0.637589	6	2	0.712386	0.0747968
Albumin	0.651656	6	3	0.712386	0.0607301
Albumin	0.63211	6	4	0.712386	0.0802758
Albumin	0.64079	6	5	0.712386	0.0715957
Albumin	0.648085	6	6	0.712386	0.0643007
Albumin	0.647377	6	7	0.712386	0.0650086
Albumin	0.626508	6	8	0.712386	0.0858779
Albumin	0.661906	6	9	0.712386	0.0504802
Albumin	0.664935	7	0	0.726358	0.061423
Albumin	0.598799	7	1	0.726358	0.127559
Albumin	0.642119	7	2	0.726358	0.084239
Albumin	0.616331	7	3	0.726358	0.110027
Albumin	0.607595	7	4	0.726358	0.118763
Albumin	0.606545	7	5	0.726358	0.119814
Albumin	0.59988	7	6	0.726358	0.126479
Albumin	0.601111	7	7	0.726358	0.125248
Albumin	0.640588	7	8	0.726358	0.08577
Albumin	0.590393	7	9	0.726358	0.135965
Albumin	0.640704	8	0	0.7371	0.0963958
Albumin	0.606911	8	1	0.7371	0.130189
Albumin	0.663952	8	2	0.7371	0.0731478
Albumin	0.638516	8	3	0.7371	0.0985838
Albumin	0.641707	8	4	0.7371	0.0953929
Albumin	0.662767	8	5	0.7371	0.0743329
Albumin	0.65599	8	6	0.7371	0.0811098
Albumin	0.642649	8	7	0.7371	0.0944509
Albumin	0.613779	8	8	0.7371	0.123321
Albumin	0.626633	8	9	0.7371	0.110466
Albumin	0.59844	9	0	0.708958	0.110518
Albumin	0.618377	9	1	0.708958	0.0905808
Albumin	0.606209	9	2	0.708958	0.102749
Albumin	0.603538	9	3	0.708958	0.10542
Albumin	0.62214	9	4	0.708958	0.086818
Albumin	0.604843	9	5	0.708958	0.104115
Albumin	0.63009	9	6	0.708958	0.0788675
Albumin	0.597955	9	7	0.708958	0.111003
Albumin	0.600959	9	8	0.708958	0.107999
Albumin	0.641895	9	9	0.708958	0.0670632
BMI	0.717845	0	0	0.719252	0.00140687
BMI	0.716563	0	1	0.719252	0.00268868
BMI	0.722816	0	2	0.719252	-0.00356406
BMI	0.715813	0	3	0.719252	0.003439
BMI	0.716939	0	4	0.719252	0.00231351
BMI	0.72069	0	5	0.719252	-0.00143813
BMI	0.720534	0	6	0.719252	-0.00128181
BMI	0.709967	0	7	0.719252	0.00928531
BMI	0.719408	0	8	0.719252	-0.000156318
BMI	0.726568	0	9	0.719252	-0.0073157
BMI	0.698101	1	0	0.699067	0.000966271
BMI	0.697738	1	1	0.699067	0.00132862
BMI	0.695443	1	2	0.699067	0.00362352
BMI	0.696319	1	3	0.699067	0.00274783
BMI	0.695957	1	4	0.699067	0.00311019
BMI	0.696621	1	5	0.699067	0.00244587
BMI	0.693601	1	6	0.699067	0.00546547
BMI	0.695323	1	7	0.699067	0.0037443
BMI	0.695564	1	8	0.699067	0.00350273
BMI	0.698342	1	9	0.699067	0.000724703
BMI	0.726509	2	0	0.724423	-0.00208541
BMI	0.71717	2	1	0.724423	0.0072536
BMI	0.718046	2	2	0.724423	0.00637713
BMI	0.717835	2	3	0.724423	0.00658869
BMI	0.716535	2	4	0.724423	0.00788829
BMI	0.72122	2	5	0.724423	0.00320368
BMI	0.724393	2	6	0.724423	3.02234e-05
BMI	0.721703	2	7	0.724423	0.0027201
BMI	0.715628	2	8	0.724423	0.008795
BMI	0.7185	2	9	0.724423	0.00592378
BMI	0.72982	3	0	0.732971	0.00315026
BMI	0.730593	3	1	0.732971	0.00237756
BMI	0.731455	3	2	0.732971	0.00151569
BMI	0.731336	3	3	0.732971	0.00163457
BMI	0.731871	3	4	0.732971	0.00109962
BMI	0.734754	3	5	0.732971	-0.00178317
BMI	0.733179	3	6	0.732971	-0.000208036
BMI	0.73309	3	7	0.732971	-0.000118878
BMI	0.731188	3	8	0.732971	0.00178317
BMI	0.733446	3	9	0.732971	-0.000475511
BMI	0.714534	4	0	0.714991	0.000457331
BMI	0.715418	4	1	0.714991	-0.000426842
BMI	0.714046	4	2	0.714991	0.000945151
BMI	0.713406	4	3	0.714991	0.00158541
BMI	0.714534	4	4	0.714991	0.000457331
BMI	0.714077	4	5	0.714991	0.000914662
BMI	0.714717	4	6	0.714991	0.000274399
BMI	0.711912	4	7	0.714991	0.00307936
BMI	0.714107	4	8	0.714991	0.000884173
BMI	0.713467	4	9	0.714991	0.00152444
BMI	0.725678	5	0	0.729457	0.00377845
BMI	0.730286	5	1	0.729457	-0.000829417
BMI	0.730286	5	2	0.729457	-0.000829417
BMI	0.726999	5	3	0.729457	0.00245753
BMI	0.730102	5	4	0.729457	-0.000645102
BMI	0.727214	5	5	0.729457	0.0022425
BMI	0.726938	5	6	0.729457	0.00251897
BMI	0.7309	5	7	0.729457	-0.0014438
BMI	0.728873	5	8	0.729457	0.000583664
BMI	0.727337	5	9	0.729457	0.00211962
BMI	0.714356	6	0	0.712386	-0.00196996
BMI	0.716757	6	1	0.712386	-0.00437084
BMI	0.714572	6	2	0.712386	-0.00218542
BMI	0.717188	6	3	0.712386	-0.00480177
BMI	0.708816	6	4	0.712386	0.00357055
BMI	0.712694	6	5	0.712386	-0.000307806
BMI	0.709246	6	6	0.712386	0.00313962
BMI	0.710786	6	7	0.712386	0.00160059
BMI	0.709308	6	8	0.712386	0.00307806
BMI	0.711863	6	9	0.712386	0.00052327
BMI	0.72816	7	0	0.726358	-0.00180126
BMI	0.722966	7	1	0.726358	0.00339237
BMI	0.725008	7	2	0.726358	0.00135095
BMI	0.726238	7	3	0.726358	0.000120084
BMI	0.727499	7	4	0.726358	-0.0011408
BMI	0.725188	7	5	0.726358	0.00117082
BMI	0.725458	7	6	0.726358	0.00090063
BMI	0.727079	7	7	0.726358	-0.000720504
BMI	0.725158	7	8	0.726358	0.00120084
BMI	0.724737	7	9	0.726358	0.00162113
BMI	0.734121	8	0	0.7371	0.00297818
BMI	0.733757	8	1	0.7371	0.00334286
BMI	0.736857	8	2	0.7371	0.000243117
BMI	0.73789	8	3	0.7371	-0.000790129
BMI	0.733544	8	4	0.7371	0.00355558
BMI	0.740716	8	5	0.7371	-0.00361636
BMI	0.737221	8	6	0.7371	-0.000121558
BMI	0.736431	8	7	0.7371	0.000668571
BMI	0.738163	8	8	0.7371	-0.00106364
BMI	0.737464	8	9	0.7371	-0.000364675
BMI	0.706409	9	0	0.708958	0.00254901
BMI	0.705165	9	1	0.708958	0.00379317
BMI	0.708958	9	2	0.708958	0
BMI	0.706166	9	3	0.708958	0.00279177
BMI	0.707835	9	4	0.708958	0.00112278
BMI	0.704376	9	5	0.708958	0.00458214
BMI	0.707562	9	6	0.708958	0.00139589
BMI	0.708199	9	7	0.708958	0.000758633
BMI	0.70741	9	8	0.708958	0.00154761
BMI	0.704436	9	9	0.708958	0.00452145
Cancer Type	0.719752	0	0	0.719252	-0.000500219
Cancer Type	0.718971	0	1	0.719252	0.000281373
Cancer Type	0.71944	0	2	0.719252	-0.000187582
Cancer Type	0.719346	0	3	0.719252	-9.3791e-05
Cancer Type	0.719283	0	4	0.719252	-3.12637e-05
Cancer Type	0.71944	0	5	0.719252	-0.000187582
Cancer Type	0.719252	0	6	0.719252	0
Cancer Type	0.719283	0	7	0.719252	-3.12637e-05
Cancer Type	0.719283	0	8	0.719252	-3.12637e-05
Cancer Type	0.71944	0	9	0.719252	-0.000187582
Cancer Type	0.699369	1	0	0.699067	-0.00030196
Cancer Type	0.699218	1	1	0.699067	-0.00015098
Cancer Type	0.699369	1	2	0.699067	-0.00030196
Cancer Type	0.699067	1	3	0.699067	0
Cancer Type	0.699278	1	4	0.699067	-0.000211372
Cancer Type	0.699248	1	5	0.699067	-0.000181176
Cancer Type	0.698976	1	6	0.699067	9.05879e-05
Cancer Type	0.698976	1	7	0.699067	9.05879e-05
Cancer Type	0.69949	1	8	0.699067	-0.000422744
Cancer Type	0.699067	1	9	0.699067	0
Cancer Type	0.724454	2	0	0.724423	-3.02234e-05
Cancer Type	0.724454	2	1	0.724423	-3.02234e-05
Cancer Type	0.724423	2	2	0.724423	0
Cancer Type	0.724242	2	3	0.724423	0.00018134
Cancer Type	0.724182	2	4	0.724423	0.000241787
Cancer Type	0.724423	2	5	0.724423	0
Cancer Type	0.724393	2	6	0.724423	3.02234e-05
Cancer Type	0.724272	2	7	0.724423	0.000151117
Cancer Type	0.724575	2	8	0.724423	-0.000151117
Cancer Type	0.724423	2	9	0.724423	0
Cancer Type	0.732822	3	0	0.732971	0.000148597
Cancer Type	0.732584	3	1	0.732971	0.000386353
Cancer Type	0.732674	3	2	0.732971	0.000297194
Cancer Type	0.732614	3	3	0.732971	0.000356633
Cancer Type	0.732466	3	4	0.732971	0.000505231
Cancer Type	0.73306	3	5	0.732971	-8.91583e-05
Cancer Type	0.732614	3	6	0.732971	0.000356633
Cancer Type	0.733149	3	7	0.732971	-0.000178317
Cancer Type	0.733179	3	8	0.732971	-0.000208036
Cancer Type	0.733149	3	9	0.732971	-0.000178317
Cancer Type	0.714534	4	0	0.714991	0.000457331
Cancer Type	0.714839	4	1	0.714991	0.000152444
Cancer Type	0.715144	4	2	0.714991	-0.000152444
Cancer Type	0.714747	4	3	0.714991	0.00024391
Cancer Type	0.715052	4	4	0.714991	-6.09775e-05
Cancer Type	0.71493	4	5	0.714991	6.09775e-05
Cancer Type	0.714961	4	6	0.714991	3.04887e-05
Cancer Type	0.714961	4	7	0.714991	3.04887e-05
Cancer Type	0.714839	4	8	0.714991	0.000152444
Cancer Type	0.714778	4	9	0.714991	0.000213421
Cancer Type	0.729641	5	0	0.729457	-0.000184315
Cancer Type	0.729948	5	1	0.729457	-0.000491506
Cancer Type	0.729549	5	2	0.729457	-9.21574e-05
Cancer Type	0.729672	5	3	0.729457	-0.000215034
Cancer Type	0.729395	5	4	0.729457	6.14383e-05
Cancer Type	0.729579	5	5	0.729457	-0.000122877
Cancer Type	0.729518	5	6	0.729457	-6.14383e-05
Cancer Type	0.72961	5	7	0.729457	-0.000153596
Cancer Type	0.729764	5	8	0.729457	-0.000307191
Cancer Type	0.729364	5	9	0.729457	9.21574e-05
Cancer Type	0.712848	6	0	0.712386	-0.000461709
Cancer Type	0.712786	6	1	0.712386	-0.000400148
Cancer Type	0.712017	6	2	0.712386	0.000369367
Cancer Type	0.712201	6	3	0.712386	0.000184684
Cancer Type	0.712755	6	4	0.712386	-0.000369367
Cancer Type	0.712325	6	5	0.712386	6.15612e-05
Cancer Type	0.712325	6	6	0.712386	6.15612e-05
Cancer Type	0.712509	6	7	0.712386	-0.000123122
Cancer Type	0.712386	6	8	0.712386	0
Cancer Type	0.712325	6	9	0.712386	6.15612e-05
Cancer Type	0.726599	7	0	0.726358	-0.000240168
Cancer Type	0.726629	7	1	0.726358	-0.000270189
Cancer Type	0.726449	7	2	0.726358	-9.0063e-05
Cancer Type	0.726839	7	3	0.726358	-0.000480336
Cancer Type	0.727019	7	4	0.726358	-0.000660462
Cancer Type	0.726268	7	5	0.726358	9.0063e-05
Cancer Type	0.726629	7	6	0.726358	-0.000270189
Cancer Type	0.726539	7	7	0.726358	-0.000180126
Cancer Type	0.726028	7	8	0.726358	0.000330231
Cancer Type	0.726358	7	9	0.726358	0
Cancer Type	0.737191	8	0	0.7371	-9.11688e-05
Cancer Type	0.73713	8	1	0.7371	-3.03896e-05
Cancer Type	0.737404	8	2	0.7371	-0.000303896
Cancer Type	0.737586	8	3	0.7371	-0.000486234
Cancer Type	0.737495	8	4	0.7371	-0.000395065
Cancer Type	0.737373	8	5	0.7371	-0.000273506
Cancer Type	0.737555	8	6	0.7371	-0.000455844
Cancer Type	0.737221	8	7	0.7371	-0.000121558
Cancer Type	0.737039	8	8	0.7371	6.07792e-05
Cancer Type	0.737282	8	9	0.7371	-0.000182338
Cancer Type	0.709292	9	0	0.708958	-0.000333799
Cancer Type	0.709352	9	1	0.708958	-0.000394489
Cancer Type	0.70917	9	2	0.708958	-0.000212417
Cancer Type	0.709201	9	3	0.708958	-0.000242763
Cancer Type	0.708746	9	4	0.708958	0.000212417
Cancer Type	0.708806	9	5	0.708958	0.000151727
Cancer Type	0.709019	9	6	0.708958	-6.06907e-05
Cancer Type	0.709352	9	7	0.708958	-0.000394489
Cancer Type	0.708928	9	8	0.708958	3.03453e-05
Cancer Type	0.70911	9	9	0.708958	-0.000151727
Drug	0.71894	0	0	0.719252	0.000312637
Drug	0.71919	0	1	0.719252	6.25274e-05
Drug	0.719315	0	2	0.719252	-6.25274e-05
Drug	0.719221	0	3	0.719252	3.12637e-05
Drug	0.719283	0	4	0.719252	-3.12637e-05
Drug	0.719065	0	5	0.719252	0.000187582
Drug	0.719033	0	6	0.719252	0.000218846
Drug	0.719283	0	7	0.719252	-3.12637e-05
Drug	0.719502	0	8	0.719252	-0.000250109
Drug	0.719377	0	9	0.719252	-0.000125055
Drug	0.698946	1	0	0.699067	0.000120784
Drug	0.699339	1	1	0.699067	-0.000271764
Drug	0.699218	1	2	0.699067	-0.00015098
Drug	0.699339	1	3	0.699067	-0.000271764
Drug	0.699369	1	4	0.699067	-0.00030196
Drug	0.699309	1	5	0.699067	-0.000241568
Drug	0.699278	1	6	0.699067	-0.000211372
Drug	0.698886	1	7	0.699067	0.000181176
Drug	0.699218	1	8	0.699067	-0.00015098
Drug	0.698916	1	9	0.699067	0.00015098
Drug	0.724151	2	0	0.724423	0.00027201
Drug	0.724272	2	1	0.724423	0.000151117
Drug	0.724212	2	2	0.724423	0.000211563
Drug	0.724031	2	3	0.724423	0.000392904
Drug	0.724121	2	4	0.724423	0.000302234
Drug	0.724363	2	5	0.724423	6.04467e-05
Drug	0.72397	2	6	0.724423	0.00045335
Drug	0.724272	2	7	0.724423	0.000151117
Drug	0.724544	2	8	0.724423	-0.000120893
Drug	0.724091	2	9	0.724423	0.000332457
Drug	0.732792	3	0	0.732971	0.000178317
Drug	0.732822	3	1	0.732971	0.000148597
Drug	0.732911	3	2	0.732971	5.94389e-05
Drug	0.73306	3	3	0.732971	-8.91583e-05
Drug	0.73306	3	4	0.732971	-8.91583e-05
Drug	0.732882	3	5	0.732971	8.91583e-05
Drug	0.732466	3	6	0.732971	0.000505231
Drug	0.732733	3	7	0.732971	0.000237756
Drug	0.732763	3	8	0.732971	0.000208036
Drug	0.732852	3	9	0.732971	0.000118878
Drug	0.714808	4	0	0.714991	0.000182932
Drug	0.714991	4	1	0.714991	0
Drug	0.714778	4	2	0.714991	0.000213421
Drug	0.714595	4	3	0.714991	0.000396354
Drug	0.715052	4	4	0.714991	-6.09775e-05
Drug	0.715113	4	5	0.714991	-0.000121955
Drug	0.71551	4	6	0.714991	-0.000518308
Drug	0.715113	4	7	0.714991	-0.000121955
Drug	0.71493	4	8	0.714991	6.09775e-05
Drug	0.715113	4	9	0.714991	-0.000121955
Drug	0.729579	5	0	0.729457	-0.000122877
Drug	0.729518	5	1	0.729457	-6.14383e-05
Drug	0.729487	5	2	0.729457	-3.07191e-05
Drug	0.729702	5	3	0.729457	-0.000245753
Drug	0.729272	5	4	0.729457	0.000184315
Drug	0.729549	5	5	0.729457	-9.21574e-05
Drug	0.729549	5	6	0.729457	-9.21574e-05
Drug	0.729149	5	7	0.729457	0.000307191
Drug	0.729426	5	8	0.729457	3.07191e-05
Drug	0.729487	5	9	0.729457	-3.07191e-05
Drug	0.712755	6	0	0.712386	-0.000369367
Drug	0.712663	6	1	0.712386	-0.000277025
Drug	0.712571	6	2	0.712386	-0.000184684
Drug	0.712602	6	3	0.712386	-0.000215464
Drug	0.712478	6	4	0.712386	-9.23418e-05
Drug	0.712201	6	5	0.712386	0.000184684
Drug	0.712509	6	6	0.712386	-0.000123122
Drug	0.712509	6	7	0.712386	-0.000123122
Drug	0.712325	6	8	0.712386	6.15612e-05
Drug	0.712786	6	9	0.712386	-0.000400148
Drug	0.726779	7	0	0.726358	-0.000420294
Drug	0.726869	7	1	0.726358	-0.000510357
Drug	0.726869	7	2	0.726358	-0.000510357
Drug	0.726929	7	3	0.726358	-0.000570399
Drug	0.726569	7	4	0.726358	-0.000210147
Drug	0.726659	7	5	0.726358	-0.00030021
Drug	0.726809	7	6	0.726358	-0.000450315
Drug	0.726929	7	7	0.726358	-0.000570399
Drug	0.726569	7	8	0.726358	-0.000210147
Drug	0.726899	7	9	0.726358	-0.000540378
Drug	0.737343	8	0	0.7371	-0.000243117
Drug	0.736613	8	1	0.7371	0.000486234
Drug	0.736644	8	2	0.7371	0.000455844
Drug	0.737343	8	3	0.7371	-0.000243117
Drug	0.737829	8	4	0.7371	-0.00072935
Drug	0.737252	8	5	0.7371	-0.000151948
Drug	0.736857	8	6	0.7371	0.000243117
Drug	0.736522	8	7	0.7371	0.000577402
Drug	0.7371	8	8	0.7371	0
Drug	0.736796	8	9	0.7371	0.000303896
Drug	0.709383	9	0	0.708958	-0.000424835
Drug	0.70823	9	1	0.708958	0.000728288
Drug	0.708594	9	2	0.708958	0.000364144
Drug	0.707562	9	3	0.708958	0.00139589
Drug	0.708806	9	4	0.708958	0.000151727
Drug	0.708351	9	5	0.708958	0.000606907
Drug	0.709019	9	6	0.708958	-6.06907e-05
Drug	0.707137	9	7	0.708958	0.00182072
Drug	0.708624	9	8	0.708958	0.000333799
Drug	0.708048	9	9	0.708958	0.00091036
FCNA	0.719346	0	0	0.719252	-9.3791e-05
FCNA	0.712687	0	1	0.719252	0.00656537
FCNA	0.712718	0	2	0.719252	0.00653411
FCNA	0.712343	0	3	0.719252	0.00690927
FCNA	0.71772	0	4	0.719252	0.00153192
FCNA	0.714813	0	5	0.719252	0.00443944
FCNA	0.715501	0	6	0.719252	0.00375164
FCNA	0.711999	0	7	0.719252	0.00725317
FCNA	0.718752	0	8	0.719252	0.000500219
FCNA	0.716345	0	9	0.719252	0.00290752
FCNA	0.703928	1	0	0.699067	-0.00486155
FCNA	0.698493	1	1	0.699067	0.000573723
FCNA	0.698825	1	2	0.699067	0.000241568
FCNA	0.699309	1	3	0.699067	-0.000241568
FCNA	0.697919	1	4	0.699067	0.00114745
FCNA	0.696017	1	5	0.699067	0.00304979
FCNA	0.70115	1	6	0.699067	-0.00208352
FCNA	0.703717	1	7	0.699067	-0.00465018
FCNA	0.694477	1	8	0.699067	0.00458979
FCNA	0.696017	1	9	0.699067	0.00304979
FCNA	0.726539	2	0	0.724423	-0.00211563
FCNA	0.718439	2	1	0.724423	0.00598422
FCNA	0.716263	2	2	0.724423	0.0081603
FCNA	0.719618	2	3	0.724423	0.00480551
FCNA	0.724454	2	4	0.724423	-3.02234e-05
FCNA	0.71995	2	5	0.724423	0.00447306
FCNA	0.719437	2	6	0.724423	0.00498685
FCNA	0.721371	2	7	0.724423	0.00305256
FCNA	0.719376	2	8	0.724423	0.0050473
FCNA	0.717684	2	9	0.724423	0.00673981
FCNA	0.7278	3	0	0.732971	0.00517118
FCNA	0.725838	3	1	0.732971	0.00713267
FCNA	0.729286	3	2	0.732971	0.00368521
FCNA	0.730534	3	3	0.732971	0.00243699
FCNA	0.724412	3	4	0.732971	0.0085592
FCNA	0.730801	3	5	0.732971	0.00216952
FCNA	0.728216	3	6	0.732971	0.00475511
FCNA	0.725303	3	7	0.732971	0.00766762
FCNA	0.722569	3	8	0.732971	0.0104018
FCNA	0.730207	3	9	0.732971	0.00276391
FCNA	0.711211	4	0	0.714991	0.0037806
FCNA	0.70807	4	1	0.714991	0.00692094
FCNA	0.711272	4	2	0.714991	0.00371963
FCNA	0.705906	4	3	0.714991	0.00908564
FCNA	0.70743	4	4	0.714991	0.00756121
FCNA	0.711241	4	5	0.714991	0.00375011
FCNA	0.708985	4	6	0.714991	0.00600628
FCNA	0.705997	4	7	0.714991	0.00899418
FCNA	0.714808	4	8	0.714991	0.000182932
FCNA	0.710967	4	9	0.714991	0.00402451
FCNA	0.724849	5	0	0.729457	0.00460787
FCNA	0.723958	5	1	0.729457	0.00549873
FCNA	0.728811	5	2	0.729457	0.000645102
FCNA	0.728412	5	3	0.729457	0.00104445
FCNA	0.726354	5	4	0.729457	0.00310263
FCNA	0.725002	5	5	0.729457	0.00445427
FCNA	0.725309	5	6	0.729457	0.00414708
FCNA	0.727706	5	7	0.729457	0.00175099
FCNA	0.724572	5	8	0.729457	0.00488434
FCNA	0.727306	5	9	0.729457	0.00215034
FCNA	0.709954	6	0	0.712386	0.00243167
FCNA	0.708169	6	1	0.712386	0.00421694
FCNA	0.7078	6	2	0.712386	0.00458631
FCNA	0.711401	6	3	0.712386	0.000984979
FCNA	0.71134	6	4	0.712386	0.00104654
FCNA	0.710662	6	5	0.712386	0.00172371
FCNA	0.713648	6	6	0.712386	-0.001262
FCNA	0.714448	6	7	0.712386	-0.0020623
FCNA	0.713648	6	8	0.712386	-0.001262
FCNA	0.711801	6	9	0.712386	0.000584831
FCNA	0.729391	7	0	0.726358	-0.00303212
FCNA	0.725038	7	1	0.726358	0.00132092
FCNA	0.723176	7	2	0.726358	0.00318223
FCNA	0.727589	7	3	0.726358	-0.00123086
FCNA	0.722996	7	4	0.726358	0.00336235
FCNA	0.722696	7	5	0.726358	0.00366256
FCNA	0.723086	7	6	0.726358	0.00327229
FCNA	0.734944	7	7	0.726358	-0.00858601
FCNA	0.726509	7	8	0.726358	-0.000150105
FCNA	0.72822	7	9	0.726358	-0.0018613
FCNA	0.730991	8	0	0.7371	0.00610831
FCNA	0.734304	8	1	0.7371	0.00279584
FCNA	0.732936	8	2	0.7371	0.00416337
FCNA	0.732328	8	3	0.7371	0.00477117
FCNA	0.733666	8	4	0.7371	0.00343402
FCNA	0.731508	8	5	0.7371	0.00559169
FCNA	0.731295	8	6	0.7371	0.00580441
FCNA	0.734912	8	7	0.7371	0.00218805
FCNA	0.728591	8	8	0.7371	0.00850909
FCNA	0.733422	8	9	0.7371	0.00367714
FCNA	0.707107	9	0	0.708958	0.00185107
FCNA	0.704588	9	1	0.708958	0.00436973
FCNA	0.701705	9	2	0.708958	0.00725253
FCNA	0.704861	9	3	0.708958	0.00409662
FCNA	0.705954	9	4	0.708958	0.00300419
FCNA	0.701281	9	5	0.708958	0.00767737
FCNA	0.706288	9	6	0.708958	0.00267039
FCNA	0.703344	9	7	0.708958	0.00561389
FCNA	0.702039	9	8	0.708958	0.00691874
FCNA	0.704619	9	9	0.708958	0.00433938
HED	0.719909	0	0	0.719252	-0.000656537
HED	0.72094	0	1	0.719252	-0.00168824
HED	0.721722	0	2	0.719252	-0.00246983
HED	0.720128	0	3	0.719252	-0.000875383
HED	0.719471	0	4	0.719252	-0.000218846
HED	0.721972	0	5	0.719252	-0.00271994
HED	0.717251	0	6	0.719252	0.00200088
HED	0.720815	0	7	0.719252	-0.00156318
HED	0.719565	0	8	0.719252	-0.000312637
HED	0.719627	0	9	0.719252	-0.000375164
HED	0.697889	1	0	0.699067	0.00117764
HED	0.697738	1	1	0.699067	0.00132862
HED	0.701573	1	2	0.699067	-0.00250627
HED	0.69804	1	3	0.699067	0.00102666
HED	0.697285	1	4	0.699067	0.00178156
HED	0.701875	1	5	0.699067	-0.00280823
HED	0.698674	1	6	0.699067	0.000392548
HED	0.703627	1	7	0.699067	-0.00455959
HED	0.700577	1	8	0.699067	-0.0015098
HED	0.70106	1	9	0.699067	-0.00199293
HED	0.723033	2	0	0.724423	0.00139027
HED	0.723456	2	1	0.724423	0.000967147
HED	0.725874	2	2	0.724423	-0.00145072
HED	0.726358	2	3	0.724423	-0.00193429
HED	0.72397	2	4	0.724423	0.00045335
HED	0.726569	2	5	0.724423	-0.00214586
HED	0.72394	2	6	0.724423	0.000483574
HED	0.725512	2	7	0.724423	-0.00108804
HED	0.724847	2	8	0.724423	-0.000423127
HED	0.726086	2	9	0.724423	-0.00166228
HED	0.73303	3	0	0.732971	-5.94389e-05
HED	0.734903	3	1	0.732971	-0.00193176
HED	0.732674	3	2	0.732971	0.000297194
HED	0.736923	3	3	0.732971	-0.00395269
HED	0.735289	3	4	0.732971	-0.00231812
HED	0.732852	3	5	0.732971	0.000118878
HED	0.734457	3	6	0.732971	-0.00148597
HED	0.736418	3	7	0.732971	-0.00344746
HED	0.732763	3	8	0.732971	0.000208036
HED	0.733922	3	9	0.732971	-0.000951022
HED	0.716394	4	0	0.714991	-0.00140248
HED	0.714808	4	1	0.714991	0.000182932
HED	0.712369	4	2	0.714991	0.00262203
HED	0.714473	4	3	0.714991	0.000518308
HED	0.71493	4	4	0.714991	6.09775e-05
HED	0.715022	4	5	0.714991	-3.04887e-05
HED	0.714625	4	6	0.714991	0.000365865
HED	0.714107	4	7	0.714991	0.000884173
HED	0.713741	4	8	0.714991	0.00125004
HED	0.713467	4	9	0.714991	0.00152444
HED	0.733972	5	0	0.729457	-0.00451571
HED	0.732528	5	1	0.729457	-0.00307191
HED	0.732006	5	2	0.729457	-0.00254969
HED	0.727644	5	3	0.729457	0.00181243
HED	0.730685	5	4	0.729457	-0.00122877
HED	0.730163	5	5	0.729457	-0.00070654
HED	0.730716	5	6	0.729457	-0.00125948
HED	0.73044	5	7	0.729457	-0.000983012
HED	0.728105	5	8	0.729457	0.00135164
HED	0.7313	5	9	0.729457	-0.00184315
HED	0.712448	6	0	0.712386	-6.15612e-05
HED	0.712201	6	1	0.712386	0.000184684
HED	0.712417	6	2	0.712386	-3.07806e-05
HED	0.713279	6	3	0.712386	-0.000892637
HED	0.713002	6	4	0.712386	-0.000615612
HED	0.712786	6	5	0.712386	-0.000400148
HED	0.712478	6	6	0.712386	-9.23418e-05
HED	0.71254	6	7	0.712386	-0.000153903
HED	0.713648	6	8	0.712386	-0.001262
HED	0.712879	6	9	0.712386	-0.00049249
HED	0.725548	7	0	0.726358	0.000810567
HED	0.727409	7	1	0.726358	-0.00105074
HED	0.726869	7	2	0.726358	-0.000510357
HED	0.725938	7	3	0.726358	0.000420294
HED	0.726298	7	4	0.726358	6.0042e-05
HED	0.725878	7	5	0.726358	0.000480336
HED	0.726449	7	6	0.726358	-9.0063e-05
HED	0.726929	7	7	0.726358	-0.000570399
HED	0.726358	7	8	0.726358	0
HED	0.726509	7	9	0.726358	-0.000150105
HED	0.737221	8	0	0.7371	-0.000121558
HED	0.73637	8	1	0.7371	0.00072935
HED	0.736492	8	2	0.7371	0.000607792
HED	0.736309	8	3	0.7371	0.000790129
HED	0.736765	8	4	0.7371	0.000334286
HED	0.736279	8	5	0.7371	0.000820519
HED	0.737191	8	6	0.7371	-9.11688e-05
HED	0.735884	8	7	0.7371	0.00121558
HED	0.736978	8	8	0.7371	0.000121558
HED	0.736218	8	9	0.7371	0.000881298
HED	0.711568	9	0	0.708958	-0.0026097
HED	0.70826	9	1	0.708958	0.000697943
HED	0.710779	9	2	0.708958	-0.00182072
HED	0.71002	9	3	0.708958	-0.00106209
HED	0.71175	9	4	0.708958	-0.00279177
HED	0.710779	9	5	0.708958	-0.00182072
HED	0.706682	9	6	0.708958	0.0022759
HED	0.709899	9	7	0.708958	-0.000940705
HED	0.710141	9	8	0.708958	-0.00118347
HED	0.709504	9	9	0.708958	-0.000546216
HGB	0.708935	0	0	0.719252	0.010317
HGB	0.707528	0	1	0.719252	0.0117239
HGB	0.714125	0	2	0.719252	0.00512724
HGB	0.710123	0	3	0.719252	0.00912899
HGB	0.711655	0	4	0.719252	0.00759707
HGB	0.713312	0	5	0.719252	0.0059401
HGB	0.708591	0	6	0.719252	0.0106609
HGB	0.710186	0	7	0.719252	0.00906647
HGB	0.711374	0	8	0.719252	0.00787845
HGB	0.718002	0	9	0.719252	0.00125055
HGB	0.692454	1	0	0.699067	0.00661292
HGB	0.699127	1	1	0.699067	-6.03919e-05
HGB	0.692847	1	2	0.699067	0.00622037
HGB	0.694115	1	3	0.699067	0.00495214
HGB	0.691729	1	4	0.699067	0.00733762
HGB	0.692182	1	5	0.699067	0.00688468
HGB	0.700305	1	6	0.699067	-0.00123803
HGB	0.69798	1	7	0.699067	0.00108705
HGB	0.699309	1	8	0.699067	-0.000241568
HGB	0.692031	1	9	0.699067	0.00703566
HGB	0.721794	2	0	0.724423	0.00262943
HGB	0.715568	2	1	0.724423	0.00885544
HGB	0.722278	2	2	0.724423	0.00214586
HGB	0.716535	2	3	0.724423	0.00788829
HGB	0.711246	2	4	0.724423	0.0131774
HGB	0.723607	2	5	0.724423	0.00081603
HGB	0.718349	2	6	0.724423	0.00607489
HGB	0.721099	2	7	0.724423	0.00332457
HGB	0.718832	2	8	0.724423	0.00559132
HGB	0.719437	2	9	0.724423	0.00498685
HGB	0.733565	3	0	0.732971	-0.000594389
HGB	0.73089	3	1	0.732971	0.00208036
HGB	0.734813	3	2	0.732971	-0.00184261
HGB	0.732049	3	3	0.732971	0.000921303
HGB	0.731574	3	4	0.732971	0.00139681
HGB	0.733892	3	5	0.732971	-0.000921303
HGB	0.731128	3	6	0.732971	0.00184261
HGB	0.731306	3	7	0.732971	0.00166429
HGB	0.733892	3	8	0.732971	-0.000921303
HGB	0.731069	3	9	0.732971	0.00190204
HGB	0.713071	4	0	0.714991	0.00192079
HGB	0.713741	4	1	0.714991	0.00125004
HGB	0.712979	4	2	0.714991	0.00201226
HGB	0.712491	4	3	0.714991	0.00250008
HGB	0.711699	4	4	0.714991	0.00329278
HGB	0.712888	4	5	0.714991	0.00210372
HGB	0.70679	4	6	0.714991	0.00820147
HGB	0.712796	4	7	0.714991	0.00219519
HGB	0.713528	4	8	0.714991	0.00146346
HGB	0.712461	4	9	0.714991	0.00253056
HGB	0.731054	5	0	0.729457	-0.0015974
HGB	0.72021	5	1	0.729457	0.00924646
HGB	0.715234	5	2	0.729457	0.014223
HGB	0.724173	5	3	0.729457	0.00528369
HGB	0.720241	5	4	0.729457	0.00921574
HGB	0.73471	5	5	0.729457	-0.00525297
HGB	0.726968	5	6	0.729457	0.00248825
HGB	0.732129	5	7	0.729457	-0.00267256
HGB	0.72491	5	8	0.729457	0.00454643
HGB	0.728627	5	9	0.729457	0.000829417
HGB	0.712078	6	0	0.712386	0.000307806
HGB	0.712602	6	1	0.712386	-0.000215464
HGB	0.702783	6	2	0.712386	0.00960355
HGB	0.707523	6	3	0.712386	0.00486333
HGB	0.715156	6	4	0.712386	-0.00277025
HGB	0.715864	6	5	0.712386	-0.00347821
HGB	0.707338	6	6	0.712386	0.00504802
HGB	0.717065	6	7	0.712386	-0.00467865
HGB	0.70546	6	8	0.712386	0.00692563
HGB	0.701428	6	9	0.712386	0.0109579
HGB	0.720925	7	0	0.726358	0.0054338
HGB	0.720084	7	1	0.726358	0.00627439
HGB	0.720444	7	2	0.726358	0.00591414
HGB	0.716121	7	3	0.726358	0.0102372
HGB	0.720174	7	4	0.726358	0.00618433
HGB	0.721765	7	5	0.726358	0.00459322
HGB	0.723747	7	6	0.726358	0.00261183
HGB	0.723747	7	7	0.726358	0.00261183
HGB	0.724407	7	8	0.726358	0.00195137
HGB	0.715521	7	9	0.726358	0.0108376
HGB	0.73871	8	0	0.7371	-0.00161065
HGB	0.734668	8	1	0.7371	0.00243117
HGB	0.736583	8	2	0.7371	0.000516623
HGB	0.734577	8	3	0.7371	0.00252234
HGB	0.734547	8	4	0.7371	0.00255273
HGB	0.731751	8	5	0.7371	0.00534857
HGB	0.741202	8	6	0.7371	-0.0041026
HGB	0.737039	8	7	0.7371	6.07792e-05
HGB	0.734425	8	8	0.7371	0.00267428
HGB	0.735094	8	9	0.7371	0.00200571
HGB	0.707926	9	0	0.708958	0.00103174
HGB	0.702312	9	1	0.708958	0.00664563
HGB	0.702646	9	2	0.708958	0.00631183
HGB	0.704042	9	3	0.708958	0.00491594
HGB	0.702039	9	4	0.708958	0.00691874
HGB	0.706743	9	5	0.708958	0.00221521
HGB	0.704528	9	6	0.708958	0.00443042
HGB	0.70741	9	7	0.708958	0.00154761
HGB	0.705317	9	8	0.708958	0.00364144
HGB	0.706075	9	9	0.708958	0.00288281
HLA_LOH	0.721065	0	0	0.719252	-0.00181329
HLA_LOH	0.718783	0	1	0.719252	0.000468955
HLA_LOH	0.721191	0	2	0.719252	-0.00193835
HLA_LOH	0.719909	0	3	0.719252	-0.000656537
HLA_LOH	0.723848	0	4	0.719252	-0.00459576
HLA_LOH	0.721378	0	5	0.719252	-0.00212593
HLA_LOH	0.722691	0	6	0.719252	-0.003439
HLA_LOH	0.716157	0	7	0.719252	0.0030951
HLA_LOH	0.71697	0	8	0.719252	0.00228225
HLA_LOH	0.720847	0	9	0.719252	-0.00159445
HLA_LOH	0.698614	1	0	0.699067	0.00045294
HLA_LOH	0.696198	1	1	0.699067	0.00286862
HLA_LOH	0.699641	1	2	0.699067	-0.000573723
HLA_LOH	0.695806	1	3	0.699067	0.00326116
HLA_LOH	0.695927	1	4	0.699067	0.00314038
HLA_LOH	0.697285	1	5	0.699067	0.00178156
HLA_LOH	0.697285	1	6	0.699067	0.00178156
HLA_LOH	0.701422	1	7	0.699067	-0.00235529
HLA_LOH	0.697225	1	8	0.699067	0.00184195
HLA_LOH	0.699912	1	9	0.699067	-0.000845487
HLA_LOH	0.718621	2	0	0.724423	0.00580288
HLA_LOH	0.719769	2	1	0.724423	0.0046544
HLA_LOH	0.721764	2	2	0.724423	0.00265965
HLA_LOH	0.720676	2	3	0.724423	0.0037477
HLA_LOH	0.723789	2	4	0.724423	0.00063469
HLA_LOH	0.723668	2	5	0.724423	0.000755584
HLA_LOH	0.721462	2	6	0.724423	0.00296189
HLA_LOH	0.722489	2	7	0.724423	0.00193429
HLA_LOH	0.720374	2	8	0.724423	0.00404993
HLA_LOH	0.730589	2	9	0.724423	-0.00616556
HLA_LOH	0.731336	3	0	0.732971	0.00163457
HLA_LOH	0.730593	3	1	0.732971	0.00237756
HLA_LOH	0.73089	3	2	0.732971	0.00208036
HLA_LOH	0.73095	3	3	0.732971	0.00202092
HLA_LOH	0.730593	3	4	0.732971	0.00237756
HLA_LOH	0.72985	3	5	0.732971	0.00312054
HLA_LOH	0.731455	3	6	0.732971	0.00151569
HLA_LOH	0.732109	3	7	0.732971	0.000861864
HLA_LOH	0.729553	3	8	0.732971	0.00341774
HLA_LOH	0.728186	3	9	0.732971	0.00478483
HLA_LOH	0.71493	4	0	0.714991	6.09775e-05
HLA_LOH	0.712522	4	1	0.714991	0.00246959
HLA_LOH	0.713284	4	2	0.714991	0.00170737
HLA_LOH	0.712278	4	3	0.714991	0.0027135
HLA_LOH	0.716058	4	4	0.714991	-0.00106711
HLA_LOH	0.711912	4	5	0.714991	0.00307936
HLA_LOH	0.712369	4	6	0.714991	0.00262203
HLA_LOH	0.712552	4	7	0.714991	0.0024391
HLA_LOH	0.712034	4	8	0.714991	0.00295741
HLA_LOH	0.712583	4	9	0.714991	0.00240861
HLA_LOH	0.727828	5	0	0.729457	0.00162811
HLA_LOH	0.72577	5	1	0.729457	0.0036863
HLA_LOH	0.727583	5	2	0.729457	0.00187387
HLA_LOH	0.726692	5	3	0.729457	0.00276472
HLA_LOH	0.727337	5	4	0.729457	0.00211962
HLA_LOH	0.728289	5	5	0.729457	0.00116733
HLA_LOH	0.727183	5	6	0.729457	0.00227322
HLA_LOH	0.727245	5	7	0.729457	0.00221178
HLA_LOH	0.728904	5	8	0.729457	0.000552944
HLA_LOH	0.729242	5	9	0.729457	0.000215034
HLA_LOH	0.71057	6	0	0.712386	0.00181606
HLA_LOH	0.712048	6	1	0.712386	0.000338587
HLA_LOH	0.711001	6	2	0.712386	0.00138513
HLA_LOH	0.70937	6	3	0.712386	0.0030165
HLA_LOH	0.710909	6	4	0.712386	0.00147747
HLA_LOH	0.706569	6	5	0.712386	0.00581753
HLA_LOH	0.71214	6	6	0.712386	0.000246245
HLA_LOH	0.714941	6	7	0.712386	-0.00255479
HLA_LOH	0.711493	6	8	0.712386	0.000892637
HLA_LOH	0.712909	6	9	0.712386	-0.00052327
HLA_LOH	0.730261	7	0	0.726358	-0.00390273
HLA_LOH	0.72864	7	1	0.726358	-0.0022816
HLA_LOH	0.724947	7	2	0.726358	0.00141099
HLA_LOH	0.727739	7	3	0.726358	-0.00138097
HLA_LOH	0.726178	7	4	0.726358	0.000180126
HLA_LOH	0.722786	7	5	0.726358	0.0035725
HLA_LOH	0.727799	7	6	0.726358	-0.00144101
HLA_LOH	0.724977	7	7	0.726358	0.00138097
HLA_LOH	0.727409	7	8	0.726358	-0.00105074
HLA_LOH	0.723837	7	9	0.726358	0.00252177
HLA_LOH	0.735884	8	0	0.7371	0.00121558
HLA_LOH	0.73324	8	1	0.7371	0.00385948
HLA_LOH	0.737707	8	2	0.7371	-0.000607792
HLA_LOH	0.733726	8	3	0.7371	0.00337325
HLA_LOH	0.734	8	4	0.7371	0.00309974
HLA_LOH	0.733453	8	5	0.7371	0.00364675
HLA_LOH	0.734972	8	6	0.7371	0.00212727
HLA_LOH	0.733179	8	7	0.7371	0.00392026
HLA_LOH	0.732632	8	8	0.7371	0.00446727
HLA_LOH	0.734365	8	9	0.7371	0.00273506
HLA_LOH	0.707168	9	0	0.708958	0.00179037
HLA_LOH	0.70653	9	1	0.708958	0.00242763
HLA_LOH	0.707501	9	2	0.708958	0.00145658
HLA_LOH	0.705863	9	3	0.708958	0.00309522
HLA_LOH	0.705377	9	4	0.708958	0.00358075
HLA_LOH	0.706318	9	5	0.708958	0.00264004
HLA_LOH	0.707835	9	6	0.708958	0.00112278
HLA_LOH	0.70559	9	7	0.708958	0.00336833
HLA_LOH	0.707471	9	8	0.708958	0.00148692
HLA_LOH	0.706652	9	9	0.708958	0.00230625
MSI	0.717345	0	0	0.719252	0.00190708
MSI	0.716657	0	1	0.719252	0.00259489
MSI	0.717877	0	2	0.719252	0.0013756
MSI	0.717064	0	3	0.719252	0.00218846
MSI	0.71894	0	4	0.719252	0.000312637
MSI	0.720003	0	5	0.719252	-0.000750328
MSI	0.720409	0	6	0.719252	-0.00115676
MSI	0.717877	0	7	0.719252	0.0013756
MSI	0.720659	0	8	0.719252	-0.00140687
MSI	0.719877	0	9	0.719252	-0.000625274
MSI	0.700094	1	0	0.699067	-0.00102666
MSI	0.701996	1	1	0.699067	-0.00292901
MSI	0.70257	1	2	0.699067	-0.00350273
MSI	0.697376	1	3	0.699067	0.00169097
MSI	0.699761	1	4	0.699067	-0.000694507
MSI	0.698493	1	5	0.699067	0.000573723
MSI	0.702449	1	6	0.699067	-0.00338195
MSI	0.700456	1	7	0.699067	-0.00138901
MSI	0.700456	1	8	0.699067	-0.00138901
MSI	0.69952	1	9	0.699067	-0.00045294
MSI	0.724393	2	0	0.724423	3.02234e-05
MSI	0.724756	2	1	0.724423	-0.000332457
MSI	0.721703	2	2	0.724423	0.0027201
MSI	0.730257	2	3	0.724423	-0.00583311
MSI	0.722006	2	4	0.724423	0.00241787
MSI	0.725209	2	5	0.724423	-0.000785807
MSI	0.724	2	6	0.724423	0.000423127
MSI	0.725874	2	7	0.724423	-0.00145072
MSI	0.724665	2	8	0.724423	-0.000241787
MSI	0.727627	2	9	0.724423	-0.00320368
MSI	0.732139	3	0	0.732971	0.000832145
MSI	0.731871	3	1	0.732971	0.00109962
MSI	0.729375	3	2	0.732971	0.00359605
MSI	0.732495	3	3	0.732971	0.000475511
MSI	0.732406	3	4	0.732971	0.00056467
MSI	0.732674	3	5	0.732971	0.000297194
MSI	0.732941	3	6	0.732971	2.97194e-05
MSI	0.72985	3	7	0.732971	0.00312054
MSI	0.732703	3	8	0.732971	0.000267475
MSI	0.729256	3	9	0.732971	0.00371493
MSI	0.709869	4	0	0.714991	0.00512211
MSI	0.711577	4	1	0.714991	0.00341474
MSI	0.710906	4	2	0.714991	0.00408549
MSI	0.708894	4	3	0.714991	0.00609775
MSI	0.713467	4	4	0.714991	0.00152444
MSI	0.711485	4	5	0.714991	0.0035062
MSI	0.718711	4	6	0.714991	-0.00371963
MSI	0.706119	4	7	0.714991	0.00887222
MSI	0.705296	4	8	0.714991	0.00969542
MSI	0.710174	4	9	0.714991	0.00481722
MSI	0.725094	5	0	0.729457	0.00436212
MSI	0.725309	5	1	0.729457	0.00414708
MSI	0.726415	5	2	0.729457	0.00304119
MSI	0.725985	5	3	0.729457	0.00347126
MSI	0.72663	5	4	0.729457	0.00282616
MSI	0.725955	5	5	0.729457	0.00350198
MSI	0.725924	5	6	0.729457	0.0035327
MSI	0.723559	5	7	0.729457	0.00589807
MSI	0.721777	5	8	0.729457	0.00767978
MSI	0.728074	5	9	0.729457	0.00138236
MSI	0.718173	6	0	0.712386	-0.00578675
MSI	0.715002	6	1	0.712386	-0.00261635
MSI	0.713802	6	2	0.712386	-0.00141591
MSI	0.714849	6	3	0.712386	-0.00246245
MSI	0.717619	6	4	0.712386	-0.0052327
MSI	0.707	6	5	0.712386	0.0053866
MSI	0.716511	6	6	0.712386	-0.0041246
MSI	0.714849	6	7	0.712386	-0.00246245
MSI	0.714664	6	8	0.712386	-0.00227776
MSI	0.716726	6	9	0.712386	-0.00434006
MSI	0.724197	7	0	0.726358	0.00216151
MSI	0.726989	7	1	0.726358	-0.000630441
MSI	0.727409	7	2	0.726358	-0.00105074
MSI	0.724737	7	3	0.726358	0.00162113
MSI	0.725908	7	4	0.726358	0.000450315
MSI	0.7281	7	5	0.726358	-0.00174122
MSI	0.725248	7	6	0.726358	0.00111078
MSI	0.727079	7	7	0.726358	-0.000720504
MSI	0.725158	7	8	0.726358	0.00120084
MSI	0.723506	7	9	0.726358	0.002852
MSI	0.731599	8	0	0.7371	0.00550052
MSI	0.738893	8	1	0.7371	-0.00179299
MSI	0.73242	8	2	0.7371	0.00468
MSI	0.729411	8	3	0.7371	0.00768857
MSI	0.730779	8	4	0.7371	0.00632104
MSI	0.735428	8	5	0.7371	0.00167143
MSI	0.73014	8	6	0.7371	0.00695922
MSI	0.74023	8	7	0.7371	-0.00313013
MSI	0.733939	8	8	0.7371	0.00316052
MSI	0.739744	8	9	0.7371	-0.00264389
MSI	0.704801	9	0	0.708958	0.00415731
MSI	0.70562	9	1	0.708958	0.00333799
MSI	0.706045	9	2	0.708958	0.00291315
MSI	0.706561	9	3	0.708958	0.00239728
MSI	0.706409	9	4	0.708958	0.00254901
MSI	0.700188	9	5	0.708958	0.0087698
MSI	0.703405	9	6	0.708958	0.0055532
MSI	0.705438	9	7	0.708958	0.00352006
MSI	0.700552	9	8	0.708958	0.00840566
MSI	0.705165	9	9	0.708958	0.00379317
NLR	0.694116	0	0	0.719252	0.025136
NLR	0.699931	0	1	0.719252	0.019321
NLR	0.6853	0	2	0.719252	0.0339524
NLR	0.693178	0	3	0.719252	0.0260739
NLR	0.688926	0	4	0.719252	0.0303258
NLR	0.689208	0	5	0.719252	0.0300444
NLR	0.688989	0	6	0.719252	0.0302632
NLR	0.658788	0	7	0.719252	0.060464
NLR	0.697868	0	8	0.719252	0.0213844
NLR	0.705434	0	9	0.719252	0.0138185
NLR	0.678715	1	0	0.699067	0.0203521
NLR	0.688378	1	1	0.699067	0.0106894
NLR	0.671136	1	2	0.699067	0.0279313
NLR	0.684694	1	3	0.699067	0.0143733
NLR	0.694266	1	4	0.699067	0.00480116
NLR	0.676994	1	5	0.699067	0.0220733
NLR	0.700999	1	6	0.699067	-0.00193254
NLR	0.679953	1	7	0.699067	0.0191141
NLR	0.669052	1	8	0.699067	0.0300148
NLR	0.65794	1	9	0.699067	0.0411269
NLR	0.70765	2	0	0.724423	0.016774
NLR	0.682745	2	1	0.724423	0.041678
NLR	0.684619	2	2	0.724423	0.0398042
NLR	0.698552	2	3	0.724423	0.0258712
NLR	0.67933	2	4	0.724423	0.0450932
NLR	0.704657	2	5	0.724423	0.0197661
NLR	0.684045	2	6	0.724423	0.0403784
NLR	0.690755	2	7	0.724423	0.0336688
NLR	0.68202	2	8	0.724423	0.0424034
NLR	0.706561	2	9	0.724423	0.017862
NLR	0.697575	3	0	0.732971	0.0353959
NLR	0.704886	3	1	0.732971	0.0280849
NLR	0.68967	3	2	0.732971	0.0433012
NLR	0.695554	3	3	0.732971	0.0374168
NLR	0.695168	3	4	0.732971	0.0378031
NLR	0.708274	3	5	0.732971	0.0246969
NLR	0.690026	3	6	0.732971	0.0429446
NLR	0.697159	3	7	0.732971	0.0358119
NLR	0.706907	3	8	0.732971	0.026064
NLR	0.702508	3	9	0.732971	0.0304624
NLR	0.680417	4	0	0.714991	0.0345742
NLR	0.679716	4	1	0.714991	0.0352755
NLR	0.685234	4	2	0.714991	0.029757
NLR	0.682551	4	3	0.714991	0.03244
NLR	0.686545	4	4	0.714991	0.028446
NLR	0.685082	4	5	0.714991	0.0299094
NLR	0.696942	4	6	0.714991	0.0180493
NLR	0.688131	4	7	0.714991	0.0268606
NLR	0.689472	4	8	0.714991	0.0255191
NLR	0.695479	4	9	0.714991	0.0195128
NLR	0.712622	5	0	0.729457	0.0168341
NLR	0.698891	5	1	0.729457	0.0305655
NLR	0.706387	5	2	0.729457	0.0230701
NLR	0.691795	5	3	0.729457	0.0376617
NLR	0.704513	5	4	0.729457	0.0249439
NLR	0.713974	5	5	0.729457	0.0154824
NLR	0.706847	5	6	0.729457	0.0226093
NLR	0.702147	5	7	0.729457	0.0273093
NLR	0.698707	5	8	0.729457	0.0307499
NLR	0.706202	5	9	0.729457	0.0232544
NLR	0.669847	6	0	0.712386	0.0425388
NLR	0.667693	6	1	0.712386	0.0446934
NLR	0.655227	6	2	0.712386	0.0571596
NLR	0.646146	6	3	0.712386	0.0662398
NLR	0.662583	6	4	0.712386	0.049803
NLR	0.689424	6	5	0.712386	0.0229623
NLR	0.673603	6	6	0.712386	0.0387836
NLR	0.686715	6	7	0.712386	0.025671
NLR	0.664984	6	8	0.712386	0.0474021
NLR	0.675942	6	9	0.712386	0.0364442
NLR	0.695047	7	0	0.726358	0.0313119
NLR	0.679856	7	1	0.726358	0.0465026
NLR	0.709847	7	2	0.726358	0.0165116
NLR	0.7142	7	3	0.726358	0.0121585
NLR	0.719634	7	4	0.726358	0.00672471
NLR	0.709547	7	5	0.726358	0.0168118
NLR	0.696007	7	6	0.726358	0.0303512
NLR	0.701141	7	7	0.726358	0.0252177
NLR	0.707415	7	8	0.726358	0.0189433
NLR	0.695887	7	9	0.726358	0.0304713
NLR	0.705008	8	0	0.7371	0.0320914
NLR	0.703853	8	1	0.7371	0.0332462
NLR	0.712393	8	2	0.7371	0.0247067
NLR	0.707531	8	3	0.7371	0.0295691
NLR	0.711907	8	4	0.7371	0.025193
NLR	0.692761	8	5	0.7371	0.0443384
NLR	0.706224	8	6	0.7371	0.0308758
NLR	0.693095	8	7	0.7371	0.0440041
NLR	0.692184	8	8	0.7371	0.0449158
NLR	0.726463	8	9	0.7371	0.0106364
NLR	0.697852	9	0	0.708958	0.0111064
NLR	0.660254	9	1	0.708958	0.0487043
NLR	0.691782	9	2	0.708958	0.0171755
NLR	0.669115	9	3	0.708958	0.0398434
NLR	0.675669	9	4	0.708958	0.0332888
NLR	0.681071	9	5	0.708958	0.0278874
NLR	0.673424	9	6	0.708958	0.0355344
NLR	0.674698	9	7	0.708958	0.0342599
NLR	0.687079	9	8	0.708958	0.021879
NLR	0.667233	9	9	0.708958	0.0417248
Platelets	0.718846	0	0	0.719252	0.000406428
Platelets	0.723942	0	1	0.719252	-0.00468955
Platelets	0.72391	0	2	0.719252	-0.00465829
Platelets	0.719221	0	3	0.719252	3.12637e-05
Platelets	0.720659	0	4	0.719252	-0.00140687
Platelets	0.718033	0	5	0.719252	0.00121928
Platelets	0.721284	0	6	0.719252	-0.00203214
Platelets	0.722879	0	7	0.719252	-0.00362659
Platelets	0.721097	0	8	0.719252	-0.00184456
Platelets	0.717845	0	9	0.719252	0.00140687
Platelets	0.694598	1	0	0.699067	0.004469
Platelets	0.693058	1	1	0.699067	0.006009
Platelets	0.69644	1	2	0.699067	0.00262705
Platelets	0.697738	1	3	0.699067	0.00132862
Platelets	0.692635	1	4	0.699067	0.00643174
Platelets	0.695383	1	5	0.699067	0.00368391
Platelets	0.695564	1	6	0.699067	0.00350273
Platelets	0.694326	1	7	0.699067	0.00474077
Platelets	0.694809	1	8	0.699067	0.00425763
Platelets	0.694447	1	9	0.699067	0.00461998
Platelets	0.718349	2	0	0.724423	0.00607489
Platelets	0.72264	2	1	0.724423	0.00178318
Platelets	0.727325	2	2	0.724423	-0.00290144
Platelets	0.722368	2	3	0.724423	0.00205519
Platelets	0.716717	2	4	0.724423	0.00770695
Platelets	0.723033	2	5	0.724423	0.00139027
Platelets	0.720162	2	6	0.724423	0.00426149
Platelets	0.720948	2	7	0.724423	0.00347569
Platelets	0.716293	2	8	0.724423	0.00813008
Platelets	0.720736	2	9	0.724423	0.00368725
Platelets	0.731633	3	0	0.732971	0.00133738
Platelets	0.733951	3	1	0.732971	-0.000980742
Platelets	0.732703	3	2	0.732971	0.000267475
Platelets	0.731485	3	3	0.732971	0.00148597
Platelets	0.731039	3	4	0.732971	0.00193176
Platelets	0.729702	3	5	0.732971	0.00326914
Platelets	0.730563	3	6	0.732971	0.00240728
Platelets	0.732287	3	7	0.732971	0.000683547
Platelets	0.730177	3	8	0.732971	0.00279363
Platelets	0.729553	3	9	0.732971	0.00341774
Platelets	0.715388	4	0	0.714991	-0.000396354
Platelets	0.712674	4	1	0.714991	0.00231714
Platelets	0.71676	4	2	0.714991	-0.00176835
Platelets	0.712369	4	3	0.714991	0.00262203
Platelets	0.717308	4	4	0.714991	-0.00231714
Platelets	0.71743	4	5	0.714991	-0.0024391
Platelets	0.715784	4	6	0.714991	-0.000792707
Platelets	0.716089	4	7	0.714991	-0.00109759
Platelets	0.716424	4	8	0.714991	-0.00143297
Platelets	0.719077	4	9	0.714991	-0.00408549
Platelets	0.729518	5	0	0.729457	-6.14383e-05
Platelets	0.728013	5	1	0.729457	0.0014438
Platelets	0.729303	5	2	0.729457	0.000153596
Platelets	0.728474	5	3	0.729457	0.000983012
Platelets	0.728136	5	4	0.729457	0.00132092
Platelets	0.73259	5	5	0.729457	-0.00313335
Platelets	0.730562	5	6	0.729457	-0.00110589
Platelets	0.726477	5	7	0.729457	0.00297976
Platelets	0.728074	5	8	0.729457	0.00138236
Platelets	0.729825	5	9	0.729457	-0.00036863
Platelets	0.714879	6	0	0.712386	-0.00249323
Platelets	0.711524	6	1	0.712386	0.000861857
Platelets	0.717496	6	2	0.712386	-0.00510958
Platelets	0.712048	6	3	0.712386	0.000338587
Platelets	0.717588	6	4	0.712386	-0.00520192
Platelets	0.714264	6	5	0.712386	-0.00187762
Platelets	0.710508	6	6	0.712386	0.00187762
Platelets	0.711001	6	7	0.712386	0.00138513
Platelets	0.712848	6	8	0.712386	-0.000461709
Platelets	0.715249	6	9	0.712386	-0.0028626
Platelets	0.723627	7	0	0.726358	0.00273191
Platelets	0.720985	7	1	0.726358	0.00537376
Platelets	0.723566	7	2	0.726358	0.00279195
Platelets	0.722186	7	3	0.726358	0.00417292
Platelets	0.721705	7	4	0.726358	0.00465326
Platelets	0.722606	7	5	0.726358	0.00375263
Platelets	0.723416	7	6	0.726358	0.00294206
Platelets	0.722726	7	7	0.726358	0.00363254
Platelets	0.724197	7	8	0.726358	0.00216151
Platelets	0.722246	7	9	0.726358	0.00411288
Platelets	0.733544	8	0	0.7371	0.00355558
Platelets	0.734395	8	1	0.7371	0.00270467
Platelets	0.734668	8	2	0.7371	0.00243117
Platelets	0.732936	8	3	0.7371	0.00416337
Platelets	0.733058	8	4	0.7371	0.00404182
Platelets	0.734243	8	5	0.7371	0.00285662
Platelets	0.725795	8	6	0.7371	0.0113049
Platelets	0.734668	8	7	0.7371	0.00243117
Platelets	0.732085	8	8	0.7371	0.00501428
Platelets	0.731812	8	9	0.7371	0.00528779
Platelets	0.705134	9	0	0.708958	0.00382351
Platelets	0.705225	9	1	0.708958	0.00373248
Platelets	0.706955	9	2	0.708958	0.00200279
Platelets	0.709201	9	3	0.708958	-0.000242763
Platelets	0.706379	9	4	0.708958	0.00257935
Platelets	0.707319	9	5	0.708958	0.00163865
Platelets	0.704831	9	6	0.708958	0.00412696
Platelets	0.704649	9	7	0.708958	0.00430904
Platelets	0.706925	9	8	0.708958	0.00203314
Platelets	0.70298	9	9	0.708958	0.00597803
Prior Chemo	0.699619	0	0	0.719252	0.0196336
Prior Chemo	0.681517	0	1	0.719252	0.0377353
Prior Chemo	0.706372	0	2	0.719252	0.0128806
Prior Chemo	0.687363	0	3	0.719252	0.031889
Prior Chemo	0.684737	0	4	0.719252	0.0345151
Prior Chemo	0.68802	0	5	0.719252	0.0312324
Prior Chemo	0.692053	0	6	0.719252	0.0271994
Prior Chemo	0.696742	0	7	0.719252	0.0225098
Prior Chemo	0.698868	0	8	0.719252	0.0203839
Prior Chemo	0.693272	0	9	0.719252	0.0259801
Prior Chemo	0.673853	1	0	0.699067	0.0252136
Prior Chemo	0.670441	1	1	0.699067	0.0286258
Prior Chemo	0.655102	1	2	0.699067	0.0439653
Prior Chemo	0.658936	1	3	0.699067	0.0401304
Prior Chemo	0.657185	1	4	0.699067	0.0418818
Prior Chemo	0.66866	1	5	0.699067	0.0304073
Prior Chemo	0.657095	1	6	0.699067	0.0419724
Prior Chemo	0.670441	1	7	0.699067	0.0286258
Prior Chemo	0.662288	1	8	0.699067	0.0367787
Prior Chemo	0.673612	1	9	0.699067	0.0254552
Prior Chemo	0.708828	2	0	0.724423	0.0155952
Prior Chemo	0.705897	2	1	0.724423	0.0185269
Prior Chemo	0.715568	2	2	0.724423	0.00885544
Prior Chemo	0.694653	2	3	0.724423	0.02977
Prior Chemo	0.706138	2	4	0.724423	0.0182851
Prior Chemo	0.709523	2	5	0.724423	0.0149001
Prior Chemo	0.714148	2	6	0.724423	0.0102759
Prior Chemo	0.709402	2	7	0.724423	0.015021
Prior Chemo	0.701605	2	8	0.724423	0.0228186
Prior Chemo	0.707438	2	9	0.724423	0.0169855
Prior Chemo	0.724144	3	0	0.732971	0.00882668
Prior Chemo	0.722658	3	1	0.732971	0.0103126
Prior Chemo	0.707739	3	2	0.732971	0.0252318
Prior Chemo	0.735646	3	3	0.732971	-0.00267475
Prior Chemo	0.720934	3	4	0.732971	0.0120364
Prior Chemo	0.72453	3	5	0.732971	0.00844032
Prior Chemo	0.705569	3	6	0.732971	0.0274013
Prior Chemo	0.713891	3	7	0.732971	0.0190799
Prior Chemo	0.716328	3	8	0.732971	0.0166429
Prior Chemo	0.718379	3	9	0.732971	0.0145922
Prior Chemo	0.68868	4	0	0.714991	0.0263118
Prior Chemo	0.693375	4	1	0.714991	0.0216165
Prior Chemo	0.699808	4	2	0.714991	0.0151834
Prior Chemo	0.694228	4	3	0.714991	0.0207628
Prior Chemo	0.692064	4	4	0.714991	0.0229275
Prior Chemo	0.692796	4	5	0.714991	0.0221958
Prior Chemo	0.691576	4	6	0.714991	0.0234153
Prior Chemo	0.689442	4	7	0.714991	0.0255496
Prior Chemo	0.687186	4	8	0.714991	0.0278057
Prior Chemo	0.680722	4	9	0.714991	0.0342693
Prior Chemo	0.706479	5	0	0.729457	0.0229779
Prior Chemo	0.701809	5	1	0.729457	0.0276472
Prior Chemo	0.703315	5	2	0.729457	0.026142
Prior Chemo	0.711271	5	3	0.729457	0.0181857
Prior Chemo	0.700826	5	4	0.729457	0.0286302
Prior Chemo	0.707216	5	5	0.729457	0.0222407
Prior Chemo	0.706171	5	6	0.729457	0.0232851
Prior Chemo	0.693884	5	7	0.729457	0.0355728
Prior Chemo	0.710503	5	8	0.729457	0.0189537
Prior Chemo	0.700857	5	9	0.729457	0.0285995
Prior Chemo	0.688316	6	0	0.712386	0.0240704
Prior Chemo	0.678497	6	1	0.712386	0.0338894
Prior Chemo	0.693456	6	2	0.712386	0.0189301
Prior Chemo	0.680066	6	3	0.712386	0.0323196
Prior Chemo	0.682036	6	4	0.712386	0.0303497
Prior Chemo	0.690593	6	5	0.712386	0.0217927
Prior Chemo	0.679974	6	6	0.712386	0.032412
Prior Chemo	0.695211	6	7	0.712386	0.0171756
Prior Chemo	0.695149	6	8	0.712386	0.0172371
Prior Chemo	0.688316	6	9	0.712386	0.0240704
Prior Chemo	0.690483	7	0	0.726358	0.0358751
Prior Chemo	0.702702	7	1	0.726358	0.0236566
Prior Chemo	0.690663	7	2	0.726358	0.035695
Prior Chemo	0.696788	7	3	0.726358	0.0295707
Prior Chemo	0.674542	7	4	0.726358	0.0518163
Prior Chemo	0.687241	7	5	0.726358	0.0391174
Prior Chemo	0.708616	7	6	0.726358	0.0177424
Prior Chemo	0.678685	7	7	0.726358	0.0476734
Prior Chemo	0.689703	7	8	0.726358	0.0366557
Prior Chemo	0.686431	7	9	0.726358	0.0399279
Prior Chemo	0.709567	8	0	0.7371	0.027533
Prior Chemo	0.707622	8	1	0.7371	0.0294779
Prior Chemo	0.716556	8	2	0.7371	0.0205434
Prior Chemo	0.706376	8	3	0.7371	0.0307239
Prior Chemo	0.713244	8	4	0.7371	0.0238558
Prior Chemo	0.704036	8	5	0.7371	0.0330639
Prior Chemo	0.718532	8	6	0.7371	0.018568
Prior Chemo	0.70902	8	7	0.7371	0.02808
Prior Chemo	0.711208	8	8	0.7371	0.0258919
Prior Chemo	0.70671	8	9	0.7371	0.0303896
Prior Chemo	0.684651	9	0	0.708958	0.0243066
Prior Chemo	0.690842	9	1	0.708958	0.0181162
Prior Chemo	0.69861	9	2	0.708958	0.0103478
Prior Chemo	0.693998	9	3	0.708958	0.0149602
Prior Chemo	0.686897	9	4	0.708958	0.0220611
Prior Chemo	0.698914	9	5	0.708958	0.0100443
Prior Chemo	0.701614	9	6	0.708958	0.00734357
Prior Chemo	0.69333	9	7	0.708958	0.0156278
Prior Chemo	0.692905	9	8	0.708958	0.0160527
Prior Chemo	0.707714	9	9	0.708958	0.00124416
Sex	0.719502	0	0	0.719252	-0.000250109
Sex	0.720034	0	1	0.719252	-0.000781592
Sex	0.719784	0	2	0.719252	-0.000531483
Sex	0.721691	0	3	0.719252	-0.00243857
Sex	0.721347	0	4	0.719252	-0.00209467
Sex	0.722003	0	5	0.719252	-0.0027512
Sex	0.720221	0	6	0.719252	-0.000969174
Sex	0.72019	0	7	0.719252	-0.00093791
Sex	0.720159	0	8	0.719252	-0.000906647
Sex	0.718783	0	9	0.719252	0.000468955
Sex	0.698946	1	0	0.699067	0.000120784
Sex	0.698584	1	1	0.699067	0.000483136
Sex	0.698674	1	2	0.699067	0.000392548
Sex	0.698765	1	3	0.699067	0.00030196
Sex	0.699127	1	4	0.699067	-6.03919e-05
Sex	0.699067	1	5	0.699067	0
Sex	0.698795	1	6	0.699067	0.000271764
Sex	0.698765	1	7	0.699067	0.00030196
Sex	0.698976	1	8	0.699067	9.05879e-05
Sex	0.699067	1	9	0.699067	0
Sex	0.726569	2	0	0.724423	-0.00214586
Sex	0.725391	2	1	0.724423	-0.000967147
Sex	0.726086	2	2	0.724423	-0.00166228
Sex	0.726358	2	3	0.724423	-0.00193429
Sex	0.726388	2	4	0.724423	-0.00196452
Sex	0.726358	2	5	0.724423	-0.00193429
Sex	0.725391	2	6	0.724423	-0.000967147
Sex	0.725904	2	7	0.724423	-0.00148094
Sex	0.725481	2	8	0.724423	-0.00105782
Sex	0.726479	2	9	0.724423	-0.00205519
Sex	0.732703	3	0	0.732971	0.000267475
Sex	0.733417	3	1	0.732971	-0.000445792
Sex	0.733535	3	2	0.732971	-0.00056467
Sex	0.733951	3	3	0.732971	-0.000980742
Sex	0.73306	3	4	0.732971	-8.91583e-05
Sex	0.733743	3	5	0.732971	-0.000772706
Sex	0.732139	3	6	0.732971	0.000832145
Sex	0.733862	3	7	0.732971	-0.000891583
Sex	0.733446	3	8	0.732971	-0.000475511
Sex	0.734605	3	9	0.732971	-0.00163457
Sex	0.715113	4	0	0.714991	-0.000121955
Sex	0.714991	4	1	0.714991	0
Sex	0.715022	4	2	0.714991	-3.04887e-05
Sex	0.7149	4	3	0.714991	9.14662e-05
Sex	0.714656	4	4	0.714991	0.000335376
Sex	0.714961	4	5	0.714991	3.04887e-05
Sex	0.71426	4	6	0.714991	0.00073173
Sex	0.715235	4	7	0.714991	-0.00024391
Sex	0.714199	4	8	0.714991	0.000792707
Sex	0.714656	4	9	0.714991	0.000335376
Sex	0.72961	5	0	0.729457	-0.000153596
Sex	0.73004	5	1	0.729457	-0.000583664
Sex	0.729272	5	2	0.729457	0.000184315
Sex	0.729457	5	3	0.729457	0
Sex	0.729518	5	4	0.729457	-6.14383e-05
Sex	0.729794	5	5	0.729457	-0.00033791
Sex	0.729672	5	6	0.729457	-0.000215034
Sex	0.728965	5	7	0.729457	0.000491506
Sex	0.730132	5	8	0.729457	-0.000675821
Sex	0.729641	5	9	0.729457	-0.000184315
Sex	0.712448	6	0	0.712386	-6.15612e-05
Sex	0.71214	6	1	0.712386	0.000246245
Sex	0.712109	6	2	0.712386	0.000277025
Sex	0.712386	6	3	0.712386	0
Sex	0.712048	6	4	0.712386	0.000338587
Sex	0.712048	6	5	0.712386	0.000338587
Sex	0.712663	6	6	0.712386	-0.000277025
Sex	0.712478	6	7	0.712386	-9.23418e-05
Sex	0.712448	6	8	0.712386	-6.15612e-05
Sex	0.712755	6	9	0.712386	-0.000369367
Sex	0.727169	7	0	0.726358	-0.000810567
Sex	0.727319	7	1	0.726358	-0.000960672
Sex	0.726358	7	2	0.726358	0
Sex	0.727169	7	3	0.726358	-0.000810567
Sex	0.726449	7	4	0.726358	-9.0063e-05
Sex	0.726539	7	5	0.726358	-0.000180126
Sex	0.725998	7	6	0.726358	0.000360252
Sex	0.725878	7	7	0.726358	0.000480336
Sex	0.726088	7	8	0.726358	0.000270189
Sex	0.726178	7	9	0.726358	0.000180126
Sex	0.736948	8	0	0.7371	0.000151948
Sex	0.736735	8	1	0.7371	0.000364675
Sex	0.736857	8	2	0.7371	0.000243117
Sex	0.736735	8	3	0.7371	0.000364675
Sex	0.736249	8	4	0.7371	0.000850909
Sex	0.736492	8	5	0.7371	0.000607792
Sex	0.736492	8	6	0.7371	0.000607792
Sex	0.736705	8	7	0.7371	0.000395065
Sex	0.736066	8	8	0.7371	0.00103325
Sex	0.736431	8	9	0.7371	0.000668571
Sex	0.709049	9	0	0.708958	-9.1036e-05
Sex	0.708806	9	1	0.708958	0.000151727
Sex	0.708928	9	2	0.708958	3.03453e-05
Sex	0.708594	9	3	0.708958	0.000364144
Sex	0.708837	9	4	0.708958	0.000121381
Sex	0.708685	9	5	0.708958	0.000273108
Sex	0.708988	9	6	0.708958	-3.03453e-05
Sex	0.708442	9	7	0.708958	0.000515871
Sex	0.708472	9	8	0.708958	0.000485525
Sex	0.708715	9	9	0.708958	0.000242763
Stage	0.71919	0	0	0.719252	6.25274e-05
Stage	0.719221	0	1	0.719252	3.12637e-05
Stage	0.719158	0	2	0.719252	9.3791e-05
Stage	0.719315	0	3	0.719252	-6.25274e-05
Stage	0.71919	0	4	0.719252	6.25274e-05
Stage	0.719283	0	5	0.719252	-3.12637e-05
Stage	0.719065	0	6	0.719252	0.000187582
Stage	0.719283	0	7	0.719252	-3.12637e-05
Stage	0.719033	0	8	0.719252	0.000218846
Stage	0.719158	0	9	0.719252	9.3791e-05
Stage	0.699097	1	0	0.699067	-3.0196e-05
Stage	0.699127	1	1	0.699067	-6.03919e-05
Stage	0.699037	1	2	0.699067	3.0196e-05
Stage	0.698976	1	3	0.699067	9.05879e-05
Stage	0.699007	1	4	0.699067	6.03919e-05
Stage	0.699037	1	5	0.699067	3.0196e-05
Stage	0.699007	1	6	0.699067	6.03919e-05
Stage	0.698946	1	7	0.699067	0.000120784
Stage	0.698976	1	8	0.699067	9.05879e-05
Stage	0.699037	1	9	0.699067	3.0196e-05
Stage	0.724484	2	0	0.724423	-6.04467e-05
Stage	0.724454	2	1	0.724423	-3.02234e-05
Stage	0.724484	2	2	0.724423	-6.04467e-05
Stage	0.724454	2	3	0.724423	-3.02234e-05
Stage	0.724423	2	4	0.724423	0
Stage	0.724423	2	5	0.724423	0
Stage	0.724393	2	6	0.724423	3.02234e-05
Stage	0.724423	2	7	0.724423	0
Stage	0.724454	2	8	0.724423	-3.02234e-05
Stage	0.724363	2	9	0.724423	6.04467e-05
Stage	0.732644	3	0	0.732971	0.000326914
Stage	0.732584	3	1	0.732971	0.000386353
Stage	0.732644	3	2	0.732971	0.000326914
Stage	0.732525	3	3	0.732971	0.000445792
Stage	0.732436	3	4	0.732971	0.00053495
Stage	0.732703	3	5	0.732971	0.000267475
Stage	0.732644	3	6	0.732971	0.000326914
Stage	0.732911	3	7	0.732971	5.94389e-05
Stage	0.732614	3	8	0.732971	0.000356633
Stage	0.732584	3	9	0.732971	0.000386353
Stage	0.7149	4	0	0.714991	9.14662e-05
Stage	0.71493	4	1	0.714991	6.09775e-05
Stage	0.714808	4	2	0.714991	0.000182932
Stage	0.715113	4	3	0.714991	-0.000121955
Stage	0.715113	4	4	0.714991	-0.000121955
Stage	0.714991	4	5	0.714991	0
Stage	0.7149	4	6	0.714991	9.14662e-05
Stage	0.714808	4	7	0.714991	0.000182932
Stage	0.714778	4	8	0.714991	0.000213421
Stage	0.714869	4	9	0.714991	0.000121955
Stage	0.729364	5	0	0.729457	9.21574e-05
Stage	0.729426	5	1	0.729457	3.07191e-05
Stage	0.729395	5	2	0.729457	6.14383e-05
Stage	0.729395	5	3	0.729457	6.14383e-05
Stage	0.729395	5	4	0.729457	6.14383e-05
Stage	0.729272	5	5	0.729457	0.000184315
Stage	0.729334	5	6	0.729457	0.000122877
Stage	0.729211	5	7	0.729457	0.000245753
Stage	0.729242	5	8	0.729457	0.000215034
Stage	0.729395	5	9	0.729457	6.14383e-05
Stage	0.712171	6	0	0.712386	0.000215464
Stage	0.712386	6	1	0.712386	0
Stage	0.712386	6	2	0.712386	0
Stage	0.712325	6	3	0.712386	6.15612e-05
Stage	0.712355	6	4	0.712386	3.07806e-05
Stage	0.712386	6	5	0.712386	0
Stage	0.712355	6	6	0.712386	3.07806e-05
Stage	0.712386	6	7	0.712386	0
Stage	0.712417	6	8	0.712386	-3.07806e-05
Stage	0.712417	6	9	0.712386	-3.07806e-05
Stage	0.726178	7	0	0.726358	0.000180126
Stage	0.726208	7	1	0.726358	0.000150105
Stage	0.726388	7	2	0.726358	-3.0021e-05
Stage	0.726449	7	3	0.726358	-9.0063e-05
Stage	0.726358	7	4	0.726358	0
Stage	0.726358	7	5	0.726358	0
Stage	0.726298	7	6	0.726358	6.0042e-05
Stage	0.726268	7	7	0.726358	9.0063e-05
Stage	0.726328	7	8	0.726358	3.0021e-05
Stage	0.726328	7	9	0.726358	3.0021e-05
Stage	0.737221	8	0	0.7371	-0.000121558
Stage	0.737252	8	1	0.7371	-0.000151948
Stage	0.73716	8	2	0.7371	-6.07792e-05
Stage	0.73713	8	3	0.7371	-3.03896e-05
Stage	0.737191	8	4	0.7371	-9.11688e-05
Stage	0.737191	8	5	0.7371	-9.11688e-05
Stage	0.73716	8	6	0.7371	-6.07792e-05
Stage	0.737191	8	7	0.7371	-9.11688e-05
Stage	0.737252	8	8	0.7371	-0.000151948
Stage	0.73716	8	9	0.7371	-6.07792e-05
Stage	0.709049	9	0	0.708958	-9.1036e-05
Stage	0.709292	9	1	0.708958	-0.000333799
Stage	0.709049	9	2	0.708958	-9.1036e-05
Stage	0.70914	9	3	0.708958	-0.000182072
Stage	0.70914	9	4	0.708958	-0.000182072
Stage	0.709079	9	5	0.708958	-0.000121381
Stage	0.709201	9	6	0.708958	-0.000242763
Stage	0.709261	9	7	0.708958	-0.000303453
Stage	0.70911	9	8	0.708958	-0.000151727
Stage	0.709383	9	9	0.708958	-0.000424835
TMB	0.690177	0	0	0.719252	0.0290752
TMB	0.691177	0	1	0.719252	0.0280748
TMB	0.700619	0	2	0.719252	0.0186332
TMB	0.70609	0	3	0.719252	0.013162
TMB	0.6863	0	4	0.719252	0.0329519
TMB	0.692678	0	5	0.719252	0.0265741
TMB	0.688583	0	6	0.719252	0.0306697
TMB	0.686957	0	7	0.719252	0.0322954
TMB	0.67517	0	8	0.719252	0.0440818
TMB	0.688051	0	9	0.719252	0.0312012
TMB	0.668297	1	0	0.699067	0.0307697
TMB	0.682852	1	1	0.699067	0.0162152
TMB	0.690159	1	2	0.699067	0.00890781
TMB	0.662953	1	3	0.699067	0.0361144
TMB	0.687955	1	4	0.699067	0.0111121
TMB	0.684331	1	5	0.699067	0.0147356
TMB	0.684029	1	6	0.699067	0.0150376
TMB	0.686022	1	7	0.699067	0.0130447
TMB	0.683184	1	8	0.699067	0.0158831
TMB	0.676058	1	9	0.699067	0.0230093
TMB	0.720283	2	0	0.724423	0.0041406
TMB	0.718016	2	1	0.724423	0.00640735
TMB	0.722368	2	2	0.724423	0.00205519
TMB	0.714117	2	3	0.724423	0.0103062
TMB	0.709433	2	4	0.724423	0.0149908
TMB	0.71179	2	5	0.724423	0.0126334
TMB	0.699187	2	6	0.724423	0.0252365
TMB	0.713029	2	7	0.724423	0.0113942
TMB	0.702965	2	8	0.724423	0.0214586
TMB	0.724182	2	9	0.724423	0.000241787
TMB	0.723758	3	0	0.732971	0.00921303
TMB	0.717101	3	1	0.732971	0.0158702
TMB	0.725898	3	2	0.732971	0.00707323
TMB	0.718884	3	3	0.732971	0.014087
TMB	0.715317	3	4	0.732971	0.0176534
TMB	0.718646	3	5	0.732971	0.0143248
TMB	0.70661	3	6	0.732971	0.0263612
TMB	0.711959	3	7	0.732971	0.0210117
TMB	0.715139	3	8	0.732971	0.0178317
TMB	0.717338	3	9	0.732971	0.0156324
TMB	0.688131	4	0	0.714991	0.0268606
TMB	0.687338	4	1	0.714991	0.0276533
TMB	0.691149	4	2	0.714991	0.0238422
TMB	0.686362	4	3	0.714991	0.0286289
TMB	0.692521	4	4	0.714991	0.0224702
TMB	0.707003	4	5	0.714991	0.00798805
TMB	0.696485	4	6	0.714991	0.0185067
TMB	0.696302	4	7	0.714991	0.0186896
TMB	0.687826	4	8	0.714991	0.0271655
TMB	0.687277	4	9	0.714991	0.0277143
TMB	0.70866	5	0	0.729457	0.0207969
TMB	0.715418	5	1	0.729457	0.0140386
TMB	0.710226	5	2	0.729457	0.0192302
TMB	0.699352	5	3	0.729457	0.0301048
TMB	0.709612	5	4	0.729457	0.0198446
TMB	0.718367	5	5	0.729457	0.0110896
TMB	0.715111	5	6	0.729457	0.0143458
TMB	0.718152	5	7	0.729457	0.0113046
TMB	0.72362	5	8	0.729457	0.00583664
TMB	0.720579	5	9	0.729457	0.00887783
TMB	0.71017	6	0	0.712386	0.0022162
TMB	0.700597	6	1	0.712386	0.011789
TMB	0.699643	6	2	0.712386	0.0127432
TMB	0.69952	6	3	0.712386	0.0128663
TMB	0.702506	6	4	0.712386	0.00988057
TMB	0.70466	6	5	0.712386	0.00772593
TMB	0.700474	6	6	0.712386	0.0119121
TMB	0.708323	6	7	0.712386	0.00406304
TMB	0.708077	6	8	0.712386	0.00430928
TMB	0.69481	6	9	0.712386	0.0175757
TMB	0.707445	7	0	0.726358	0.0189132
TMB	0.705584	7	1	0.726358	0.0207745
TMB	0.718403	7	2	0.726358	0.00795557
TMB	0.702252	7	3	0.726358	0.0241069
TMB	0.701021	7	4	0.726358	0.0253377
TMB	0.698889	7	5	0.726358	0.0274692
TMB	0.717202	7	6	0.726358	0.00915641
TMB	0.723326	7	7	0.726358	0.00303212
TMB	0.697328	7	8	0.726358	0.0290303
TMB	0.710507	7	9	0.726358	0.0158511
TMB	0.718714	8	0	0.7371	0.0183857
TMB	0.726159	8	1	0.7371	0.0109403
TMB	0.714672	8	2	0.7371	0.0224275
TMB	0.713608	8	3	0.7371	0.0234912
TMB	0.717559	8	4	0.7371	0.0195405
TMB	0.716678	8	5	0.7371	0.0204218
TMB	0.713669	8	6	0.7371	0.0234304
TMB	0.726858	8	7	0.7371	0.0102413
TMB	0.726494	8	8	0.7371	0.010606
TMB	0.72464	8	9	0.7371	0.0124597
TMB	0.694726	9	0	0.708958	0.014232
TMB	0.694331	9	1	0.708958	0.0146264
TMB	0.681495	9	2	0.708958	0.0274625
TMB	0.682497	9	3	0.708958	0.0264611
TMB	0.678522	9	4	0.708958	0.0304364
TMB	0.684469	9	5	0.708958	0.0244887
TMB	0.691995	9	6	0.708958	0.016963
TMB	0.693846	9	7	0.708958	0.015112
TMB	0.698701	9	8	0.708958	0.0102567
TMB	0.696759	9	9	0.708958	0.0121988

## Sheet: Fig3b
	timeline	median	mean	CI95LO	CI95HI	tile
1	0	1	1	1	1	Long term survivors (Q4)
2	0.131417	1	0.998701	0.989935	1	Long term survivors (Q4)
3	0.229979	1	0.995673	0.983864	1	Long term survivors (Q4)
4	0.492813	0.993976	0.991258	0.97032	1	Long term survivors (Q4)
5	0.854209	0.987482	0.988536	0.967729	1	Long term survivors (Q4)
6	1.54415	0.987482	0.988536	0.967729	1	Long term survivors (Q4)
7	2.13552	0.986562	0.987107	0.967729	1	Long term survivors (Q4)
8	2.39836	0.986562	0.984416	0.966911	1	Long term survivors (Q4)
9	3.54825	0.985045	0.978602	0.951552	0.997353	Long term survivors (Q4)
10	3.58111	0.985045	0.976064	0.951552	0.98796	Long term survivors (Q4)
11	3.64682	0.980423	0.974887	0.951552	0.986935	Long term survivors (Q4)
12	4.13963	0.974902	0.972349	0.94975	0.98681	Long term survivors (Q4)
13	4.43532	0.974902	0.970997	0.946939	0.98681	Long term survivors (Q4)
14	4.56674	0.974902	0.969792	0.94123	0.98681	Long term survivors (Q4)
15	4.73101	0.971825	0.966975	0.94123	0.986419	Long term survivors (Q4)
16	4.86242	0.969223	0.963984	0.94123	0.984641	Long term survivors (Q4)
17	4.96099	0.969223	0.962779	0.931893	0.984641	Long term survivors (Q4)
18	5.12526	0.963542	0.96139	0.931893	0.984641	Long term survivors (Q4)
19	5.25667	0.957738	0.955985	0.919514	0.984641	Long term survivors (Q4)
20	5.28953	0.957738	0.955985	0.919514	0.984641	Long term survivors (Q4)
21	5.42094	0.955844	0.953224	0.916427	0.984641	Long term survivors (Q4)
22	5.71663	0.951139	0.950233	0.916427	0.984641	Long term survivors (Q4)
23	5.74949	0.951139	0.950233	0.916427	0.984641	Long term survivors (Q4)
24	5.8152	0.951139	0.947656	0.907665	0.981929	Long term survivors (Q4)
25	5.84805	0.951139	0.944985	0.897034	0.971864	Long term survivors (Q4)
26	6.20945	0.951139	0.943614	0.886403	0.971864	Long term survivors (Q4)
27	6.27515	0.950756	0.942408	0.886403	0.97087	Long term survivors (Q4)
28	6.37372	0.946798	0.939448	0.875772	0.97087	Long term survivors (Q4)
29	6.50513	0.941003	0.934884	0.875772	0.960805	Long term survivors (Q4)
30	6.57084	0.940048	0.933344	0.875772	0.960805	Long term survivors (Q4)
31	6.6037	0.940048	0.930471	0.874129	0.959086	Long term survivors (Q4)
32	6.86653	0.940048	0.930471	0.874129	0.959086	Long term survivors (Q4)
33	7.22793	0.940048	0.928746	0.874129	0.959086	Long term survivors (Q4)
34	7.32649	0.935286	0.92311	0.861028	0.959086	Long term survivors (Q4)
35	7.3922	0.935286	0.921794	0.861028	0.951351	Long term survivors (Q4)
36	7.42505	0.934021	0.920477	0.861028	0.950579	Long term survivors (Q4)
37	7.52361	0.934021	0.918067	0.85972	0.944087	Long term survivors (Q4)
38	7.98357	0.927355	0.913962	0.857009	0.944087	Long term survivors (Q4)
39	8.08214	0.920772	0.912646	0.857009	0.944087	Long term survivors (Q4)
40	8.24641	0.91419	0.909879	0.857009	0.943513	Long term survivors (Q4)
41	8.47639	0.91419	0.909879	0.857009	0.943513	Long term survivors (Q4)
42	8.83778	0.901926	0.906004	0.857009	0.942823	Long term survivors (Q4)
43	9.00205	0.896297	0.904651	0.857009	0.942823	Long term survivors (Q4)
44	9.03491	0.896297	0.904651	0.857009	0.942823	Long term survivors (Q4)
45	9.10062	0.895161	0.900724	0.85426	0.935736	Long term survivors (Q4)
46	9.19918	0.895161	0.89913	0.85426	0.935736	Long term survivors (Q4)
47	9.26489	0.895161	0.89913	0.85426	0.935736	Long term survivors (Q4)
48	9.46201	0.889715	0.896551	0.85426	0.935736	Long term survivors (Q4)
49	9.52772	0.889715	0.895312	0.851473	0.935736	Long term survivors (Q4)
50	9.59343	0.889715	0.895312	0.851473	0.935736	Long term survivors (Q4)
51	9.65914	0.889715	0.895312	0.851473	0.935736	Long term survivors (Q4)
52	9.72485	0.889715	0.895312	0.851473	0.935736	Long term survivors (Q4)
53	9.7577	0.889715	0.892394	0.851473	0.935736	Long term survivors (Q4)
54	9.82341	0.887068	0.891058	0.851473	0.935736	Long term survivors (Q4)
55	9.85626	0.887068	0.886584	0.851473	0.928424	Long term survivors (Q4)
56	9.95483	0.887068	0.885226	0.843708	0.928424	Long term survivors (Q4)
57	9.98768	0.887068	0.883794	0.843708	0.919991	Long term survivors (Q4)
58	10.0534	0.871607	0.875106	0.822665	0.919981	Long term survivors (Q4)
59	10.0862	0.871607	0.875106	0.822665	0.919981	Long term survivors (Q4)
60	10.152	0.871607	0.875106	0.822665	0.919981	Long term survivors (Q4)
61	10.2834	0.871607	0.875106	0.822665	0.919981	Long term survivors (Q4)
62	10.4148	0.870152	0.870299	0.822665	0.913658	Long term survivors (Q4)
63	10.6119	0.863998	0.868777	0.822665	0.913658	Long term survivors (Q4)
64	10.6776	0.863998	0.868777	0.822665	0.913658	Long term survivors (Q4)
65	10.7433	0.857716	0.865496	0.822665	0.913658	Long term survivors (Q4)
66	10.9076	0.850883	0.859667	0.808942	0.913658	Long term survivors (Q4)
67	11.0719	0.847534	0.85622	0.806632	0.913658	Long term survivors (Q4)
68	11.2033	0.847534	0.854533	0.802836	0.913658	Long term survivors (Q4)
69	11.269	0.843558	0.851611	0.802836	0.913658	Long term survivors (Q4)
70	11.5318	0.840816	0.84891	0.791948	0.913658	Long term survivors (Q4)
71	11.5975	0.840816	0.84891	0.791948	0.913658	Long term survivors (Q4)
72	11.729	0.840816	0.84891	0.791948	0.913658	Long term survivors (Q4)
73	11.7618	0.840816	0.84891	0.791948	0.913658	Long term survivors (Q4)
74	11.7947	0.840816	0.84891	0.791948	0.913658	Long term survivors (Q4)
75	11.9589	0.840729	0.845805	0.780862	0.913658	Long term survivors (Q4)
76	12.0246	0.840729	0.845805	0.780862	0.913658	Long term survivors (Q4)
77	12.0575	0.840729	0.845805	0.780862	0.913658	Long term survivors (Q4)
78	12.0903	0.840729	0.845805	0.780862	0.913658	Long term survivors (Q4)
79	12.1561	0.837077	0.841437	0.780862	0.904381	Long term survivors (Q4)
80	12.1889	0.837077	0.841437	0.780862	0.904381	Long term survivors (Q4)
81	12.4189	0.837077	0.841437	0.780862	0.904381	Long term survivors (Q4)
82	12.4846	0.833121	0.84012	0.780862	0.904381	Long term survivors (Q4)
83	12.5175	0.828467	0.835473	0.7769	0.901304	Long term survivors (Q4)
84	12.6817	0.828467	0.835473	0.7769	0.901304	Long term survivors (Q4)
85	12.8131	0.82394	0.825687	0.760467	0.884995	Long term survivors (Q4)
86	12.9446	0.820973	0.822346	0.760467	0.884995	Long term survivors (Q4)
87	13.1088	0.820973	0.822346	0.760467	0.884995	Long term survivors (Q4)
88	13.1745	0.820973	0.822346	0.760467	0.884995	Long term survivors (Q4)
89	13.306	0.818345	0.81755	0.760467	0.881819	Long term survivors (Q4)
90	13.3717	0.803109	0.810039	0.760467	0.878643	Long term survivors (Q4)
91	13.4045	0.803109	0.810039	0.760467	0.878643	Long term survivors (Q4)
92	13.5031	0.803109	0.810039	0.760467	0.878643	Long term survivors (Q4)
93	13.5688	0.803109	0.810039	0.760467	0.878643	Long term survivors (Q4)
94	13.6345	0.803109	0.810039	0.760467	0.878643	Long term survivors (Q4)
95	13.7331	0.803109	0.804873	0.759376	0.865411	Long term survivors (Q4)
96	13.7988	0.803109	0.804873	0.759376	0.865411	Long term survivors (Q4)
97	13.8316	0.794184	0.799799	0.759376	0.865411	Long term survivors (Q4)
98	13.8645	0.794184	0.799799	0.759376	0.865411	Long term survivors (Q4)
99	13.8973	0.794184	0.797875	0.751885	0.865411	Long term survivors (Q4)
100	13.963	0.786823	0.792989	0.73697	0.865411	Long term survivors (Q4)
101	14.0287	0.786823	0.792989	0.73697	0.865411	Long term survivors (Q4)
102	14.2587	0.786823	0.792989	0.73697	0.865411	Long term survivors (Q4)
103	14.2916	0.771291	0.784748	0.733188	0.865411	Long term survivors (Q4)
104	14.4887	0.767163	0.78173	0.733188	0.865411	Long term survivors (Q4)
105	14.5873	0.767163	0.78173	0.733188	0.865411	Long term survivors (Q4)
106	14.6201	0.767163	0.78173	0.733188	0.865411	Long term survivors (Q4)
107	14.7187	0.767163	0.78173	0.733188	0.865411	Long term survivors (Q4)
108	14.7515	0.763898	0.774877	0.724361	0.862008	Long term survivors (Q4)
109	14.8501	0.761744	0.770076	0.724361	0.844246	Long term survivors (Q4)
110	14.9487	0.761744	0.768099	0.714	0.844246	Long term survivors (Q4)
111	14.9815	0.761744	0.766205	0.714	0.829569	Long term survivors (Q4)
112	15.0472	0.761744	0.766205	0.714	0.829569	Long term survivors (Q4)
113	15.1786	0.761744	0.766205	0.714	0.829569	Long term survivors (Q4)
114	15.3429	0.761744	0.766205	0.714	0.829569	Long term survivors (Q4)
115	15.4086	0.761744	0.766205	0.714	0.829569	Long term survivors (Q4)
116	15.54	0.761744	0.766205	0.714	0.829569	Long term survivors (Q4)
117	15.6715	0.761744	0.766205	0.714	0.829569	Long term survivors (Q4)
118	15.7043	0.757803	0.764265	0.714	0.829569	Long term survivors (Q4)
119	15.7372	0.757803	0.764265	0.714	0.829569	Long term survivors (Q4)
120	15.8686	0.757803	0.764265	0.714	0.829569	Long term survivors (Q4)
121	15.9014	0.757803	0.764265	0.714	0.829569	Long term survivors (Q4)
122	15.9343	0.757803	0.764265	0.714	0.829569	Long term survivors (Q4)
123	16.1314	0.757803	0.764265	0.714	0.829569	Long term survivors (Q4)
124	16.23	0.757803	0.764265	0.714	0.829569	Long term survivors (Q4)
125	16.5585	0.757803	0.762503	0.70626	0.829569	Long term survivors (Q4)
126	16.7885	0.757803	0.762503	0.70626	0.829569	Long term survivors (Q4)
127	16.9528	0.757803	0.762503	0.70626	0.829569	Long term survivors (Q4)
128	16.9856	0.757803	0.762503	0.70626	0.829569	Long term survivors (Q4)
129	17.0185	0.756719	0.7565	0.693816	0.829569	Long term survivors (Q4)
130	17.0513	0.756719	0.7565	0.693816	0.829569	Long term survivors (Q4)
131	17.1828	0.756719	0.7565	0.693816	0.829569	Long term survivors (Q4)
132	17.2485	0.756719	0.7565	0.693816	0.829569	Long term survivors (Q4)
133	17.4127	0.756719	0.7565	0.693816	0.829569	Long term survivors (Q4)
134	17.4784	0.756719	0.7565	0.693816	0.829569	Long term survivors (Q4)
135	17.6099	0.739106	0.744902	0.673423	0.829569	Long term survivors (Q4)
136	17.6756	0.732674	0.73942	0.668097	0.829569	Long term survivors (Q4)
137	17.7413	0.732674	0.73942	0.668097	0.829569	Long term survivors (Q4)
138	17.807	0.732674	0.737723	0.668097	0.829569	Long term survivors (Q4)
139	17.9055	0.732674	0.737723	0.668097	0.829569	Long term survivors (Q4)
140	17.9384	0.732674	0.737723	0.668097	0.829569	Long term survivors (Q4)
141	18.037	0.732674	0.737723	0.668097	0.829569	Long term survivors (Q4)
142	18.1684	0.732674	0.737723	0.668097	0.829569	Long term survivors (Q4)
143	18.2341	0.732674	0.737723	0.668097	0.829569	Long term survivors (Q4)
144	18.2998	0.732674	0.735824	0.668097	0.825295	Long term survivors (Q4)
145	18.3984	0.732674	0.735824	0.668097	0.825295	Long term survivors (Q4)
146	18.7598	0.732674	0.735824	0.668097	0.825295	Long term survivors (Q4)
147	18.7926	0.732674	0.735824	0.668097	0.825295	Long term survivors (Q4)
148	18.8583	0.732674	0.735824	0.668097	0.825295	Long term survivors (Q4)
149	18.924	0.732674	0.735824	0.668097	0.825295	Long term survivors (Q4)
150	19.0883	0.732674	0.735824	0.668097	0.825295	Long term survivors (Q4)
151	19.3511	0.732674	0.735824	0.668097	0.825295	Long term survivors (Q4)
152	19.384	0.732674	0.735824	0.668097	0.825295	Long term survivors (Q4)
153	19.4497	0.732674	0.735824	0.668097	0.825295	Long term survivors (Q4)
154	19.5483	0.732674	0.735824	0.668097	0.825295	Long term survivors (Q4)
155	19.7125	0.732674	0.735824	0.668097	0.825295	Long term survivors (Q4)
156	19.7454	0.732674	0.735824	0.668097	0.825295	Long term survivors (Q4)
157	19.7782	0.732674	0.735824	0.668097	0.825295	Long term survivors (Q4)
158	19.8768	0.732674	0.735824	0.668097	0.825295	Long term survivors (Q4)
159	19.9097	0.722278	0.733745	0.668097	0.825295	Long term survivors (Q4)
160	20.0082	0.722278	0.733745	0.668097	0.825295	Long term survivors (Q4)
161	20.1068	0.722278	0.729068	0.650027	0.825295	Long term survivors (Q4)
162	20.2053	0.722278	0.729068	0.650027	0.825295	Long term survivors (Q4)
163	20.2382	0.722278	0.729068	0.650027	0.825295	Long term survivors (Q4)
164	20.271	0.722278	0.729068	0.650027	0.825295	Long term survivors (Q4)
165	20.3039	0.71199	0.726927	0.650027	0.825295	Long term survivors (Q4)
166	20.3696	0.711575	0.720209	0.650027	0.820444	Long term survivors (Q4)
167	20.4353	0.711575	0.720209	0.650027	0.820444	Long term survivors (Q4)
168	20.501	0.711575	0.720209	0.650027	0.820444	Long term survivors (Q4)
169	20.6982	0.711575	0.720209	0.650027	0.820444	Long term survivors (Q4)
170	20.731	0.711575	0.720209	0.650027	0.820444	Long term survivors (Q4)
171	20.7639	0.711575	0.720209	0.650027	0.820444	Long term survivors (Q4)
172	20.8296	0.711575	0.71781	0.650027	0.820444	Long term survivors (Q4)
173	20.9281	0.699629	0.705415	0.622519	0.815153	Long term survivors (Q4)
174	21.0267	0.699629	0.705415	0.622519	0.815153	Long term survivors (Q4)
175	21.2238	0.699629	0.705415	0.622519	0.815153	Long term survivors (Q4)
176	21.2567	0.699629	0.703082	0.622519	0.815153	Long term survivors (Q4)
177	21.3224	0.699629	0.703082	0.622519	0.815153	Long term survivors (Q4)
178	21.4867	0.689043	0.69833	0.621617	0.815153	Long term survivors (Q4)
179	21.6181	0.689043	0.69833	0.621617	0.815153	Long term survivors (Q4)
180	21.6509	0.689043	0.69833	0.621617	0.815153	Long term survivors (Q4)
181	21.6838	0.689043	0.69833	0.621617	0.815153	Long term survivors (Q4)
182	21.8152	0.689043	0.695852	0.621617	0.815153	Long term survivors (Q4)
183	21.8809	0.689043	0.695852	0.621617	0.815153	Long term survivors (Q4)
184	21.9138	0.689043	0.695852	0.621617	0.815153	Long term survivors (Q4)
185	21.9466	0.689043	0.693424	0.621617	0.810081	Long term survivors (Q4)
186	22.1109	0.689043	0.693424	0.621617	0.810081	Long term survivors (Q4)
187	22.2752	0.689043	0.693424	0.621617	0.810081	Long term survivors (Q4)
188	22.5051	0.678006	0.688513	0.621617	0.80969	Long term survivors (Q4)
189	22.7023	0.678006	0.685929	0.621617	0.80969	Long term survivors (Q4)
190	22.768	0.678006	0.685929	0.621617	0.80969	Long term survivors (Q4)
191	22.8008	0.678006	0.685929	0.621617	0.80969	Long term survivors (Q4)
192	22.9979	0.678006	0.685929	0.621617	0.80969	Long term survivors (Q4)
193	23.0637	0.678006	0.685929	0.621617	0.80969	Long term survivors (Q4)
194	23.0965	0.678006	0.685929	0.621617	0.80969	Long term survivors (Q4)
195	23.1951	0.672736	0.683	0.621617	0.80969	Long term survivors (Q4)
196	23.2279	0.672736	0.683	0.621617	0.80969	Long term survivors (Q4)
197	23.4579	0.672736	0.683	0.621617	0.80969	Long term survivors (Q4)
198	23.6879	0.672736	0.683	0.621617	0.80969	Long term survivors (Q4)
199	23.7207	0.672736	0.683	0.621617	0.80969	Long term survivors (Q4)
200	23.9179	0.657976	0.679937	0.621617	0.80969	Long term survivors (Q4)
201	24.1478	0.657976	0.679937	0.621617	0.80969	Long term survivors (Q4)
202	24.1807	0.657976	0.679937	0.621617	0.80969	Long term survivors (Q4)
203	24.3778	0.657976	0.679937	0.621617	0.80969	Long term survivors (Q4)
204	24.4107	0.657976	0.679937	0.621617	0.80969	Long term survivors (Q4)
205	24.5421	0.657424	0.67405	0.616365	0.785771	Long term survivors (Q4)
206	24.5749	0.657424	0.67405	0.616365	0.785771	Long term survivors (Q4)
207	24.6078	0.657424	0.670964	0.616365	0.761852	Long term survivors (Q4)
208	24.6407	0.651906	0.668604	0.616365	0.761852	Long term survivors (Q4)
209	24.7064	0.642534	0.654848	0.576278	0.761852	Long term survivors (Q4)
210	24.8378	0.642534	0.654848	0.576278	0.761852	Long term survivors (Q4)
211	24.9692	0.642534	0.651633	0.576278	0.736936	Long term survivors (Q4)
212	25.0021	0.642534	0.651633	0.576278	0.736936	Long term survivors (Q4)
213	25.1006	0.642534	0.651633	0.576278	0.736936	Long term survivors (Q4)
214	25.4292	0.642534	0.651633	0.576278	0.736936	Long term survivors (Q4)
215	25.462	0.642534	0.651633	0.576278	0.736936	Long term survivors (Q4)
216	25.4949	0.625318	0.641881	0.576278	0.730381	Long term survivors (Q4)
217	25.7248	0.625318	0.641881	0.576278	0.730381	Long term survivors (Q4)
218	25.7577	0.625318	0.638184	0.576278	0.701728	Long term survivors (Q4)
219	25.7906	0.625318	0.638184	0.576278	0.701728	Long term survivors (Q4)
220	26.2177	0.625318	0.638184	0.576278	0.701728	Long term survivors (Q4)
221	26.2505	0.625318	0.638184	0.576278	0.701728	Long term survivors (Q4)
222	26.3162	0.625318	0.63191	0.560751	0.701366	Long term survivors (Q4)
223	26.3819	0.625318	0.63191	0.560751	0.701366	Long term survivors (Q4)
224	26.6119	0.625318	0.63191	0.560751	0.701366	Long term survivors (Q4)
225	26.7433	0.623888	0.624963	0.535164	0.701366	Long term survivors (Q4)
226	26.9076	0.623888	0.624963	0.535164	0.701366	Long term survivors (Q4)
227	27.1047	0.623888	0.624963	0.535164	0.701366	Long term survivors (Q4)
228	27.1376	0.623888	0.624963	0.535164	0.701366	Long term survivors (Q4)
229	27.3018	0.609269	0.616732	0.535164	0.694577	Long term survivors (Q4)
230	27.3347	0.606222	0.602779	0.501016	0.687069	Long term survivors (Q4)
231	27.3676	0.606222	0.602779	0.501016	0.687069	Long term survivors (Q4)
232	27.4661	0.606222	0.597871	0.497127	0.687069	Long term survivors (Q4)
233	27.5318	0.602435	0.591027	0.497127	0.682218	Long term survivors (Q4)
234	27.5975	0.602435	0.591027	0.497127	0.682218	Long term survivors (Q4)
235	27.8932	0.602435	0.591027	0.497127	0.682218	Long term survivors (Q4)
236	28.0575	0.602435	0.591027	0.497127	0.682218	Long term survivors (Q4)
237	28.1232	0.581705	0.58365	0.497127	0.682218	Long term survivors (Q4)
238	28.2875	0.581705	0.579243	0.462978	0.682218	Long term survivors (Q4)
239	28.4846	0.581705	0.579243	0.462978	0.682218	Long term survivors (Q4)
240	28.616	0.581705	0.579243	0.462978	0.682218	Long term survivors (Q4)
241	28.6817	0.581705	0.579243	0.462978	0.682218	Long term survivors (Q4)
242	28.7474	0.581705	0.579243	0.462978	0.682218	Long term survivors (Q4)
243	28.9774	0.581705	0.579243	0.462978	0.682218	Long term survivors (Q4)
244	29.1088	0.581705	0.579243	0.462978	0.682218	Long term survivors (Q4)
245	29.4702	0.581705	0.579243	0.462978	0.682218	Long term survivors (Q4)
246	29.6345	0.581705	0.579243	0.462978	0.682218	Long term survivors (Q4)
247	30.1273	0.581705	0.579243	0.462978	0.682218	Long term survivors (Q4)
248	30.6201	0.581705	0.579243	0.462978	0.682218	Long term survivors (Q4)
249	30.653	0.581705	0.579243	0.462978	0.682218	Long term survivors (Q4)
250	30.9487	0.581705	0.579243	0.462978	0.682218	Long term survivors (Q4)
251	31.0144	0.581705	0.579243	0.462978	0.682218	Long term survivors (Q4)
252	31.2115	0.581705	0.579243	0.462978	0.682218	Long term survivors (Q4)
253	31.2444	0.581705	0.579243	0.462978	0.682218	Long term survivors (Q4)
254	31.4743	0.581705	0.579243	0.462978	0.682218	Long term survivors (Q4)
255	31.54	0.580868	0.574516	0.458494	0.682218	Long term survivors (Q4)
256	31.7372	0.580868	0.569112	0.458494	0.640341	Long term survivors (Q4)
257	31.8029	0.580868	0.569112	0.458494	0.640341	Long term survivors (Q4)
258	31.8357	0.580868	0.563912	0.446793	0.640341	Long term survivors (Q4)
259	32.1314	0.580868	0.563912	0.446793	0.640341	Long term survivors (Q4)
260	32.2628	0.580868	0.563912	0.446793	0.640341	Long term survivors (Q4)
261	32.6571	0.580868	0.563912	0.446793	0.640341	Long term survivors (Q4)
262	32.9199	0.561443	0.547889	0.421564	0.611126	Long term survivors (Q4)
263	33.0185	0.540935	0.537946	0.421564	0.611126	Long term survivors (Q4)
264	33.3142	0.540935	0.537946	0.421564	0.611126	Long term survivors (Q4)
265	33.807	0.540935	0.537946	0.421564	0.611126	Long term survivors (Q4)
266	34.037	0.540935	0.537946	0.421564	0.611126	Long term survivors (Q4)
267	34.1355	0.540935	0.537946	0.421564	0.611126	Long term survivors (Q4)
268	34.5298	0.540935	0.537946	0.421564	0.611126	Long term survivors (Q4)
269	34.9569	0.540935	0.537946	0.421564	0.611126	Long term survivors (Q4)
270	35.4825	0.540935	0.537946	0.421564	0.611126	Long term survivors (Q4)
271	35.5811	0.537949	0.53029	0.421564	0.605904	Long term survivors (Q4)
272	35.7782	0.537949	0.53029	0.421564	0.605904	Long term survivors (Q4)
273	35.8768	0.537949	0.53029	0.421564	0.605904	Long term survivors (Q4)
274	36.5996	0.522493	0.508759	0.386309	0.601981	Long term survivors (Q4)
275	36.7639	0.491621	0.487899	0.378835	0.601981	Long term survivors (Q4)
276	36.8624	0.491621	0.473535	0.353664	0.589736	Long term survivors (Q4)
277	37.4209	0.491621	0.473535	0.353664	0.589736	Long term survivors (Q4)
278	37.8152	0.491621	0.473535	0.353664	0.589736	Long term survivors (Q4)
279	37.9466	0.491621	0.473535	0.353664	0.589736	Long term survivors (Q4)
280	38.3737	0.491621	0.473535	0.353664	0.589736	Long term survivors (Q4)
281	38.5051	0.491621	0.473535	0.353664	0.589736	Long term survivors (Q4)
282	38.6366	0.491621	0.473535	0.353664	0.589736	Long term survivors (Q4)
283	39.0965	0.491621	0.473535	0.353664	0.589736	Long term survivors (Q4)
284	39.2608	0.491621	0.473535	0.353664	0.589736	Long term survivors (Q4)
285	39.3922	0.424299	0.43114	0.297532	0.589736	Long term survivors (Q4)
286	40.7064	0.424299	0.43114	0.297532	0.589736	Long term survivors (Q4)
287	41.1335	0.424299	0.43114	0.297532	0.589736	Long term survivors (Q4)
288	41.9548	0.424299	0.43114	0.297532	0.589736	Long term survivors (Q4)
289	44.0575	0.424299	0.43114	0.297532	0.589736	Long term survivors (Q4)
290	44.3532	0.424299	0.43114	0.297532	0.589736	Long term survivors (Q4)
291	44.8131	0.424299	0.43114	0.297532	0.589736	Long term survivors (Q4)
292	45.5359	0.424299	0.43114	0.297532	0.589736	Long term survivors (Q4)
293	45.9959	0.424299	0.43114	0.297532	0.589736	Long term survivors (Q4)
294	46.3573	0.424299	0.43114	0.297532	0.589736	Long term survivors (Q4)
295	46.7844	0.424299	0.43114	0.297532	0.589736	Long term survivors (Q4)
296	46.9158	0.424299	0.43114	0.297532	0.589736	Long term survivors (Q4)
297	47.3101	0.346709	0.349102	0.0609645	0.533014	Long term survivors (Q4)
298	48.8214	0.346709	0.349102	0.0609645	0.533014	Long term survivors (Q4)
299	49.9055	0.346709	0.349102	0.0609645	0.533014	Long term survivors (Q4)
300	49.9713	0.346709	0.349102	0.0609645	0.533014	Long term survivors (Q4)
301	50.0698	0.346709	0.349102	0.0609645	0.533014	Long term survivors (Q4)
302	51.7454	0.346709	0.349102	0.0609645	0.533014	Long term survivors (Q4)
303	52.4353	0.346709	0.349102	0.0609645	0.533014	Long term survivors (Q4)
304	0	1	1	1	1	Mid high survivors (Q3)
305	0.229979	1	0.99881	0.990774	1	Mid high survivors (Q3)
306	0.361396	1	0.997247	0.985212	1	Mid high survivors (Q3)
307	1.08419	1	0.995839	0.984722	1	Mid high survivors (Q3)
308	1.51129	1	0.992868	0.969443	1	Mid high survivors (Q3)
309	1.54415	1	0.991569	0.969443	1	Mid high survivors (Q3)
310	1.577	0.9883	0.98606	0.954165	1	Mid high survivors (Q3)
311	1.60986	0.987256	0.983619	0.954165	1	Mid high survivors (Q3)
312	1.70842	0.981006	0.977286	0.954165	0.997414	Mid high survivors (Q3)
313	1.74127	0.974513	0.975988	0.954165	0.997414	Mid high survivors (Q3)
314	1.83984	0.974513	0.975988	0.954165	0.997414	Mid high survivors (Q3)
315	1.90554	0.974513	0.972184	0.945624	0.997414	Mid high survivors (Q3)
316	1.9384	0.973124	0.970934	0.945624	0.997414	Mid high survivors (Q3)
317	2.03696	0.961769	0.964484	0.934708	0.997078	Mid high survivors (Q3)
318	2.13552	0.959686	0.963234	0.934173	0.997078	Mid high survivors (Q3)
319	2.33265	0.959686	0.960421	0.93136	0.986419	Mid high survivors (Q3)
320	2.39836	0.955729	0.959216	0.93136	0.986419	Mid high survivors (Q3)
321	2.49692	0.95507	0.952317	0.920386	0.982904	Mid high survivors (Q3)
322	2.52977	0.948126	0.950928	0.920386	0.982904	Mid high survivors (Q3)
323	2.85832	0.948126	0.948421	0.918436	0.972705	Mid high survivors (Q3)
324	2.92402	0.948126	0.945855	0.917632	0.968023	Mid high survivors (Q3)
325	3.12115	0.946248	0.944557	0.917632	0.968023	Mid high survivors (Q3)
326	3.154	0.93281	0.93909	0.915757	0.968023	Mid high survivors (Q3)
327	3.21971	0.93281	0.93909	0.915757	0.968023	Mid high survivors (Q3)
328	3.35113	0.93281	0.93909	0.915757	0.968023	Mid high survivors (Q3)
329	3.41684	0.93281	0.937823	0.913041	0.968023	Mid high survivors (Q3)
330	3.48255	0.93281	0.935453	0.913041	0.966937	Mid high survivors (Q3)
331	3.54825	0.92821	0.932837	0.906343	0.966937	Mid high survivors (Q3)
332	3.58111	0.925761	0.930043	0.895452	0.966937	Mid high survivors (Q3)
333	3.64682	0.919267	0.92626	0.895452	0.963935	Mid high survivors (Q3)
334	3.67967	0.919267	0.924926	0.895452	0.96285	Mid high survivors (Q3)
335	3.8768	0.918078	0.919387	0.88253	0.96285	Mid high survivors (Q3)
336	3.90965	0.913911	0.915458	0.882232	0.96285	Mid high survivors (Q3)
337	4.00821	0.913764	0.911087	0.875224	0.950741	Mid high survivors (Q3)
338	4.04107	0.91071	0.908246	0.873801	0.950741	Mid high survivors (Q3)
339	4.07392	0.91071	0.907097	0.873801	0.948155	Mid high survivors (Q3)
340	4.13963	0.906044	0.904467	0.863128	0.948155	Mid high survivors (Q3)
341	4.17248	0.905159	0.903132	0.863128	0.948155	Mid high survivors (Q3)
342	4.3039	0.905159	0.90157	0.863128	0.936045	Mid high survivors (Q3)
343	4.33676	0.905159	0.900139	0.863128	0.936045	Mid high survivors (Q3)
344	4.36961	0.898487	0.897599	0.86194	0.936045	Mid high survivors (Q3)
345	4.40246	0.894947	0.896282	0.86194	0.936045	Mid high survivors (Q3)
346	4.43532	0.894947	0.896282	0.86194	0.936045	Mid high survivors (Q3)
347	4.53388	0.892386	0.893473	0.858318	0.936045	Mid high survivors (Q3)
348	4.63244	0.888839	0.886524	0.833696	0.933459	Mid high survivors (Q3)
349	4.6653	0.888839	0.885375	0.833696	0.930873	Mid high survivors (Q3)
350	4.92813	0.886757	0.88409	0.833696	0.930873	Mid high survivors (Q3)
351	5.05955	0.881589	0.878797	0.821384	0.928287	Mid high survivors (Q3)
352	5.12526	0.874903	0.87509	0.821384	0.926111	Mid high survivors (Q3)
353	5.15811	0.874903	0.873502	0.809073	0.926111	Mid high survivors (Q3)
354	5.32238	0.871368	0.869201	0.796762	0.914002	Mid high survivors (Q3)
355	5.4538	0.871368	0.865009	0.79359	0.901893	Mid high survivors (Q3)
356	5.48665	0.871368	0.865009	0.79359	0.901893	Mid high survivors (Q3)
357	5.51951	0.871368	0.865009	0.79359	0.901893	Mid high survivors (Q3)
358	5.68378	0.871368	0.86229	0.790363	0.901893	Mid high survivors (Q3)
359	5.74949	0.864676	0.859668	0.790363	0.901893	Mid high survivors (Q3)
360	5.84805	0.862111	0.852581	0.778052	0.888377	Mid high survivors (Q3)
361	5.8809	0.852135	0.850021	0.778052	0.888377	Mid high survivors (Q3)
362	5.94661	0.843193	0.840543	0.762515	0.879367	Mid high survivors (Q3)
363	5.97947	0.843193	0.839322	0.762515	0.879367	Mid high survivors (Q3)
364	6.01232	0.839595	0.83682	0.762515	0.879367	Mid high survivors (Q3)
365	6.04517	0.839595	0.835232	0.750204	0.879367	Mid high survivors (Q3)
366	6.17659	0.839595	0.833897	0.750204	0.874455	Mid high survivors (Q3)
367	6.20945	0.839595	0.832563	0.750204	0.874455	Mid high survivors (Q3)
368	6.27515	0.839595	0.831343	0.747525	0.874455	Mid high survivors (Q3)
369	6.30801	0.830392	0.827615	0.744779	0.874455	Mid high survivors (Q3)
370	6.37372	0.830392	0.826181	0.744779	0.874455	Mid high survivors (Q3)
371	6.43943	0.830392	0.823184	0.743752	0.869608	Mid high survivors (Q3)
372	6.57084	0.825719	0.819311	0.742033	0.859127	Mid high survivors (Q3)
373	6.6037	0.820938	0.815588	0.739288	0.859127	Mid high survivors (Q3)
374	6.6694	0.814823	0.81026	0.739288	0.859127	Mid high survivors (Q3)
375	6.73511	0.805922	0.807752	0.739288	0.859127	Mid high survivors (Q3)
376	6.76797	0.805922	0.806532	0.736542	0.859127	Mid high survivors (Q3)
377	6.80082	0.802282	0.801092	0.736542	0.855909	Mid high survivors (Q3)
378	6.86653	0.802282	0.801092	0.736542	0.855909	Mid high survivors (Q3)
379	6.89938	0.802282	0.799659	0.736542	0.855909	Mid high survivors (Q3)
380	7.06366	0.802282	0.798228	0.736542	0.854705	Mid high survivors (Q3)
381	7.22793	0.802282	0.794623	0.731051	0.85269	Mid high survivors (Q3)
382	7.42505	0.796167	0.789066	0.731051	0.840581	Mid high survivors (Q3)
383	7.52361	0.796167	0.787636	0.731051	0.84004	Mid high survivors (Q3)
384	7.58932	0.789742	0.783328	0.718536	0.84004	Mid high survivors (Q3)
385	7.62218	0.783317	0.77502	0.71531	0.827866	Mid high survivors (Q3)
386	7.72074	0.783317	0.772499	0.71531	0.825245	Mid high survivors (Q3)
387	7.75359	0.783317	0.768341	0.71531	0.810515	Mid high survivors (Q3)
388	7.78645	0.783317	0.767004	0.71531	0.810515	Mid high survivors (Q3)
389	7.8193	0.777625	0.763985	0.702999	0.810515	Mid high survivors (Q3)
390	7.85216	0.771509	0.762762	0.702999	0.810515	Mid high survivors (Q3)
391	7.95072	0.764357	0.761331	0.702999	0.810515	Mid high survivors (Q3)
392	8.01643	0.764357	0.761331	0.702999	0.810515	Mid high survivors (Q3)
393	8.04928	0.764357	0.76009	0.700844	0.810515	Mid high survivors (Q3)
394	8.08214	0.764345	0.758762	0.700844	0.810515	Mid high survivors (Q3)
395	8.11499	0.764345	0.757199	0.700844	0.802882	Mid high survivors (Q3)
396	8.24641	0.764345	0.755958	0.695837	0.802882	Mid high survivors (Q3)
397	8.41068	0.764345	0.75437	0.685741	0.802882	Mid high survivors (Q3)
398	8.47639	0.758142	0.750601	0.685741	0.799405	Mid high survivors (Q3)
399	8.50924	0.758142	0.74936	0.682646	0.799405	Mid high survivors (Q3)
400	8.54209	0.758142	0.74936	0.682646	0.799405	Mid high survivors (Q3)
401	8.57495	0.757702	0.743898	0.670638	0.794506	Mid high survivors (Q3)
402	8.64066	0.757702	0.740747	0.658326	0.785198	Mid high survivors (Q3)
403	8.77207	0.757702	0.740747	0.658326	0.785198	Mid high survivors (Q3)
404	8.90349	0.757702	0.739185	0.658326	0.785003	Mid high survivors (Q3)
405	8.93634	0.753631	0.737622	0.658326	0.785003	Mid high survivors (Q3)
406	9.00205	0.732785	0.727381	0.646015	0.778565	Mid high survivors (Q3)
407	9.03491	0.725978	0.722868	0.633704	0.778565	Mid high survivors (Q3)
408	9.06776	0.716908	0.710819	0.618549	0.766242	Mid high survivors (Q3)
409	9.13347	0.710265	0.706887	0.618549	0.766242	Mid high survivors (Q3)
410	9.19918	0.69581	0.697193	0.615705	0.763083	Mid high survivors (Q3)
411	9.23203	0.685792	0.690115	0.612861	0.763083	Mid high survivors (Q3)
412	9.3306	0.685792	0.688483	0.600217	0.763083	Mid high survivors (Q3)
413	9.49487	0.685792	0.687025	0.600217	0.763083	Mid high survivors (Q3)
414	9.52772	0.685792	0.68556	0.600217	0.763083	Mid high survivors (Q3)
415	9.59343	0.672342	0.679904	0.600217	0.759923	Mid high survivors (Q3)
416	9.69199	0.672342	0.679904	0.600217	0.759923	Mid high survivors (Q3)
417	9.72485	0.672342	0.679904	0.600217	0.759923	Mid high survivors (Q3)
418	9.7577	0.672342	0.679904	0.600217	0.759923	Mid high survivors (Q3)
419	9.82341	0.672342	0.678439	0.59692	0.759923	Mid high survivors (Q3)
420	9.88912	0.6657	0.670045	0.581886	0.759923	Mid high survivors (Q3)
421	9.95483	0.6657	0.668405	0.581886	0.759923	Mid high survivors (Q3)
422	9.98768	0.6657	0.668405	0.581886	0.759923	Mid high survivors (Q3)
423	10.0205	0.6657	0.663619	0.566104	0.759923	Mid high survivors (Q3)
424	10.0862	0.659057	0.662291	0.566104	0.759923	Mid high survivors (Q3)
425	10.2834	0.659057	0.658121	0.562412	0.759923	Mid high survivors (Q3)
426	10.9733	0.659057	0.655101	0.562412	0.759923	Mid high survivors (Q3)
427	11.0062	0.659057	0.655101	0.562412	0.759923	Mid high survivors (Q3)
428	11.039	0.659057	0.655101	0.562412	0.759923	Mid high survivors (Q3)
429	11.1704	0.652276	0.653744	0.562412	0.759923	Mid high survivors (Q3)
430	11.269	0.652276	0.652479	0.562412	0.759923	Mid high survivors (Q3)
431	11.3018	0.652276	0.651198	0.562412	0.749996	Mid high survivors (Q3)
432	11.3347	0.647621	0.648652	0.562412	0.740069	Mid high survivors (Q3)
433	11.5318	0.638546	0.641586	0.561124	0.736716	Mid high survivors (Q3)
434	11.5975	0.631596	0.635921	0.561124	0.733363	Mid high survivors (Q3)
435	11.6632	0.631596	0.63163	0.561124	0.720083	Mid high survivors (Q3)
436	11.6961	0.624815	0.628983	0.560217	0.720083	Mid high survivors (Q3)
437	11.729	0.624815	0.628983	0.560217	0.720083	Mid high survivors (Q3)
438	11.7618	0.624815	0.628983	0.560217	0.720083	Mid high survivors (Q3)
439	11.7947	0.618034	0.624556	0.557568	0.71673	Mid high survivors (Q3)
440	11.9589	0.618034	0.624556	0.557568	0.71673	Mid high survivors (Q3)
441	11.9918	0.618034	0.624556	0.557568	0.71673	Mid high survivors (Q3)
442	12.0575	0.618034	0.623	0.557568	0.71673	Mid high survivors (Q3)
443	12.0903	0.610432	0.616952	0.557313	0.71673	Mid high survivors (Q3)
444	12.1561	0.610432	0.615326	0.553145	0.71673	Mid high survivors (Q3)
445	12.1889	0.610432	0.613594	0.540487	0.71673	Mid high survivors (Q3)
446	12.2218	0.610432	0.613594	0.540487	0.71673	Mid high survivors (Q3)
447	12.3203	0.602656	0.612039	0.540487	0.71673	Mid high survivors (Q3)
448	12.3532	0.602656	0.606424	0.540487	0.703089	Mid high survivors (Q3)
449	12.386	0.594879	0.603541	0.540487	0.692801	Mid high survivors (Q3)
450	12.4189	0.594879	0.603541	0.540487	0.692801	Mid high survivors (Q3)
451	12.4517	0.594879	0.602051	0.540487	0.689448	Mid high survivors (Q3)
452	12.4846	0.594879	0.602051	0.540487	0.689448	Mid high survivors (Q3)
453	12.7803	0.594879	0.599234	0.540487	0.677127	Mid high survivors (Q3)
454	13.076	0.594879	0.599234	0.540487	0.677127	Mid high survivors (Q3)
455	13.1088	0.594879	0.599234	0.540487	0.677127	Mid high survivors (Q3)
456	13.1745	0.586897	0.596147	0.540487	0.677127	Mid high survivors (Q3)
457	13.306	0.586897	0.596147	0.540487	0.677127	Mid high survivors (Q3)
458	13.3717	0.586897	0.596147	0.540487	0.677127	Mid high survivors (Q3)
459	13.4374	0.586897	0.596147	0.540487	0.677127	Mid high survivors (Q3)
460	13.5688	0.586897	0.596147	0.540487	0.677127	Mid high survivors (Q3)
461	13.6674	0.578916	0.59317	0.540487	0.666428	Mid high survivors (Q3)
462	13.7331	0.578916	0.589697	0.534474	0.666428	Mid high survivors (Q3)
463	13.7659	0.578916	0.589697	0.534474	0.666428	Mid high survivors (Q3)
464	13.7988	0.578916	0.589697	0.534474	0.666428	Mid high survivors (Q3)
465	13.8316	0.576936	0.58329	0.5197	0.664869	Mid high survivors (Q3)
466	13.8973	0.575689	0.578828	0.5197	0.653946	Mid high survivors (Q3)
467	14.0616	0.575689	0.578828	0.5197	0.653946	Mid high survivors (Q3)
468	14.1273	0.575689	0.577372	0.516859	0.653946	Mid high survivors (Q3)
469	14.1602	0.575689	0.577372	0.516859	0.653946	Mid high survivors (Q3)
470	14.193	0.575689	0.575902	0.516859	0.653946	Mid high survivors (Q3)
471	14.2587	0.575689	0.572836	0.516859	0.653946	Mid high survivors (Q3)
472	14.2916	0.575689	0.572836	0.516859	0.653946	Mid high survivors (Q3)
473	14.3244	0.575689	0.572836	0.516859	0.653946	Mid high survivors (Q3)
474	14.3573	0.575689	0.572836	0.516859	0.653946	Mid high survivors (Q3)
475	14.4559	0.575689	0.572836	0.516859	0.653946	Mid high survivors (Q3)
476	14.5216	0.575689	0.572836	0.516859	0.653946	Mid high survivors (Q3)
477	14.5544	0.560514	0.56776	0.516859	0.653946	Mid high survivors (Q3)
478	14.6201	0.560514	0.56776	0.516859	0.653946	Mid high survivors (Q3)
479	14.7187	0.560514	0.56776	0.516859	0.653946	Mid high survivors (Q3)
480	14.9487	0.557306	0.566056	0.516859	0.653946	Mid high survivors (Q3)
481	15.0472	0.557306	0.566056	0.516859	0.653946	Mid high survivors (Q3)
482	15.1129	0.557306	0.566056	0.516859	0.653946	Mid high survivors (Q3)
483	15.1786	0.557306	0.566056	0.516859	0.653946	Mid high survivors (Q3)
484	15.2444	0.549538	0.56401	0.516859	0.653946	Mid high survivors (Q3)
485	15.3429	0.535165	0.557921	0.5116	0.653946	Mid high survivors (Q3)
486	15.4086	0.535165	0.557921	0.5116	0.653946	Mid high survivors (Q3)
487	15.5729	0.535165	0.554704	0.508521	0.653946	Mid high survivors (Q3)
488	15.6386	0.535165	0.554704	0.508521	0.653946	Mid high survivors (Q3)
489	15.7043	0.525785	0.552828	0.508521	0.653946	Mid high survivors (Q3)
490	15.8686	0.525785	0.552828	0.508521	0.653946	Mid high survivors (Q3)
491	15.9014	0.525785	0.552828	0.508521	0.653946	Mid high survivors (Q3)
492	16	0.525785	0.552828	0.508521	0.653946	Mid high survivors (Q3)
493	16.0657	0.520353	0.551073	0.508082	0.653946	Mid high survivors (Q3)
494	16.0986	0.520353	0.551073	0.508082	0.653946	Mid high survivors (Q3)
495	16.1643	0.520353	0.551073	0.508082	0.653946	Mid high survivors (Q3)
496	16.3285	0.520353	0.54929	0.508082	0.653946	Mid high survivors (Q3)
497	16.5585	0.520353	0.54929	0.508082	0.653946	Mid high survivors (Q3)
498	16.6571	0.520353	0.54929	0.508082	0.653946	Mid high survivors (Q3)
499	16.6899	0.520353	0.54929	0.508082	0.653946	Mid high survivors (Q3)
500	16.7885	0.520353	0.54929	0.508082	0.653946	Mid high survivors (Q3)
501	16.9856	0.520353	0.54929	0.508082	0.653946	Mid high survivors (Q3)
502	17.117	0.520353	0.54929	0.508082	0.653946	Mid high survivors (Q3)
503	17.2156	0.520353	0.54929	0.508082	0.653946	Mid high survivors (Q3)
504	17.2485	0.520353	0.54929	0.508082	0.653946	Mid high survivors (Q3)
505	17.2813	0.520353	0.547263	0.508082	0.653946	Mid high survivors (Q3)
506	17.6427	0.520353	0.543395	0.508082	0.639686	Mid high survivors (Q3)
507	17.7741	0.520353	0.543395	0.508082	0.639686	Mid high survivors (Q3)
508	17.8727	0.515066	0.537373	0.505083	0.635426	Mid high survivors (Q3)
509	18.0698	0.515066	0.533319	0.484404	0.635426	Mid high survivors (Q3)
510	18.1684	0.515066	0.533319	0.484404	0.635426	Mid high survivors (Q3)
511	18.2012	0.515066	0.533319	0.484404	0.635426	Mid high survivors (Q3)
512	18.2341	0.512702	0.529339	0.484404	0.620302	Mid high survivors (Q3)
513	18.2669	0.512702	0.525368	0.484404	0.600633	Mid high survivors (Q3)
514	18.3655	0.512702	0.521316	0.46812	0.585629	Mid high survivors (Q3)
515	18.3984	0.509723	0.518973	0.46812	0.585629	Mid high survivors (Q3)
516	18.5955	0.509723	0.510698	0.463668	0.581238	Mid high survivors (Q3)
517	18.7598	0.509723	0.510698	0.463668	0.581238	Mid high survivors (Q3)
518	18.8255	0.509723	0.508596	0.447385	0.581238	Mid high survivors (Q3)
519	19.0226	0.500538	0.504514	0.447385	0.581238	Mid high survivors (Q3)
520	19.0554	0.500538	0.504514	0.447385	0.581238	Mid high survivors (Q3)
521	19.0883	0.500538	0.504514	0.447385	0.581238	Mid high survivors (Q3)
522	19.154	0.500538	0.504514	0.447385	0.581238	Mid high survivors (Q3)
523	19.2526	0.500538	0.497945	0.425016	0.56584	Mid high survivors (Q3)
524	19.3511	0.500538	0.497945	0.425016	0.56584	Mid high survivors (Q3)
525	19.384	0.500538	0.497945	0.425016	0.56584	Mid high survivors (Q3)
526	19.4168	0.500538	0.497945	0.425016	0.56584	Mid high survivors (Q3)
527	19.6797	0.494857	0.496032	0.425016	0.56584	Mid high survivors (Q3)
528	19.8111	0.494857	0.493559	0.419451	0.56584	Mid high survivors (Q3)
529	19.9097	0.494857	0.491444	0.419451	0.56584	Mid high survivors (Q3)
530	19.9425	0.494857	0.491444	0.419451	0.56584	Mid high survivors (Q3)
531	20.0739	0.488975	0.489131	0.419451	0.56584	Mid high survivors (Q3)
532	20.2053	0.481939	0.487218	0.419451	0.56584	Mid high survivors (Q3)
533	20.3696	0.481939	0.487218	0.419451	0.56584	Mid high survivors (Q3)
534	20.4025	0.477222	0.48313	0.419451	0.560947	Mid high survivors (Q3)
535	20.4353	0.477222	0.48313	0.419451	0.560947	Mid high survivors (Q3)
536	20.501	0.477222	0.48313	0.419451	0.560947	Mid high survivors (Q3)
537	20.5667	0.477222	0.480955	0.419451	0.556053	Mid high survivors (Q3)
538	20.6982	0.477222	0.480955	0.419451	0.556053	Mid high survivors (Q3)
539	20.731	0.477222	0.480955	0.419451	0.556053	Mid high survivors (Q3)
540	20.8296	0.474739	0.475478	0.400966	0.556053	Mid high survivors (Q3)
541	20.8624	0.474739	0.475478	0.400966	0.556053	Mid high survivors (Q3)
542	21.2567	0.474739	0.473262	0.400966	0.556053	Mid high survivors (Q3)
543	21.3552	0.474739	0.470796	0.394778	0.556053	Mid high survivors (Q3)
544	21.3881	0.464442	0.464027	0.394778	0.556053	Mid high survivors (Q3)
545	21.6181	0.464442	0.464027	0.394778	0.556053	Mid high survivors (Q3)
546	21.6509	0.464442	0.464027	0.394778	0.556053	Mid high survivors (Q3)
547	21.6838	0.464442	0.464027	0.394778	0.556053	Mid high survivors (Q3)
548	21.7166	0.464442	0.464027	0.394778	0.556053	Mid high survivors (Q3)
549	21.8152	0.464442	0.461397	0.374394	0.556053	Mid high survivors (Q3)
550	22.078	0.464442	0.461397	0.374394	0.556053	Mid high survivors (Q3)
551	22.1109	0.464442	0.458765	0.374196	0.556053	Mid high survivors (Q3)
552	22.2752	0.464442	0.458765	0.374196	0.556053	Mid high survivors (Q3)
553	22.3409	0.464442	0.458765	0.374196	0.556053	Mid high survivors (Q3)
554	22.5051	0.449791	0.453524	0.374196	0.556053	Mid high survivors (Q3)
555	22.538	0.449791	0.453524	0.374196	0.556053	Mid high survivors (Q3)
556	23.0637	0.449791	0.453524	0.374196	0.556053	Mid high survivors (Q3)
557	23.0965	0.449791	0.44551	0.368274	0.549381	Mid high survivors (Q3)
558	23.2279	0.449791	0.44551	0.368274	0.549381	Mid high survivors (Q3)
559	23.6222	0.449791	0.44551	0.368274	0.549381	Mid high survivors (Q3)
560	23.7864	0.433361	0.442224	0.368274	0.549381	Mid high survivors (Q3)
561	24.1807	0.433361	0.439912	0.368274	0.549381	Mid high survivors (Q3)
562	24.345	0.433361	0.439912	0.368274	0.549381	Mid high survivors (Q3)
563	24.5092	0.433361	0.43734	0.368274	0.529444	Mid high survivors (Q3)
564	24.6078	0.433361	0.430609	0.363946	0.529444	Mid high survivors (Q3)
565	24.8049	0.433361	0.430609	0.363946	0.529444	Mid high survivors (Q3)
566	24.8378	0.433361	0.430609	0.363946	0.529444	Mid high survivors (Q3)
567	24.9035	0.433361	0.427312	0.338392	0.529444	Mid high survivors (Q3)
568	24.9692	0.419597	0.421247	0.332529	0.529444	Mid high survivors (Q3)
569	25.0021	0.419597	0.421247	0.332529	0.529444	Mid high survivors (Q3)
570	25.2977	0.419597	0.421247	0.332529	0.529444	Mid high survivors (Q3)
571	25.7248	0.419597	0.421247	0.332529	0.529444	Mid high survivors (Q3)
572	26.0534	0.403779	0.416852	0.332529	0.529444	Mid high survivors (Q3)
573	26.0862	0.403779	0.416852	0.332529	0.529444	Mid high survivors (Q3)
574	26.2177	0.403779	0.416852	0.332529	0.529444	Mid high survivors (Q3)
575	26.6119	0.403779	0.411243	0.306975	0.529444	Mid high survivors (Q3)
576	26.8419	0.403779	0.411243	0.306975	0.529444	Mid high survivors (Q3)
577	27.1376	0.403779	0.411243	0.306975	0.529444	Mid high survivors (Q3)
578	27.1704	0.403779	0.411243	0.306975	0.529444	Mid high survivors (Q3)
579	27.3018	0.403779	0.407945	0.281421	0.529444	Mid high survivors (Q3)
580	27.3347	0.403779	0.407945	0.281421	0.529444	Mid high survivors (Q3)
581	27.4004	0.403779	0.407945	0.281421	0.529444	Mid high survivors (Q3)
582	27.5975	0.403779	0.407945	0.281421	0.529444	Mid high survivors (Q3)
583	27.6304	0.403779	0.407945	0.281421	0.529444	Mid high survivors (Q3)
584	27.8604	0.403779	0.407945	0.281421	0.529444	Mid high survivors (Q3)
585	27.8932	0.403779	0.407945	0.281421	0.529444	Mid high survivors (Q3)
586	28.2546	0.403779	0.407945	0.281421	0.529444	Mid high survivors (Q3)
587	28.386	0.403779	0.407945	0.281421	0.529444	Mid high survivors (Q3)
588	28.5175	0.403779	0.403033	0.281421	0.529444	Mid high survivors (Q3)
589	28.9117	0.403779	0.403033	0.281421	0.529444	Mid high survivors (Q3)
590	28.9774	0.403779	0.400181	0.275005	0.529444	Mid high survivors (Q3)
591	29.0103	0.403779	0.400181	0.275005	0.529444	Mid high survivors (Q3)
592	29.076	0.387651	0.395435	0.275005	0.529444	Mid high survivors (Q3)
593	29.2074	0.387651	0.395435	0.275005	0.529444	Mid high survivors (Q3)
594	29.4374	0.387651	0.395435	0.275005	0.529444	Mid high survivors (Q3)
595	29.6674	0.387651	0.395435	0.275005	0.529444	Mid high survivors (Q3)
596	29.7002	0.387651	0.395435	0.275005	0.529444	Mid high survivors (Q3)
597	29.8973	0.387651	0.395435	0.275005	0.529444	Mid high survivors (Q3)
598	30.1273	0.387651	0.395435	0.275005	0.529444	Mid high survivors (Q3)
599	30.653	0.387651	0.395435	0.275005	0.529444	Mid high survivors (Q3)
600	31.0144	0.387651	0.395435	0.275005	0.529444	Mid high survivors (Q3)
601	31.0472	0.387651	0.395435	0.275005	0.529444	Mid high survivors (Q3)
602	31.2444	0.387651	0.395435	0.275005	0.529444	Mid high survivors (Q3)
603	31.4743	0.373975	0.381578	0.275005	0.518154	Mid high survivors (Q3)
604	31.5072	0.373975	0.381578	0.275005	0.518154	Mid high survivors (Q3)
605	31.54	0.373975	0.375927	0.268008	0.518154	Mid high survivors (Q3)
606	31.77	0.373975	0.375927	0.268008	0.518154	Mid high survivors (Q3)
607	32.2628	0.373975	0.375927	0.268008	0.518154	Mid high survivors (Q3)
608	32.4271	0.373975	0.375927	0.268008	0.518154	Mid high survivors (Q3)
609	32.8542	0.373975	0.375927	0.268008	0.518154	Mid high survivors (Q3)
610	33.3799	0.373975	0.375927	0.268008	0.518154	Mid high survivors (Q3)
611	33.4456	0.373975	0.375927	0.268008	0.518154	Mid high survivors (Q3)
612	33.807	0.373975	0.375927	0.268008	0.518154	Mid high survivors (Q3)
613	34.1027	0.373975	0.375927	0.268008	0.518154	Mid high survivors (Q3)
614	35.3511	0.363222	0.358426	0.249053	0.518154	Mid high survivors (Q3)
615	35.4497	0.363222	0.358426	0.249053	0.518154	Mid high survivors (Q3)
616	37.5524	0.363222	0.358426	0.249053	0.518154	Mid high survivors (Q3)
617	37.7823	0.363222	0.358426	0.249053	0.518154	Mid high survivors (Q3)
618	37.8809	0.363222	0.358426	0.249053	0.518154	Mid high survivors (Q3)
619	37.9466	0.363222	0.358426	0.249053	0.518154	Mid high survivors (Q3)
620	38.1766	0.363222	0.358426	0.249053	0.518154	Mid high survivors (Q3)
621	38.9322	0.363222	0.358426	0.249053	0.518154	Mid high survivors (Q3)
622	39.0965	0.363222	0.358426	0.249053	0.518154	Mid high survivors (Q3)
623	39.2608	0.363222	0.358426	0.249053	0.518154	Mid high survivors (Q3)
624	40.9363	0.363222	0.358426	0.249053	0.518154	Mid high survivors (Q3)
625	41.1335	0.363222	0.358426	0.249053	0.518154	Mid high survivors (Q3)
626	42.6448	0.363222	0.358426	0.249053	0.518154	Mid high survivors (Q3)
627	44.0575	0.363222	0.358426	0.249053	0.518154	Mid high survivors (Q3)
628	44.8789	0.363222	0.358426	0.249053	0.518154	Mid high survivors (Q3)
629	45.9959	0.363222	0.358426	0.249053	0.518154	Mid high survivors (Q3)
630	46.3573	0.363222	0.358426	0.249053	0.518154	Mid high survivors (Q3)
631	47.3101	0.363222	0.333878	0.0588084	0.518154	Mid high survivors (Q3)
632	48.8214	0.363222	0.333878	0.0588084	0.518154	Mid high survivors (Q3)
633	50.1355	0.363222	0.333878	0.0588084	0.518154	Mid high survivors (Q3)
634	0	1	1	1	1	Mid-low survivors (Q2)
635	0.0985626	1	0.998667	0.989667	1	Mid-low survivors (Q2)
636	0.131417	1	0.997333	0.979333	1	Mid-low survivors (Q2)
637	0.361396	1	0.99572	0.975704	1	Mid-low survivors (Q2)
638	0.427105	1	0.994108	0.969	1	Mid-low survivors (Q2)
639	0.459959	1	0.992792	0.969	1	Mid-low survivors (Q2)
640	0.492813	1	0.991458	0.969	1	Mid-low survivors (Q2)
641	0.62423	0.987739	0.988914	0.969	1	Mid-low survivors (Q2)
642	0.657084	0.987739	0.985892	0.956162	1	Mid-low survivors (Q2)
643	0.722793	0.987011	0.982997	0.943662	1	Mid-low survivors (Q2)
644	0.755647	0.987011	0.981664	0.943662	1	Mid-low survivors (Q2)
645	0.821355	0.98589	0.977509	0.941	0.997443	Mid-low survivors (Q2)
646	0.887064	0.979827	0.973485	0.940493	0.997443	Mid-low survivors (Q2)
647	0.919918	0.979827	0.973485	0.940493	0.997443	Mid-low survivors (Q2)
648	0.952772	0.979827	0.970539	0.9255	0.997443	Mid-low survivors (Q2)
649	1.01848	0.972047	0.967734	0.9255	0.997443	Mid-low survivors (Q2)
650	1.08419	0.966753	0.966264	0.9255	0.997443	Mid-low survivors (Q2)
651	1.18275	0.960769	0.963467	0.9255	0.988153	Mid-low survivors (Q2)
652	1.34702	0.960769	0.961952	0.9255	0.988153	Mid-low survivors (Q2)
653	1.37988	0.957941	0.957674	0.9225	0.988153	Mid-low survivors (Q2)
654	1.41273	0.957941	0.951763	0.8945	0.985232	Mid-low survivors (Q2)
655	1.51129	0.957273	0.950292	0.8945	0.985232	Mid-low survivors (Q2)
656	1.54415	0.947692	0.947677	0.8945	0.985232	Mid-low survivors (Q2)
657	1.577	0.945059	0.945259	0.8945	0.976425	Mid-low survivors (Q2)
658	1.60986	0.945059	0.939821	0.8915	0.976425	Mid-low survivors (Q2)
659	1.64271	0.945059	0.938488	0.8915	0.973425	Mid-low survivors (Q2)
660	1.74127	0.924098	0.929124	0.889423	0.964618	Mid-low survivors (Q2)
661	1.87269	0.924098	0.927512	0.876923	0.964618	Mid-low survivors (Q2)
662	1.90554	0.924098	0.923527	0.876	0.960011	Mid-low survivors (Q2)
663	1.9384	0.924098	0.923527	0.876	0.960011	Mid-low survivors (Q2)
664	1.97125	0.924098	0.922245	0.874038	0.960011	Mid-low survivors (Q2)
665	2.00411	0.924098	0.921095	0.874038	0.960011	Mid-low survivors (Q2)
666	2.06982	0.913314	0.914662	0.871154	0.956619	Mid-low survivors (Q2)
667	2.13552	0.906166	0.909033	0.871154	0.946635	Mid-low survivors (Q2)
668	2.29979	0.906166	0.909033	0.871154	0.946635	Mid-low survivors (Q2)
669	2.39836	0.906166	0.907883	0.871154	0.946635	Mid-low survivors (Q2)
670	2.46407	0.904555	0.905381	0.871154	0.943594	Mid-low survivors (Q2)
671	2.52977	0.904555	0.903769	0.858654	0.943594	Mid-low survivors (Q2)
672	2.62834	0.904555	0.902416	0.858654	0.933112	Mid-low survivors (Q2)
673	2.66119	0.904555	0.897955	0.846154	0.933112	Mid-low survivors (Q2)
674	2.69405	0.897253	0.896439	0.846154	0.933112	Mid-low survivors (Q2)
675	2.75975	0.895491	0.89127	0.845	0.929586	Mid-low survivors (Q2)
676	2.79261	0.895491	0.886971	0.8325	0.927782	Mid-low survivors (Q2)
677	2.85832	0.882959	0.878513	0.817	0.917309	Mid-low survivors (Q2)
678	2.92402	0.882959	0.875567	0.8045	0.917309	Mid-low survivors (Q2)
679	2.95688	0.87876	0.871613	0.8015	0.91607	Mid-low survivors (Q2)
680	3.154	0.86049	0.863362	0.8015	0.91607	Mid-low survivors (Q2)
681	3.18686	0.853137	0.86054	0.8015	0.906065	Mid-low survivors (Q2)
682	3.25257	0.853137	0.859025	0.8015	0.906065	Mid-low survivors (Q2)
683	3.35113	0.84458	0.855071	0.801103	0.906065	Mid-low survivors (Q2)
684	3.41684	0.84458	0.853718	0.801103	0.902553	Mid-low survivors (Q2)
685	3.44969	0.84458	0.847042	0.797794	0.87911	Mid-low survivors (Q2)
686	3.5154	0.84	0.837127	0.785294	0.864588	Mid-low survivors (Q2)
687	3.58111	0.83638	0.835794	0.785294	0.864588	Mid-low survivors (Q2)
688	3.61396	0.830927	0.831795	0.785294	0.862004	Mid-low survivors (Q2)
689	3.64682	0.830927	0.827658	0.781985	0.862004	Mid-low survivors (Q2)
690	3.67967	0.823779	0.824895	0.78	0.862004	Mid-low survivors (Q2)
691	3.71253	0.81654	0.817703	0.7645	0.862004	Mid-low survivors (Q2)
692	3.74538	0.811078	0.816402	0.7645	0.862004	Mid-low survivors (Q2)
693	3.81109	0.811078	0.81505	0.7645	0.851971	Mid-low survivors (Q2)
694	3.8768	0.811078	0.81232	0.764397	0.851971	Mid-low survivors (Q2)
695	3.90965	0.811078	0.809667	0.76316	0.849314	Mid-low survivors (Q2)
696	3.94251	0.803725	0.803899	0.749	0.849314	Mid-low survivors (Q2)
697	4.07392	0.797059	0.798452	0.746	0.849314	Mid-low survivors (Q2)
698	4.10678	0.790392	0.797118	0.746	0.849314	Mid-low survivors (Q2)
699	4.23819	0.790392	0.791209	0.732965	0.849314	Mid-low survivors (Q2)
700	4.3039	0.790392	0.788393	0.732965	0.849314	Mid-low survivors (Q2)
701	4.33676	0.785225	0.78574	0.732305	0.849314	Mid-low survivors (Q2)
702	4.36961	0.781598	0.779615	0.704748	0.849314	Mid-low survivors (Q2)
703	4.50103	0.776373	0.77698	0.704377	0.849314	Mid-low survivors (Q2)
704	4.53388	0.771802	0.774276	0.704377	0.839334	Mid-low survivors (Q2)
705	4.63244	0.771802	0.771697	0.701532	0.836243	Mid-low survivors (Q2)
706	4.73101	0.762353	0.764809	0.698316	0.827378	Mid-low survivors (Q2)
707	4.79671	0.762353	0.763476	0.698316	0.827378	Mid-low survivors (Q2)
708	4.82957	0.762353	0.762326	0.698316	0.823173	Mid-low survivors (Q2)
709	4.92813	0.751712	0.758308	0.698316	0.823173	Mid-low survivors (Q2)
710	4.96099	0.751712	0.756955	0.698316	0.815422	Mid-low survivors (Q2)
711	5.02669	0.751712	0.755497	0.695034	0.815422	Mid-low survivors (Q2)
712	5.05955	0.738288	0.751646	0.695034	0.810066	Mid-low survivors (Q2)
713	5.0924	0.738288	0.751646	0.695034	0.810066	Mid-low survivors (Q2)
714	5.19097	0.738288	0.746074	0.679252	0.809651	Mid-low survivors (Q2)
715	5.28953	0.729197	0.740387	0.672426	0.807441	Mid-low survivors (Q2)
716	5.32238	0.729197	0.73922	0.672426	0.806176	Mid-low survivors (Q2)
717	5.35524	0.724332	0.732379	0.66347	0.802701	Mid-low survivors (Q2)
718	5.42094	0.724332	0.728209	0.657493	0.802701	Mid-low survivors (Q2)
719	5.55236	0.724332	0.724209	0.646188	0.792041	Mid-low survivors (Q2)
720	5.61807	0.724332	0.722831	0.646188	0.792041	Mid-low survivors (Q2)
721	5.65092	0.717458	0.721456	0.646188	0.792041	Mid-low survivors (Q2)
722	5.78234	0.717458	0.718831	0.634884	0.792041	Mid-low survivors (Q2)
723	5.8152	0.710791	0.714414	0.631255	0.792041	Mid-low survivors (Q2)
724	5.94661	0.710791	0.710159	0.631255	0.787058	Mid-low survivors (Q2)
725	5.97947	0.710791	0.705906	0.631255	0.776398	Mid-low survivors (Q2)
726	6.01232	0.710791	0.703114	0.61995	0.776398	Mid-low survivors (Q2)
727	6.04517	0.70852	0.70157	0.61995	0.776398	Mid-low survivors (Q2)
728	6.07803	0.703917	0.698736	0.608646	0.776398	Mid-low survivors (Q2)
729	6.14374	0.69725	0.693389	0.608646	0.773089	Mid-low survivors (Q2)
730	6.17659	0.68371	0.686501	0.608646	0.75912	Mid-low survivors (Q2)
731	6.20945	0.681158	0.683555	0.605017	0.75912	Mid-low survivors (Q2)
732	6.27515	0.681158	0.682179	0.605017	0.748459	Mid-low survivors (Q2)
733	6.37372	0.674283	0.675166	0.593712	0.735766	Mid-low survivors (Q2)
734	6.43943	0.670169	0.673789	0.593712	0.735766	Mid-low survivors (Q2)
735	6.47228	0.670169	0.671078	0.593712	0.735766	Mid-low survivors (Q2)
736	6.53799	0.670169	0.668579	0.59318	0.7355	Mid-low survivors (Q2)
737	6.6037	0.670169	0.665941	0.59318	0.7355	Mid-low survivors (Q2)
738	6.63655	0.670169	0.664397	0.59318	0.732026	Mid-low survivors (Q2)
739	6.6694	0.670169	0.66302	0.59318	0.732026	Mid-low survivors (Q2)
740	6.70226	0.670169	0.661686	0.59018	0.732026	Mid-low survivors (Q2)
741	6.76797	0.670169	0.657085	0.586454	0.721365	Mid-low survivors (Q2)
742	6.80082	0.663295	0.65279	0.586454	0.70986	Mid-low survivors (Q2)
743	6.86653	0.663295	0.651178	0.581278	0.70986	Mid-low survivors (Q2)
744	6.96509	0.663295	0.648343	0.571521	0.6992	Mid-low survivors (Q2)
745	7.06366	0.655109	0.642715	0.571521	0.690513	Mid-low survivors (Q2)
746	7.09651	0.655109	0.641245	0.571521	0.688124	Mid-low survivors (Q2)
747	7.12936	0.655109	0.639786	0.560216	0.688124	Mid-low survivors (Q2)
748	7.16222	0.639875	0.633989	0.560216	0.685581	Mid-low survivors (Q2)
749	7.35934	0.61924	0.619453	0.541654	0.682272	Mid-low survivors (Q2)
750	7.42505	0.618759	0.616608	0.541654	0.681934	Mid-low survivors (Q2)
751	7.52361	0.618759	0.61362	0.533932	0.680375	Mid-low survivors (Q2)
752	7.58932	0.612366	0.606574	0.52672	0.678963	Mid-low survivors (Q2)
753	7.65503	0.612366	0.60507	0.52672	0.677375	Mid-low survivors (Q2)
754	7.78645	0.610946	0.599669	0.52672	0.665179	Mid-low survivors (Q2)
755	7.95072	0.595898	0.588698	0.52672	0.645061	Mid-low survivors (Q2)
756	8.01643	0.595898	0.587154	0.52672	0.645061	Mid-low survivors (Q2)
757	8.11499	0.595898	0.584208	0.51815	0.645061	Mid-low survivors (Q2)
758	8.14784	0.595898	0.581477	0.51815	0.635865	Mid-low survivors (Q2)
759	8.31211	0.595898	0.581477	0.51815	0.635865	Mid-low survivors (Q2)
760	8.34497	0.593434	0.577435	0.51815	0.632947	Mid-low survivors (Q2)
761	8.50924	0.5815	0.573011	0.51815	0.632947	Mid-low survivors (Q2)
762	8.54209	0.5815	0.571635	0.51815	0.632947	Mid-low survivors (Q2)
763	8.64066	0.579243	0.570302	0.51815	0.632947	Mid-low survivors (Q2)
764	8.70637	0.579243	0.570302	0.51815	0.632947	Mid-low survivors (Q2)
765	8.90349	0.571719	0.567565	0.51815	0.623397	Mid-low survivors (Q2)
766	8.93634	0.565052	0.561996	0.511787	0.613847	Mid-low survivors (Q2)
767	8.9692	0.565052	0.558956	0.501965	0.613847	Mid-low survivors (Q2)
768	9.00205	0.565052	0.55612	0.496736	0.610748	Mid-low survivors (Q2)
769	9.10062	0.565052	0.554743	0.496736	0.610506	Mid-low survivors (Q2)
770	9.13347	0.565052	0.55351	0.496736	0.600957	Mid-low survivors (Q2)
771	9.19918	0.565052	0.55351	0.496736	0.600957	Mid-low survivors (Q2)
772	9.23203	0.550862	0.550672	0.496736	0.600957	Mid-low survivors (Q2)
773	9.29774	0.546667	0.545125	0.496736	0.588181	Mid-low survivors (Q2)
774	9.3963	0.542134	0.540578	0.48578	0.588181	Mid-low survivors (Q2)
775	9.49487	0.542134	0.540578	0.48578	0.588181	Mid-low survivors (Q2)
776	9.52772	0.542134	0.537528	0.48578	0.588181	Mid-low survivors (Q2)
777	9.56057	0.542134	0.537528	0.48578	0.588181	Mid-low survivors (Q2)
778	9.59343	0.542134	0.537528	0.48578	0.588181	Mid-low survivors (Q2)
779	9.62628	0.535117	0.533117	0.481051	0.588181	Mid-low survivors (Q2)
780	9.65914	0.535117	0.530396	0.481051	0.577999	Mid-low survivors (Q2)
781	9.72485	0.535117	0.530396	0.481051	0.577999	Mid-low survivors (Q2)
782	9.79055	0.535117	0.528893	0.469404	0.577999	Mid-low survivors (Q2)
783	9.85626	0.535117	0.528893	0.469404	0.577999	Mid-low survivors (Q2)
784	9.88912	0.523212	0.520317	0.465653	0.573741	Mid-low survivors (Q2)
785	9.98768	0.513973	0.514444	0.454169	0.573741	Mid-low survivors (Q2)
786	10.0862	0.513973	0.511391	0.454169	0.56282	Mid-low survivors (Q2)
787	10.1191	0.506955	0.507213	0.454169	0.549414	Mid-low survivors (Q2)
788	10.2177	0.506955	0.504342	0.454169	0.549414	Mid-low survivors (Q2)
789	10.3819	0.499892	0.500206	0.454169	0.545917	Mid-low survivors (Q2)
790	10.4148	0.492829	0.49588	0.450985	0.545293	Mid-low survivors (Q2)
791	10.5791	0.492829	0.492842	0.448908	0.545293	Mid-low survivors (Q2)
792	10.6119	0.492829	0.492842	0.448908	0.545293	Mid-low survivors (Q2)
793	10.6448	0.485605	0.489894	0.438642	0.545293	Mid-low survivors (Q2)
794	10.7105	0.478541	0.481279	0.424063	0.531837	Mid-low survivors (Q2)
795	10.809	0.478541	0.481279	0.424063	0.531837	Mid-low survivors (Q2)
796	10.8747	0.478541	0.479635	0.424063	0.531837	Mid-low survivors (Q2)
797	10.9405	0.478541	0.478132	0.412416	0.531837	Mid-low survivors (Q2)
798	11.039	0.478541	0.478132	0.412416	0.531837	Mid-low survivors (Q2)
799	11.1047	0.478541	0.475293	0.412416	0.531311	Mid-low survivors (Q2)
800	11.3018	0.478541	0.47379	0.400769	0.531311	Mid-low survivors (Q2)
801	11.4004	0.478541	0.470507	0.399666	0.531311	Mid-low survivors (Q2)
802	11.6961	0.471318	0.469063	0.399666	0.531311	Mid-low survivors (Q2)
803	11.7618	0.46628	0.466269	0.399666	0.531311	Mid-low survivors (Q2)
804	11.7947	0.46628	0.464656	0.397142	0.531311	Mid-low survivors (Q2)
805	11.9918	0.46628	0.459806	0.393514	0.531311	Mid-low survivors (Q2)
806	12.0246	0.46628	0.459806	0.393514	0.531311	Mid-low survivors (Q2)
807	12.1232	0.45239	0.453907	0.387279	0.528067	Mid-low survivors (Q2)
808	12.1561	0.45239	0.453907	0.387279	0.528067	Mid-low survivors (Q2)
809	12.2546	0.45239	0.453907	0.387279	0.528067	Mid-low survivors (Q2)
810	12.386	0.446867	0.452518	0.387279	0.528067	Mid-low survivors (Q2)
811	12.4189	0.446867	0.452518	0.387279	0.528067	Mid-low survivors (Q2)
812	12.4517	0.446867	0.447621	0.373023	0.51329	Mid-low survivors (Q2)
813	12.4846	0.446867	0.447621	0.373023	0.51329	Mid-low survivors (Q2)
814	12.616	0.446867	0.445559	0.373023	0.51329	Mid-low survivors (Q2)
815	12.7146	0.446867	0.440439	0.368633	0.501447	Mid-low survivors (Q2)
816	12.7474	0.439394	0.432624	0.368633	0.485655	Mid-low survivors (Q2)
817	12.8131	0.437476	0.429339	0.368633	0.483465	Mid-low survivors (Q2)
818	12.846	0.428698	0.424309	0.354378	0.483465	Mid-low survivors (Q2)
819	12.9117	0.428698	0.422874	0.354378	0.483465	Mid-low survivors (Q2)
820	12.9446	0.428698	0.422874	0.354378	0.483465	Mid-low survivors (Q2)
821	13.0103	0.428698	0.422874	0.354378	0.483465	Mid-low survivors (Q2)
822	13.1088	0.428698	0.422874	0.354378	0.483465	Mid-low survivors (Q2)
823	13.4702	0.428698	0.422874	0.354378	0.483465	Mid-low survivors (Q2)
824	13.5031	0.414823	0.414233	0.338445	0.482566	Mid-low survivors (Q2)
825	13.5359	0.414823	0.414233	0.338445	0.482566	Mid-low survivors (Q2)
826	13.5688	0.405281	0.412325	0.338445	0.482566	Mid-low survivors (Q2)
827	13.7659	0.405281	0.412325	0.338445	0.482566	Mid-low survivors (Q2)
828	13.8316	0.405281	0.406646	0.333532	0.467221	Mid-low survivors (Q2)
829	13.8645	0.405281	0.406646	0.333532	0.467221	Mid-low survivors (Q2)
830	14.0616	0.405281	0.406646	0.333532	0.467221	Mid-low survivors (Q2)
831	14.1273	0.39574	0.401286	0.333532	0.467221	Mid-low survivors (Q2)
832	14.1602	0.394136	0.39951	0.333532	0.467221	Mid-low survivors (Q2)
833	14.2587	0.384595	0.394109	0.333532	0.453378	Mid-low survivors (Q2)
834	14.2916	0.380256	0.388376	0.316537	0.441006	Mid-low survivors (Q2)
835	14.3573	0.380256	0.388376	0.316537	0.441006	Mid-low survivors (Q2)
836	14.5216	0.372505	0.385059	0.316537	0.441006	Mid-low survivors (Q2)
837	14.5873	0.372505	0.380766	0.299543	0.437741	Mid-low survivors (Q2)
838	14.6858	0.367776	0.374132	0.299543	0.427038	Mid-low survivors (Q2)
839	14.7515	0.367776	0.369848	0.294629	0.427038	Mid-low survivors (Q2)
840	14.7844	0.367776	0.367903	0.294629	0.420718	Mid-low survivors (Q2)
841	14.8172	0.364755	0.362572	0.294629	0.408295	Mid-low survivors (Q2)
842	14.9487	0.363797	0.360805	0.294629	0.408295	Mid-low survivors (Q2)
843	15.1786	0.363797	0.360805	0.294629	0.408295	Mid-low survivors (Q2)
844	15.3101	0.363797	0.360805	0.294629	0.408295	Mid-low survivors (Q2)
845	15.3758	0.363797	0.360805	0.294629	0.408295	Mid-low survivors (Q2)
846	15.4086	0.363797	0.360805	0.294629	0.408295	Mid-low survivors (Q2)
847	15.5072	0.35349	0.353743	0.289365	0.408295	Mid-low survivors (Q2)
848	15.5729	0.34644	0.352123	0.289365	0.408295	Mid-low survivors (Q2)
849	15.7043	0.34644	0.352123	0.289365	0.408295	Mid-low survivors (Q2)
850	15.7372	0.326977	0.340604	0.289365	0.389488	Mid-low survivors (Q2)
851	15.8029	0.326977	0.340604	0.289365	0.389488	Mid-low survivors (Q2)
852	15.8686	0.326977	0.340604	0.289365	0.389488	Mid-low survivors (Q2)
853	15.9343	0.326977	0.340604	0.289365	0.389488	Mid-low survivors (Q2)
854	16.0986	0.326977	0.340604	0.289365	0.389488	Mid-low survivors (Q2)
855	16.1314	0.326977	0.335941	0.27061	0.389488	Mid-low survivors (Q2)
856	16.1643	0.324525	0.33137	0.27061	0.389488	Mid-low survivors (Q2)
857	16.5585	0.324525	0.33137	0.27061	0.389488	Mid-low survivors (Q2)
858	16.8214	0.324525	0.327042	0.265054	0.383762	Mid-low survivors (Q2)
859	16.8542	0.324525	0.327042	0.265054	0.383762	Mid-low survivors (Q2)
860	17.0185	0.324525	0.327042	0.265054	0.383762	Mid-low survivors (Q2)
861	17.0842	0.324525	0.322702	0.265054	0.383762	Mid-low survivors (Q2)
862	17.2156	0.324525	0.322702	0.265054	0.383762	Mid-low survivors (Q2)
863	17.2813	0.324525	0.320167	0.255642	0.383762	Mid-low survivors (Q2)
864	17.4127	0.324525	0.315774	0.235998	0.383762	Mid-low survivors (Q2)
865	17.4784	0.324525	0.315774	0.235998	0.383762	Mid-low survivors (Q2)
866	17.5113	0.324525	0.311233	0.235998	0.370306	Mid-low survivors (Q2)
867	17.6427	0.324525	0.311233	0.235998	0.370306	Mid-low survivors (Q2)
868	17.9384	0.324525	0.311233	0.235998	0.370306	Mid-low survivors (Q2)
869	18.0698	0.324525	0.308364	0.235998	0.357317	Mid-low survivors (Q2)
870	18.1684	0.324525	0.308364	0.235998	0.357317	Mid-low survivors (Q2)
871	18.2012	0.324525	0.308364	0.235998	0.357317	Mid-low survivors (Q2)
872	18.3655	0.324525	0.305785	0.235998	0.344189	Mid-low survivors (Q2)
873	18.4312	0.324525	0.305785	0.235998	0.344189	Mid-low survivors (Q2)
874	18.5298	0.311908	0.297567	0.235998	0.334076	Mid-low survivors (Q2)
875	19.0883	0.300793	0.295344	0.235998	0.334076	Mid-low survivors (Q2)
876	19.1869	0.300793	0.295344	0.235998	0.334076	Mid-low survivors (Q2)
877	19.2526	0.300793	0.295344	0.235998	0.334076	Mid-low survivors (Q2)
878	19.3183	0.300793	0.295344	0.235998	0.334076	Mid-low survivors (Q2)
879	19.6797	0.285163	0.289995	0.235998	0.334076	Mid-low survivors (Q2)
880	19.7454	0.285163	0.289995	0.235998	0.334076	Mid-low survivors (Q2)
881	19.7782	0.285163	0.289995	0.235998	0.334076	Mid-low survivors (Q2)
882	19.8111	0.285163	0.287715	0.235998	0.334076	Mid-low survivors (Q2)
883	20.3696	0.285163	0.287715	0.235998	0.334076	Mid-low survivors (Q2)
884	20.4025	0.276484	0.285492	0.235998	0.334076	Mid-low survivors (Q2)
885	20.4353	0.276484	0.285492	0.235998	0.334076	Mid-low survivors (Q2)
886	20.5667	0.266767	0.270405	0.229179	0.325263	Mid-low survivors (Q2)
887	20.6324	0.266767	0.267657	0.229179	0.307902	Mid-low survivors (Q2)
888	20.731	0.266767	0.267657	0.229179	0.307902	Mid-low survivors (Q2)
889	20.9281	0.266767	0.267657	0.229179	0.307902	Mid-low survivors (Q2)
890	21.0267	0.255652	0.253852	0.208827	0.298875	Mid-low survivors (Q2)
891	21.3224	0.245774	0.24758	0.193952	0.298875	Mid-low survivors (Q2)
892	21.3552	0.244537	0.242169	0.193952	0.298158	Mid-low survivors (Q2)
893	21.4538	0.244537	0.242169	0.193952	0.298158	Mid-low survivors (Q2)
894	21.4867	0.244537	0.242169	0.193952	0.298158	Mid-low survivors (Q2)
895	21.6509	0.244537	0.242169	0.193952	0.298158	Mid-low survivors (Q2)
896	21.7495	0.227992	0.235893	0.193952	0.298158	Mid-low survivors (Q2)
897	21.7823	0.227992	0.235893	0.193952	0.298158	Mid-low survivors (Q2)
898	22.2752	0.220258	0.233176	0.193952	0.298158	Mid-low survivors (Q2)
899	22.3409	0.220258	0.233176	0.193952	0.298158	Mid-low survivors (Q2)
900	22.8665	0.218724	0.227643	0.186347	0.298158	Mid-low survivors (Q2)
901	23.0965	0.215856	0.219882	0.161981	0.298158	Mid-low survivors (Q2)
902	23.4251	0.215856	0.219882	0.161981	0.298158	Mid-low survivors (Q2)
903	23.5893	0.215856	0.219882	0.161981	0.298158	Mid-low survivors (Q2)
904	23.9507	0.215856	0.216794	0.154571	0.298158	Mid-low survivors (Q2)
905	24.115	0.215856	0.216794	0.154571	0.298158	Mid-low survivors (Q2)
906	24.2464	0.215856	0.209905	0.129935	0.298158	Mid-low survivors (Q2)
907	24.5749	0.199898	0.203531	0.129935	0.298158	Mid-low survivors (Q2)
908	24.8706	0.199898	0.203531	0.129935	0.298158	Mid-low survivors (Q2)
909	24.9035	0.189265	0.199812	0.129935	0.298158	Mid-low survivors (Q2)
910	25.2977	0.189265	0.199812	0.129935	0.298158	Mid-low survivors (Q2)
911	25.7577	0.189265	0.199812	0.129935	0.298158	Mid-low survivors (Q2)
912	27.0719	0.183548	0.189899	0.116184	0.280354	Mid-low survivors (Q2)
913	27.1376	0.183548	0.183095	0.116184	0.263002	Mid-low survivors (Q2)
914	27.1704	0.170591	0.171617	0.0867192	0.256513	Mid-low survivors (Q2)
915	27.8275	0.170591	0.171617	0.0867192	0.256513	Mid-low survivors (Q2)
916	28.386	0.170591	0.171617	0.0867192	0.256513	Mid-low survivors (Q2)
917	28.7803	0.150067	0.16067	0.057254	0.25491	Mid-low survivors (Q2)
918	29.2402	0.150067	0.16067	0.057254	0.25491	Mid-low survivors (Q2)
919	29.5688	0.150067	0.16067	0.057254	0.25491	Mid-low survivors (Q2)
920	29.6016	0.150067	0.16067	0.057254	0.25491	Mid-low survivors (Q2)
921	29.7331	0.150067	0.146851	0.050098	0.250125	Mid-low survivors (Q2)
922	31.4743	0.143904	0.137192	0.050098	0.215411	Mid-low survivors (Q2)
923	32.9856	0.132246	0.129022	0.0479911	0.215411	Mid-low survivors (Q2)
924	33.6427	0.132246	0.129022	0.0479911	0.215411	Mid-low survivors (Q2)
925	33.9713	0.132246	0.129022	0.0479911	0.215411	Mid-low survivors (Q2)
926	34.2669	0.132246	0.129022	0.0479911	0.215411	Mid-low survivors (Q2)
927	34.8583	0.132246	0.129022	0.0479911	0.215411	Mid-low survivors (Q2)
928	34.9569	0.132246	0.129022	0.0479911	0.215411	Mid-low survivors (Q2)
929	35.4168	0.132246	0.129022	0.0479911	0.215411	Mid-low survivors (Q2)
930	35.7454	0.132246	0.123423	0.0479911	0.181911	Mid-low survivors (Q2)
931	37.2895	0.10248	0.0981644	0.00855442	0.152903	Mid-low survivors (Q2)
932	37.3881	0.10248	0.0981644	0.00855442	0.152903	Mid-low survivors (Q2)
933	37.6181	0.10248	0.0981644	0.00855442	0.152903	Mid-low survivors (Q2)
934	38.8994	0.10248	0.0981644	0.00855442	0.152903	Mid-low survivors (Q2)
935	39.3922	0.10248	0.0981644	0.00855442	0.152903	Mid-low survivors (Q2)
936	41.1663	0.10248	0.0981644	0.00855442	0.152903	Mid-low survivors (Q2)
937	48.0329	0.10248	0.0981644	0.00855442	0.152903	Mid-low survivors (Q2)
938	0	1	1	1	1	Short term survivors (Q1)
939	0.0985626	1	0.998795	0.990663	1	Short term survivors (Q1)
940	0.131417	1	0.996187	0.986492	1	Short term survivors (Q1)
941	0.164271	0.987573	0.990641	0.977575	1	Short term survivors (Q1)
942	0.197125	0.987573	0.987844	0.971919	1	Short term survivors (Q1)
943	0.229979	0.987573	0.984972	0.964488	1	Short term survivors (Q1)
944	0.262834	0.981244	0.98204	0.953117	1	Short term survivors (Q1)
945	0.295688	0.978865	0.976392	0.939789	1	Short term survivors (Q1)
946	0.328542	0.967435	0.969491	0.935833	1	Short term survivors (Q1)
947	0.361396	0.962025	0.96551	0.935833	0.997256	Short term survivors (Q1)
948	0.394251	0.959886	0.963086	0.935833	0.997152	Short term survivors (Q1)
949	0.427105	0.959886	0.959227	0.928976	0.997152	Short term survivors (Q1)
950	0.459959	0.953557	0.955367	0.919014	0.997152	Short term survivors (Q1)
951	0.492813	0.950293	0.949069	0.906551	0.994304	Short term survivors (Q1)
952	0.525667	0.943964	0.944687	0.906551	0.994304	Short term survivors (Q1)
953	0.558522	0.939378	0.943421	0.906551	0.994304	Short term survivors (Q1)
954	0.591376	0.939378	0.938996	0.900813	0.982737	Short term survivors (Q1)
955	0.62423	0.93328	0.935245	0.900813	0.979889	Short term survivors (Q1)
956	0.657084	0.928557	0.92967	0.899019	0.968321	Short term survivors (Q1)
957	0.689938	0.927183	0.925795	0.899019	0.965473	Short term survivors (Q1)
958	0.722793	0.927183	0.921981	0.889209	0.962625	Short term survivors (Q1)
959	0.755647	0.927183	0.917796	0.875578	0.962625	Short term survivors (Q1)
960	0.788501	0.925269	0.913322	0.867698	0.951058	Short term survivors (Q1)
961	0.821355	0.896406	0.896997	0.85169	0.936566	Short term survivors (Q1)
962	0.854209	0.882686	0.88648	0.85169	0.922547	Short term survivors (Q1)
963	0.887064	0.860935	0.877348	0.850092	0.922547	Short term survivors (Q1)
964	0.919918	0.855084	0.865643	0.836798	0.912281	Short term survivors (Q1)
965	0.952772	0.847895	0.853106	0.821073	0.902116	Short term survivors (Q1)
966	0.985626	0.844098	0.843513	0.808396	0.878982	Short term survivors (Q1)
967	1.08419	0.837683	0.839556	0.808396	0.878982	Short term survivors (Q1)
968	1.1499	0.837683	0.838083	0.806788	0.878982	Short term survivors (Q1)
969	1.21561	0.827204	0.828669	0.803325	0.861933	Short term survivors (Q1)
970	1.24846	0.820259	0.826014	0.803325	0.861933	Short term survivors (Q1)
971	1.28131	0.807832	0.816703	0.789767	0.861933	Short term survivors (Q1)
972	1.31417	0.807832	0.815437	0.785581	0.861933	Short term survivors (Q1)
973	1.34702	0.807832	0.812472	0.781321	0.850366	Short term survivors (Q1)
974	1.41273	0.807832	0.806796	0.773987	0.834978	Short term survivors (Q1)
975	1.47844	0.80122	0.802817	0.767063	0.834978	Short term survivors (Q1)
976	1.51129	0.80122	0.795745	0.760927	0.8296	Short term survivors (Q1)
977	1.54415	0.794275	0.786477	0.745602	0.8296	Short term survivors (Q1)
978	1.577	0.787849	0.781232	0.734619	0.8296	Short term survivors (Q1)
979	1.64271	0.780904	0.778371	0.724288	0.8296	Short term survivors (Q1)
980	1.67556	0.767534	0.770495	0.72144	0.826714	Short term survivors (Q1)
981	1.74127	0.760589	0.763639	0.711686	0.813041	Short term survivors (Q1)
982	1.77413	0.760589	0.763639	0.711686	0.813041	Short term survivors (Q1)
983	1.80698	0.753645	0.760817	0.710598	0.813041	Short term survivors (Q1)
984	1.83984	0.753645	0.753714	0.700788	0.803595	Short term survivors (Q1)
985	1.87269	0.726205	0.739228	0.698494	0.789142	Short term survivors (Q1)
986	1.90554	0.726205	0.736679	0.688684	0.786255	Short term survivors (Q1)
987	1.9384	0.716828	0.722894	0.674718	0.771801	Short term survivors (Q1)
988	1.97125	0.716828	0.714801	0.651873	0.760234	Short term survivors (Q1)
989	2.00411	0.716487	0.709341	0.642063	0.75453	Short term survivors (Q1)
990	2.13552	0.70665	0.702015	0.638838	0.753997	Short term survivors (Q1)
991	2.16838	0.70157	0.697736	0.638838	0.744054	Short term survivors (Q1)
992	2.20123	0.696425	0.693129	0.637131	0.744054	Short term survivors (Q1)
993	2.23409	0.681448	0.683336	0.617511	0.74106	Short term survivors (Q1)
994	2.26694	0.678768	0.680634	0.614324	0.74106	Short term survivors (Q1)
995	2.29979	0.678768	0.679413	0.614324	0.74106	Short term survivors (Q1)
996	2.33265	0.673819	0.676189	0.614324	0.74106	Short term survivors (Q1)
997	2.39836	0.666134	0.668274	0.614324	0.728722	Short term survivors (Q1)
998	2.49692	0.666134	0.662826	0.611064	0.722949	Short term survivors (Q1)
999	2.52977	0.666134	0.661605	0.611064	0.722949	Short term survivors (Q1)
1000	2.56263	0.65697	0.652148	0.59651	0.710611	Short term survivors (Q1)
1001	2.59548	0.65082	0.642752	0.583475	0.689831	Short term survivors (Q1)
1002	2.62834	0.643134	0.639471	0.583475	0.689831	Short term survivors (Q1)
1003	2.66119	0.634319	0.634975	0.575292	0.689831	Short term survivors (Q1)
1004	2.69405	0.634319	0.625766	0.561274	0.66992	Short term survivors (Q1)
1005	2.7269	0.634319	0.618842	0.550167	0.665384	Short term survivors (Q1)
1006	2.75975	0.620099	0.610656	0.53906	0.652694	Short term survivors (Q1)
1007	2.79261	0.613673	0.60937	0.53906	0.652694	Short term survivors (Q1)
1008	2.85832	0.604953	0.600906	0.536149	0.651257	Short term survivors (Q1)
1009	2.89117	0.604953	0.596714	0.524358	0.651257	Short term survivors (Q1)
1010	2.92402	0.601757	0.590403	0.519219	0.641314	Short term survivors (Q1)
1011	2.95688	0.601757	0.588954	0.519219	0.641314	Short term survivors (Q1)
1012	3.02259	0.595651	0.586514	0.519219	0.641314	Short term survivors (Q1)
1013	3.0883	0.595651	0.582269	0.508112	0.637881	Short term survivors (Q1)
1014	3.12115	0.589546	0.578332	0.497005	0.627938	Short term survivors (Q1)
1015	3.154	0.588682	0.575803	0.497005	0.627938	Short term survivors (Q1)
1016	3.18686	0.588682	0.573183	0.497005	0.620342	Short term survivors (Q1)
1017	3.21971	0.588682	0.573183	0.497005	0.620342	Short term survivors (Q1)
1018	3.31828	0.588682	0.571734	0.497005	0.620342	Short term survivors (Q1)
1019	3.35113	0.581501	0.56632	0.494093	0.607068	Short term survivors (Q1)
1020	3.38398	0.568718	0.560955	0.494093	0.59397	Short term survivors (Q1)
1021	3.44969	0.564441	0.555201	0.494093	0.592148	Short term survivors (Q1)
1022	3.48255	0.564441	0.555201	0.494093	0.592148	Short term survivors (Q1)
1023	3.5154	0.564441	0.553712	0.494093	0.592148	Short term survivors (Q1)
1024	3.54825	0.556838	0.550817	0.494093	0.592148	Short term survivors (Q1)
1025	3.61396	0.555622	0.548151	0.491182	0.592148	Short term survivors (Q1)
1026	3.64682	0.550039	0.545415	0.491182	0.592148	Short term survivors (Q1)
1027	3.67967	0.543179	0.542554	0.488204	0.592148	Short term survivors (Q1)
1028	3.71253	0.536291	0.536688	0.488204	0.592148	Short term survivors (Q1)
1029	3.81109	0.528414	0.532755	0.488204	0.592148	Short term survivors (Q1)
1030	3.84394	0.528414	0.531508	0.488204	0.592148	Short term survivors (Q1)
1031	3.8768	0.528414	0.52878	0.474252	0.592148	Short term survivors (Q1)
1032	3.90965	0.528414	0.527291	0.473747	0.592148	Short term survivors (Q1)
1033	3.94251	0.528414	0.522494	0.464171	0.583463	Short term survivors (Q1)
1034	3.97536	0.513751	0.517517	0.45263	0.583463	Short term survivors (Q1)
1035	4.07392	0.513751	0.51627	0.45263	0.583463	Short term survivors (Q1)
1036	4.20534	0.504719	0.511656	0.45263	0.5703	Short term survivors (Q1)
1037	4.23819	0.504719	0.508689	0.437764	0.5703	Short term survivors (Q1)
1038	4.3039	0.504719	0.507395	0.437764	0.5703	Short term survivors (Q1)
1039	4.33676	0.503865	0.498391	0.422898	0.567788	Short term survivors (Q1)
1040	4.36961	0.497005	0.497019	0.422898	0.567788	Short term survivors (Q1)
1041	4.53388	0.488642	0.491493	0.408032	0.567788	Short term survivors (Q1)
1042	4.56674	0.488642	0.48877	0.404707	0.558144	Short term survivors (Q1)
1043	4.63244	0.487783	0.481367	0.381626	0.558144	Short term survivors (Q1)
1044	4.76386	0.487783	0.480021	0.381626	0.555116	Short term survivors (Q1)
1045	4.89528	0.479878	0.47716	0.381626	0.555116	Short term survivors (Q1)
1046	4.92813	0.479878	0.474509	0.381626	0.555116	Short term survivors (Q1)
1047	5.05955	0.462941	0.464393	0.380668	0.542444	Short term survivors (Q1)
1048	5.0924	0.462941	0.460314	0.369127	0.530812	Short term survivors (Q1)
1049	5.19097	0.462941	0.457596	0.369127	0.530812	Short term survivors (Q1)
1050	5.25667	0.462941	0.457596	0.369127	0.530812	Short term survivors (Q1)
1051	5.28953	0.455036	0.454735	0.366247	0.530812	Short term survivors (Q1)
1052	5.38809	0.455036	0.453171	0.366247	0.527293	Short term survivors (Q1)
1053	5.42094	0.455036	0.447798	0.354707	0.517649	Short term survivors (Q1)
1054	5.4538	0.455036	0.445207	0.354707	0.508005	Short term survivors (Q1)
1055	5.51951	0.455036	0.441084	0.348947	0.504487	Short term survivors (Q1)
1056	5.55236	0.447131	0.435282	0.348947	0.491754	Short term survivors (Q1)
1057	5.58522	0.447131	0.432455	0.348947	0.491754	Short term survivors (Q1)
1058	5.68378	0.439226	0.429462	0.348947	0.491754	Short term survivors (Q1)
1059	5.74949	0.432357	0.42805	0.348947	0.491754	Short term survivors (Q1)
1060	5.78234	0.432357	0.426517	0.348947	0.491754	Short term survivors (Q1)
1061	5.97947	0.432357	0.423704	0.346067	0.491754	Short term survivors (Q1)
1062	6.01232	0.425295	0.419515	0.34475	0.48211	Short term survivors (Q1)
1063	6.04517	0.418888	0.417934	0.34475	0.48211	Short term survivors (Q1)
1064	6.20945	0.418888	0.417934	0.34475	0.48211	Short term survivors (Q1)
1065	6.34086	0.418888	0.414034	0.34475	0.467043	Short term survivors (Q1)
1066	6.47228	0.418888	0.411361	0.343081	0.467043	Short term survivors (Q1)
1067	6.73511	0.418888	0.409779	0.343081	0.467043	Short term survivors (Q1)
1068	6.76797	0.418888	0.406696	0.343081	0.46417	Short term survivors (Q1)
1069	6.80082	0.418888	0.403836	0.333033	0.46417	Short term survivors (Q1)
1070	6.86653	0.418888	0.400814	0.323155	0.46417	Short term survivors (Q1)
1071	6.93224	0.411827	0.396779	0.323155	0.461296	Short term survivors (Q1)
1072	6.99795	0.405357	0.393679	0.323155	0.461296	Short term survivors (Q1)
1073	7.06366	0.396425	0.388896	0.323155	0.449176	Short term survivors (Q1)
1074	7.09651	0.396425	0.38755	0.323155	0.449176	Short term survivors (Q1)
1075	7.12936	0.396425	0.38474	0.311277	0.446303	Short term survivors (Q1)
1076	7.16222	0.396425	0.38474	0.311277	0.446303	Short term survivors (Q1)
1077	7.19507	0.395361	0.381657	0.311277	0.445352	Short term survivors (Q1)
1078	7.42505	0.395361	0.381657	0.311277	0.445352	Short term survivors (Q1)
1079	7.49076	0.388299	0.378755	0.307927	0.445352	Short term survivors (Q1)
1080	7.55647	0.379055	0.373011	0.307927	0.443429	Short term survivors (Q1)
1081	7.68789	0.37327	0.370037	0.307927	0.443429	Short term survivors (Q1)
1082	7.95072	0.364768	0.365448	0.299783	0.443429	Short term survivors (Q1)
1083	7.98357	0.364768	0.365448	0.299783	0.443429	Short term survivors (Q1)
1084	8.08214	0.362313	0.361328	0.29937	0.443429	Short term survivors (Q1)
1085	8.27926	0.361783	0.358285	0.29937	0.440463	Short term survivors (Q1)
1086	8.31211	0.347216	0.350957	0.29937	0.437497	Short term survivors (Q1)
1087	8.34497	0.344131	0.346362	0.29937	0.425377	Short term survivors (Q1)
1088	8.44353	0.344131	0.343464	0.29937	0.422305	Short term survivors (Q1)
1089	8.47639	0.33212	0.338912	0.29937	0.422305	Short term survivors (Q1)
1090	8.57495	0.326473	0.335542	0.29937	0.410185	Short term survivors (Q1)
1091	8.80493	0.326473	0.332445	0.292705	0.398065	Short term survivors (Q1)
1092	8.90349	0.326473	0.332445	0.292705	0.398065	Short term survivors (Q1)
1093	8.9692	0.317175	0.329148	0.290935	0.398065	Short term survivors (Q1)
1094	9.00205	0.314473	0.324943	0.280201	0.39601	Short term survivors (Q1)
1095	9.13347	0.314473	0.323445	0.280201	0.394875	Short term survivors (Q1)
1096	9.29774	0.314473	0.323445	0.280201	0.394875	Short term survivors (Q1)
1097	9.3306	0.310116	0.319729	0.279225	0.394875	Short term survivors (Q1)
1098	9.36345	0.310116	0.319729	0.279225	0.394875	Short term survivors (Q1)
1099	9.3963	0.310116	0.314975	0.271693	0.39264	Short term survivors (Q1)
1100	9.42916	0.310116	0.314975	0.271693	0.39264	Short term survivors (Q1)
1101	9.46201	0.30419	0.305138	0.261875	0.37951	Short term survivors (Q1)
1102	9.52772	0.30419	0.305138	0.261875	0.37951	Short term survivors (Q1)
1103	9.59343	0.295564	0.296414	0.245386	0.362504	Short term survivors (Q1)
1104	9.65914	0.287412	0.293156	0.233507	0.362504	Short term survivors (Q1)
1105	9.69199	0.279967	0.290249	0.233507	0.362504	Short term survivors (Q1)
1106	9.72485	0.279967	0.290249	0.233507	0.362504	Short term survivors (Q1)
1107	9.88912	0.279967	0.290249	0.233507	0.362504	Short term survivors (Q1)
1108	9.92197	0.279492	0.285679	0.233507	0.349374	Short term survivors (Q1)
1109	10.152	0.279492	0.285679	0.233507	0.349374	Short term survivors (Q1)
1110	10.3491	0.273263	0.276033	0.217018	0.345498	Short term survivors (Q1)
1111	10.6776	0.273263	0.274575	0.217018	0.345498	Short term survivors (Q1)
1112	10.8419	0.273263	0.272881	0.217018	0.332368	Short term survivors (Q1)
1113	10.9405	0.273263	0.270832	0.207091	0.332368	Short term survivors (Q1)
1114	10.9733	0.273263	0.269137	0.207091	0.319238	Short term survivors (Q1)
1115	11.2361	0.273263	0.269137	0.207091	0.319238	Short term survivors (Q1)
1116	11.6304	0.260828	0.260992	0.207091	0.319238	Short term survivors (Q1)
1117	11.6961	0.252968	0.254121	0.198549	0.301503	Short term survivors (Q1)
1118	12.1232	0.250581	0.252624	0.198549	0.301503	Short term survivors (Q1)
1119	12.3203	0.250581	0.246116	0.198367	0.284068	Short term survivors (Q1)
1120	12.616	0.250581	0.244391	0.198367	0.284068	Short term survivors (Q1)
1121	12.846	0.240178	0.237302	0.198367	0.275014	Short term survivors (Q1)
1122	12.9117	0.235025	0.234122	0.191142	0.275014	Short term survivors (Q1)
1123	13.1088	0.235025	0.234122	0.191142	0.275014	Short term survivors (Q1)
1124	13.3388	0.232848	0.228714	0.181228	0.266747	Short term survivors (Q1)
1125	13.4045	0.232848	0.228714	0.181228	0.266747	Short term survivors (Q1)
1126	13.5031	0.229618	0.227038	0.181228	0.266747	Short term survivors (Q1)
1127	13.7659	0.229618	0.223232	0.180716	0.266747	Short term survivors (Q1)
1128	14.0287	0.229618	0.223232	0.180716	0.266747	Short term survivors (Q1)
1129	14.1273	0.2244	0.221506	0.180716	0.266747	Short term survivors (Q1)
1130	14.3244	0.2244	0.21635	0.17582	0.247077	Short term survivors (Q1)
1131	15.1129	0.2244	0.21635	0.17582	0.247077	Short term survivors (Q1)
1132	15.2772	0.2244	0.21635	0.17582	0.247077	Short term survivors (Q1)
1133	15.3758	0.2244	0.21635	0.17582	0.247077	Short term survivors (Q1)
1134	15.6386	0.214064	0.212615	0.17582	0.247077	Short term survivors (Q1)
1135	15.6715	0.205978	0.206377	0.17582	0.233152	Short term survivors (Q1)
1136	16.2957	0.205978	0.206377	0.17582	0.233152	Short term survivors (Q1)
1137	16.3943	0.205978	0.206377	0.17582	0.233152	Short term survivors (Q1)
1138	16.4928	0.196083	0.202074	0.175783	0.233152	Short term survivors (Q1)
1139	16.5585	0.196083	0.202074	0.175783	0.233152	Short term survivors (Q1)
1140	16.8542	0.196083	0.202074	0.175783	0.233152	Short term survivors (Q1)
1141	17.1828	0.192669	0.191761	0.156579	0.222406	Short term survivors (Q1)
1142	17.4784	0.188511	0.189863	0.156579	0.222406	Short term survivors (Q1)
1143	17.6756	0.188511	0.189863	0.156579	0.222406	Short term survivors (Q1)
1144	17.7084	0.188511	0.183829	0.143641	0.2201	Short term survivors (Q1)
1145	18.0041	0.183035	0.180181	0.130083	0.2201	Short term survivors (Q1)
1146	18.2998	0.183035	0.180181	0.130083	0.2201	Short term survivors (Q1)
1147	18.7269	0.183035	0.180181	0.130083	0.2201	Short term survivors (Q1)
1148	18.7598	0.183035	0.180181	0.130083	0.2201	Short term survivors (Q1)
1149	19.2526	0.183035	0.180181	0.130083	0.2201	Short term survivors (Q1)
1150	19.3183	0.183035	0.180181	0.130083	0.2201	Short term survivors (Q1)
1151	19.3511	0.183035	0.180181	0.130083	0.2201	Short term survivors (Q1)
1152	19.384	0.183035	0.180181	0.130083	0.2201	Short term survivors (Q1)
1153	19.6468	0.183035	0.180181	0.130083	0.2201	Short term survivors (Q1)
1154	20.5667	0.183035	0.180181	0.130083	0.2201	Short term survivors (Q1)
1155	20.7639	0.183035	0.180181	0.130083	0.2201	Short term survivors (Q1)
1156	21.2895	0.183035	0.180181	0.130083	0.2201	Short term survivors (Q1)
1157	21.3224	0.183035	0.180181	0.130083	0.2201	Short term survivors (Q1)
1158	21.7495	0.183035	0.175912	0.123731	0.2201	Short term survivors (Q1)
1159	22.078	0.183035	0.175912	0.123731	0.2201	Short term survivors (Q1)
1160	22.6694	0.183035	0.175912	0.123731	0.2201	Short term survivors (Q1)
1161	22.8665	0.159684	0.166551	0.123731	0.2201	Short term survivors (Q1)
1162	23.4579	0.159684	0.163344	0.123731	0.203379	Short term survivors (Q1)
1163	23.4908	0.159684	0.15209	0.0931881	0.202108	Short term survivors (Q1)
1164	23.5236	0.14522	0.145582	0.0931881	0.200941	Short term survivors (Q1)
1165	23.5893	0.134992	0.139743	0.0931881	0.194891	Short term survivors (Q1)
1166	23.7207	0.134992	0.139743	0.0931881	0.194891	Short term survivors (Q1)
1167	23.8522	0.134992	0.139743	0.0931881	0.194891	Short term survivors (Q1)
1168	24.115	0.133086	0.135734	0.0931881	0.193983	Short term survivors (Q1)
1169	24.2136	0.11297	0.120629	0.0822578	0.193919	Short term survivors (Q1)
1170	24.2464	0.11297	0.117568	0.0654957	0.193919	Short term survivors (Q1)
1171	24.7721	0.11297	0.117568	0.0654957	0.193919	Short term survivors (Q1)
1172	24.8706	0.11297	0.117568	0.0654957	0.193919	Short term survivors (Q1)
1173	25.1335	0.11297	0.117568	0.0654957	0.193919	Short term survivors (Q1)
1174	26.4805	0.11297	0.117568	0.0654957	0.193919	Short term survivors (Q1)
1175	27.1704	0.11297	0.117568	0.0654957	0.193919	Short term survivors (Q1)
1176	28.1561	0.11297	0.117568	0.0654957	0.193919	Short term survivors (Q1)
1177	29.2402	0.11297	0.117568	0.0654957	0.193919	Short term survivors (Q1)
1178	29.6016	0.11297	0.117568	0.0654957	0.193919	Short term survivors (Q1)
1179	29.6674	0.11297	0.117568	0.0654957	0.193919	Short term survivors (Q1)
1180	29.7331	0.11297	0.110737	0.0654957	0.15167	Short term survivors (Q1)
1181	32.9856	0.103249	0.104875	0.0592091	0.15167	Short term survivors (Q1)
1182	34.037	0.103249	0.104875	0.0592091	0.15167	Short term survivors (Q1)
1183	34.6283	0.103249	0.104875	0.0592091	0.15167	Short term survivors (Q1)
1184	35.3511	0.103249	0.104875	0.0592091	0.15167	Short term survivors (Q1)
1185	35.4168	0.103249	0.104875	0.0592091	0.15167	Short term survivors (Q1)
1186	41.1663	0.103249	0.104875	0.0592091	0.15167	Short term survivors (Q1)

## Sheet: Fig3c
SAMPLE_ID	Cancer_type_grouped_2	Cancer_Type2	Cancer_Type	Chemo_before_IO (1:Yes; 0:No)	Age	Sex (1:Male; 0:Female)	BMI	Stage (1:IV; 0:I-III)	Stage at IO start	NLR	Platelets	HGB	Albumin	Drug (1:Combo; 0:PD1/PDL1orCTLA4)	Drug_class	TMB	FCNA	HED	HLA_LOH	MSI (1:Unstable; 0:Stable_Indeterminate)	MSI_SCORE	OS_Event	OS_Months	replicate	mlb	split
8285	Pancreatic	2	Others	1	71.499	1	25.1	1	IV	3.79	103	13.2	3.8	0	PD1/PDL1	9.8	0.076	6.81215	0	0	0.08	1	4.63244	0	Q2	test
8254	Colorectal	2	Others	1	55.3621	0	24.1	1	IV	7	473	8.5	2.8	0	PD1/PDL1	3.9	0	7.12707	0	0	0	1	2.16838	0	Q1	test
9176	Gastric	2	Others	1	44.0082	1	29	1	IV	10.75	212	10.4	3.4	0	PD1/PDL1	2.6	0.0382	2.02947	0	0	0.25	1	2.20123	0	Q1	test
9220	NSCLC	1	NSCLC	1	78.8528	1	21	1	IV	5.75	266	10.9	3.7	0	PD1/PDL1	3.5	0.5942	8.71271	0	0	0.93	0	15.2772	0	Q1	test
8631	Melanoma	0	Melanoma	0	55.5647	1	29.1	1	IV	1.46	170	15.2	3.9	0	PD1/PDL1	1.8	0.3939	7.67403	0	0	1.64	1	13.7331	0	Q4	test
9503	NSCLC	1	NSCLC	1	75.7043	1	29.9	1	IV	4.08	165	11	3.4	0	PD1/PDL1	12.3	0.0427	6.69061	0	0	0.06	1	10.9733	0	Q1	test
9440	Melanoma	0	Melanoma	0	63.0171	1	31.1	1	IV	2.41	267	13.8	4.2	0	PD1/PDL1	0	0	5.45856	0	0	0	1	9.85626	0	Q4	test
9470	Hepatobiliary	2	Others	0	79.4196	1	22.3	1	IV	3.17	73	11.9	3.2	1	Combo	3.5	0.0251	8.0442	0	0	0	0	24.8706	0	Q1	test
10295	Mesothelioma	2	Others	1	73.8179	1	27	1	IV	4	220	12.6	3.9	0	PD1/PDL1	4.4	0.2809	7.05157	0	0	0.49	0	8.70637	0	Q2	test
9442	SCLC	2	Others	1	66.9541	1	30.7	1	IV	20.5	327	13.1	3.9	0	PD1/PDL1	7.9	0.2006	7.94291	0	0	0.53	1	5.78234	0	Q2	test
8744	NSCLC	1	NSCLC	1	76.9309	0	22.8	1	IV	11.17	329	12.1	4.3	1	Combo	3.9	0.4594	8.28913	0	0	3.17	1	6.6037	0	Q2	test
9861	Melanoma	0	Melanoma	0	78.8255	1	27.6	1	IV	14.44	255	14.9	3.9	1	Combo	59.7	0.4536	6.21915	0	0	0.82	0	19.7125	0	Q4	test
10251	Melanoma	0	Melanoma	0	61.9767	0	17.6	1	IV	5.42	242	10.6	3.5	0	PD1/PDL1	2	0.2557	6.8895	0	0	1.34	1	10.8419	0	Q1	test
8642	Renal	2	Others	1	53.3552	0	20.2	1	IV	6.3	319	11.6	4	0	PD1/PDL1	1	0.4172	4.49724	0	0	1.36	1	11.1047	0	Q2	test
9874	Hepatobiliary	2	Others	1	60.6845	1	19	1	IV	28.33	122	11.7	3.8	0	PD1/PDL1	7.9	0.2069	7.92818	1	0	0.07	1	0.657084	0	Q1	test
9099	NSCLC	1	NSCLC	0	45.7522	0	22.9	1	IV	3.08	208	11.9	4.2	1	Combo	6.1	0.3027	8.30018	0	0	0.4	1	31.7372	0	Q4	test
9898	Bladder	2	Others	1	77.8344	0	31.6	1	IV	1.21	222	9	3.8	0	PD1/PDL1	9.7	0.1289	8.52302	0	0	0.22	1	11.6632	0	Q3	test
8358	Renal	2	Others	0	52.5832	1	26.3	1	IV	3.31	178	12.4	4.3	1	Combo	3	0	6.56538	0	0	0.08	1	39.3922	0	Q4	test
9168	Hepatobiliary	2	Others	0	42.9103	0	24.9	1	IV	5.17	245	11.4	4.1	0	CTLA4	2.6	0.4578	4.03499	0	0	0.32	0	27.1376	0	Q3	test
8278	Melanoma	0	Melanoma	0	71.3046	1	30.8	1	IV	5.88	203	10.3	4.3	0	PD1/PDL1	36	0.4017	7.30203	0	0	0.86	0	38.5051	0	Q4	test
9707	Sarcoma	2	Others	1	64.6379	0	32.4	1	IV	1.81	275	11.4	3.8	0	PD1/PDL1	0	0.0008	8.74586	0	0	0	1	19.2526	0	Q3	test
9877	Pancreatic	2	Others	0	61.1116	0	46.3	1	IV	1.44	138	11.9	4.1	0	PD1/PDL1	2.6	0.1814	7.43278	0	0	0	0	18.2341	0	Q4	test
8942	Melanoma	0	Melanoma	1	49.859	1	26.1	1	IV	1.48	197	14.5	4.3	0	PD1/PDL1	2	0.2706	7.50829	0	0	0.14	0	28.616	0	Q4	test
9878	Sarcoma	2	Others	1	59.6632	0	20.6	1	IV	3.19	222	11.3	4.1	0	PD1/PDL1	0.9	0.4704	7.51013	0	0	0.82	1	3.67967	0	Q3	test
8599	Head & Neck	2	Others	1	54.5216	0	16.7	1	IV	17.33	239	8.4	3.7	0	PD1/PDL1	3.5	0.5326	7.85451	0	0	0.78	0	29.6674	0	Q1	test
8728	Bladder	2	Others	1	61.8809	1	27.5	1	IV	14.29	350	8.8	3.5	0	PD1/PDL1	47.2	0.0419	4.97238	0	0	0	1	10.7105	0	Q2	test
9016	Gastric	2	Others	1	43.4962	0	21.7	1	IV	1.56	272	11.1	4	1	Combo	3.5	0.0896	7.27072	0	0	0.35	1	3.8768	0	Q3	test
9918	NSCLC	1	NSCLC	1	64.7091	1	29.3	1	IV	4.2	398	11.9	4	0	PD1/PDL1	2.6	0.3644	7.91897	0	0	0.22	1	12.386	0	Q2	test
9946	NSCLC	1	NSCLC	0	46.3984	1	22	1	IV	4	208	12.8	4.1	0	PD1/PDL1	27.2	0.6583	6.41621	1	0	2.88	0	17.6099	0	Q4	test
8482	Renal	2	Others	1	50.1547	1	33.5	0	III	5.18	243	14.4	4.3	0	PD1/PDL1	3.9	0.1615	3.90424	0	0	0.16	1	35.3511	0	Q3	test
9387	Head & Neck	2	Others	1	61.9576	1	31.8	1	IV	3.56	325	12.4	3.6	0	PD1/PDL1	7	0.2343	7.79374	0	0	0.63	1	3.44969	0	Q2	test
8298	Melanoma	0	Melanoma	0	55.1485	1	27.8	1	IV	3.83	292	15.5	4.8	1	Combo	49.2	0.0994	9.49171	0	0	0	0	52.4353	0	Q4	test
10088	Head & Neck	2	Others	1	70.5133	1	20.8	1	IV	8	58	9.6	4.3	0	PD1/PDL1	4.4	0.104	7.8895	1	0	0.12	0	9.49487	0	Q2	test
9072	Head & Neck	2	Others	1	46.1383	1	23.1	1	IV	13.75	312	7.4	2.8	0	PD1/PDL1	7	0.3552	7.98527	0	0	0.92	1	1.51129	0	Q1	test
9614	NSCLC	1	NSCLC	1	76.1862	1	23.3	1	IV	2.67	199	10.5	3.8	0	PD1/PDL1	5.3	0.1465	8.28545	0	0	0.2	0	23.0637	0	Q3	test
8579	Melanoma	0	Melanoma	0	84.4572	1	27.4	0	III	2.15	290	14.2	3.7	0	PD1/PDL1	15.7	0.1775	8.16575	0	0	0.08	1	10.4148	0	Q4	test
9678	Pancreatic	2	Others	1	61.1499	1	21.8	1	IV	4.75	76	9.4	3.7	0	PD1/PDL1	3.5	0.1804	5.69061	0	0	0.13	1	5.51951	0	Q1	test
8416	Esophageal	2	Others	1	63.5866	1	28.4	1	IV	8	143	9.6	4.2	0	PD1/PDL1	6.9	0.0776	6.99632	0	0	0.82	1	6.20945	0	Q3	test
9771	Hepatobiliary	2	Others	1	54.5873	0	27.2	1	IV	6.14	205	9.8	3.3	0	PD1/PDL1	10.5	0.0027	8.72192	0	0	0	1	3.0883	0	Q1	test
8949	Renal	2	Others	1	47.8412	1	25.1	1	IV	5.4	325	10.5	4.2	0	PD1/PDL1	2	0.1719	8.28913	0	0	0	1	6.17659	0	Q3	test
9735	Head & Neck	2	Others	1	63.5264	1	21.4	1	IV	6.14	449	8	3.4	0	PD1/PDL1	17.6	0.2718	3.52855	1	0	0.6	1	9.46201	0	Q1	test
9633	NSCLC	1	NSCLC	1	47.0965	1	17.9	1	IV	49.5	426	10.7	3.2	0	PD1/PDL1	12.3	0.5516	8.96685	1	0	1.27	1	1.21561	0	Q1	test
9127	Colorectal	2	Others	1	56.3888	1	36.5	1	IV	7.38	276	12.3	4.1	0	PD1/PDL1	7	0	6.72928	0	0	0.07	1	6.6694	0	Q3	test
8304	NSCLC	1	NSCLC	1	52.1369	1	31.2	1	IV	13.9	140	14.8	4.1	0	PD1/PDL1	9.7	0.4507	6.17495	0	0	2.09	1	12.1232	0	Q2	test
8268	NSCLC	1	NSCLC	0	53.1034	0	35	1	IV	1.32	200	13.5	3.9	0	PD1/PDL1	2	0.119	6.49171	1	0	0.23	0	20.731	0	Q4	test
9239	Endometrial	2	Others	1	67.4442	0	19.3	1	IV	3.78	227	10	3.6	0	PD1/PDL1	13.2	0.0749	2.54512	0	0	0.14	1	14.6858	0	Q2	test
10284	Mesothelioma	2	Others	1	69.3361	1	25.6	1	IV	5.25	351	10.5	3.7	0	PD1/PDL1	1.8	0.1634	5.31308	0	0	0.86	1	9.59343	0	Q1	test
8873	Renal	2	Others	1	42.2587	0	21	1	IV	1.83	271	13.4	4.7	0	PD1/PDL1	3	0.0332	7.86372	0	0	0	0	38.3737	0	Q4	test
9786	Sarcoma	2	Others	1	65.9658	1	22.8	1	IV	4.53	174	9.5	4.1	0	PD1/PDL1	1.8	0.2472	0	0	0	0.18	1	8.90349	0	Q2	test
9456	Bladder	2	Others	1	73.3963	0	39	1	IV	1.4	245	12.1	4	0	PD1/PDL1	14	0.0481	6.86188	0	0	0.06	0	14.4887	0	Q4	test
8691	NSCLC	1	NSCLC	1	76.1944	1	28.8	1	IV	4.94	217	11.2	3.8	0	PD1/PDL1	5.9	0.1934	6.06077	0	0	0.43	1	5.35524	0	Q2	test
9344	Melanoma	0	Melanoma	0	63.206	1	41.6	1	IV	4.92	318	13.7	4.1	1	Combo	30.7	0.2113	7.95948	0	0	0.21	0	18.8583	0	Q4	test
9383	NSCLC	1	NSCLC	1	83.1211	1	23.5	0	III	4.5	245	13.1	3.6	0	PD1/PDL1	0	0	7.13444	0	0	0	0	13.1088	0	Q2	test
9659	NSCLC	1	NSCLC	1	51.0609	1	21.2	1	IV	6.11	255	11.6	4.2	0	PD1/PDL1	1.8	0.4329	4.02578	1	0	2.49	1	6.53799	0	Q2	test
8351	Esophageal	2	Others	1	57.358	1	20.5	1	IV	1.12	178	10.5	4.3	0	PD1/PDL1	8.8	0.6346	7.78453	0	0	3.89	1	15.7043	0	Q3	test
9067	NSCLC	1	NSCLC	1	66.0698	1	29.3	1	IV	8	215	8.2	3.8	0	PD1/PDL1	24.6	0.6258	5.44199	0	0	5.28	1	21.3552	0	Q3	test
9386	NSCLC	1	NSCLC	1	54.1164	1	32.1	1	IV	7.75	172	14.7	3.5	0	PD1/PDL1	8.8	0.0969	5.69061	0	0	0.11	1	3.154	0	Q2	test
9739	Gastric	2	Others	0	47.1403	1	26.8	1	IV	2.36	214	12.9	4	0	PD1/PDL1	13.2	0.1734	3.7698	0	0	1.19	0	5.74949	0	Q4	test
8620	Sarcoma	2	Others	0	66.6858	1	29.2	1	IV	2.11	172	13.6	4.1	0	PD1/PDL1	3.5	0.2395	5.50829	0	0	0.15	0	18.037	0	Q4	test
8816	Melanoma	0	Melanoma	0	64.4627	1	27.5	1	IV	2.62	223	14.5	4.4	0	PD1/PDL1	10.5	0.3744	10.7569	0	0	0.13	0	29.6345	0	Q4	test
8907	NSCLC	1	NSCLC	1	63.9452	1	25.4	1	IV	5.75	236	11.1	3.8	0	PD1/PDL1	5.9	0.3969	8.99079	1	0	0.79	1	3.61396	0	Q2	test
10114	NSCLC	1	NSCLC	1	70.2122	0	28.9	1	IV	2.29	288	13.1	4.2	0	PD1/PDL1	8.8	0.1577	8.07182	0	0	0	0	11.5975	0	Q4	test
9842	Esophageal	2	Others	1	62.5681	1	27.3	1	IV	13.25	531	8.5	2.4	0	PD1/PDL1	4.4	0.2923	5.91529	1	0	0.44	1	0.821355	0	Q1	test
9643	Gastric	2	Others	1	47.0226	1	24	1	IV	6.18	167	12	3.5	1	Combo	2.6	0.0297	6.07182	0	0	0.21	0	2.23409	0	Q1	test
9036	NSCLC	1	NSCLC	1	67.9726	0	25.2	1	IV	2.22	188	12	3.9	0	PD1/PDL1	5.9	0.1299	4.8582	0	0	0.14	1	17.8727	0	Q3	test
10101	NSCLC	1	NSCLC	0	64.0438	1	29.9	1	IV	6.85	379	9.5	3.3	0	PD1/PDL1	76.4	0.347	8.41068	0	0	0.12	1	3.64682	0	Q3	test
9748	NSCLC	1	NSCLC	0	49.0294	0	25.9	1	IV	5.42	373	12.8	4	0	PD1/PDL1	7	0.3109	4.8895	0	0	0.26	1	11.5975	0	Q3	test
9613	NSCLC	1	NSCLC	1	74.642	1	19.1	1	IV	4.78	192	11.7	3.7	0	PD1/PDL1	75.5	0.1902	9.80479	1	0	0.38	0	19.7782	0	Q2	test
9316	Esophageal	2	Others	0	70.0917	1	30	0	III	5	244	14.6	4.3	0	PD1/PDL1	4.4	0.2546	6.60221	0	0	0.75	0	23.4579	0	Q4	test
10100	Endometrial	2	Others	1	61.8645	0	23.4	1	IV	9.43	288	9.7	3.5	0	PD1/PDL1	1.8	0	5.14733	0	0	0	1	1.97125	0	Q1	test
8519	NSCLC	1	NSCLC	1	63.7509	1	28.3	1	IV	3.63	165	11.3	4.3	0	PD1/PDL1	5.9	0.0029	5.8895	0	0	0	1	8.57495	0	Q3	test
9291	NSCLC	1	NSCLC	1	74.9131	0	30.7	1	IV	3	232	11.5	4	0	PD1/PDL1	5.3	0.3176	2.62983	0	0	0.12	0	17.117	0	Q3	test
9265	NSCLC	1	NSCLC	1	53.0951	1	28.9	0	III	14.86	437	11.5	3.6	0	PD1/PDL1	21.6	0.287	9.02578	0	0	1.6	0	29.2402	0	Q2	test
8461	Bladder	2	Others	1	73.8453	0	22.5	1	IV	7.6	158	9.2	4.1	0	PD1/PDL1	3.9	0.0855	10.3407	0	0	0.16	1	9.06776	0	Q3	test
8711	Hepatobiliary	2	Others	1	45.3005	0	35.7	1	IV	25	130	8.9	3.9	0	PD1/PDL1	13.8	0.0338	3.62983	0	0	0.41	0	24.115	0	Q2	test
8508	NSCLC	1	NSCLC	1	73.2457	1	30.5	1	IV	3.6	273	10.2	3.9	0	PD1/PDL1	0	0.0258	4.80847	0	0	0.39	1	27.0719	0	Q2	test
9471	Gastric	2	Others	0	61.3634	1	22.4	1	IV	4.4	382	10.1	3.5	0	PD1/PDL1	5.3	0.0038	6.61326	0	0	0.13	1	27.1376	0	Q2	test
9972	Melanoma	0	Melanoma	0	93.4018	1	18.9	0	III	5.33	153	11.9	4.1	0	PD1/PDL1	158.9	0.4022	5.39042	0	0	1.66	0	6.86653	0	Q3	test
8524	Pancreatic	2	Others	1	65.9548	1	30	1	IV	52	109	10.6	2.9	0	PD1/PDL1	4.4	0.3212	6.93554	1	0	0.31	1	0.985626	0	Q1	test
8379	NSCLC	1	NSCLC	1	69.1526	0	32.6	1	IV	10.56	338	10.1	3.3	0	PD1/PDL1	1	0	6.53039	0	0	0	1	8.80493	0	Q1	test
8718	NSCLC	1	NSCLC	1	48.7639	1	23	1	IV	7.05	301	11.9	3.4	0	PD1/PDL1	6.9	0.2743	0.953959	1	0	2.54	1	9.92197	0	Q1	test
8694	Gastric	2	Others	1	67.7947	1	17.6	1	IV	4.28	321	8.7	3.1	0	PD1/PDL1	5.3	0.1621	7.66667	1	0	0.7	1	4.63244	0	Q1	test
9966	NSCLC	1	NSCLC	1	70.245	0	23.3	1	IV	4.33	234	10.4	3.5	0	PD1/PDL1	16.7	0.3516	7.4733	0	0	1.34	1	1.34702	0	Q1	test
9326	Endometrial	2	Others	1	70.6283	0	26.9	1	IV	4.2	277	10	3.9	0	PD1/PDL1	29.8	0.0458	4.31492	0	1	15.75	0	24.8378	0	Q4	test
9475	Hepatobiliary	2	Others	1	38.078	0	22.8	1	IV	9.47	806	9.1	2.5	0	PD1/PDL1	1.8	0.2891	4.35359	0	0	0	1	1.9384	0	Q1	test
8355	Esophageal	2	Others	1	54.3847	1	24.5	1	IV	4.92	454	9.8	3.2	0	PD1/PDL1	3.5	0.0903	4.76611	0	0	0	1	23.5236	0	Q1	test
8951	Head & Neck	2	Others	1	29.024	1	30.5	1	IV	8	299	11.8	4.1	0	PD1/PDL1	4.4	0.246	4.5046	0	0	1.33	1	9.88912	0	Q2	test
10062	Endometrial	2	Others	1	66.3381	0	42.3	1	IV	3.33	347	9.1	2.9	0	PD1/PDL1	2.6	0.0094	7.53775	0	0	0	1	1.51129	0	Q1	test
8569	Renal	2	Others	0	61.7495	1	35.7	1	IV	4.8	286	12.3	4.6	1	Combo	7.9	0.1906	5.61326	0	0	0	0	44.8131	0	Q4	test
8584	NSCLC	1	NSCLC	1	77.2129	0	25	1	IV	7.71	350	8	3.1	0	PD1/PDL1	10.8	0.1682	6.17311	1	0	0	1	0.854209	0	Q1	test
9021	Sarcoma	2	Others	1	37.1773	1	29.9	1	IV	1.89	317	13.3	4.2	0	PD1/PDL1	0	0.0723	4.87661	0	0	0.12	1	12.7803	0	Q3	test
9112	NSCLC	1	NSCLC	1	73.7495	0	20	1	IV	12.67	353	12.3	3.5	0	PD1/PDL1	2.6	0.3658	8.02026	0	0	0.99	1	4.33676	0	Q1	test
8785	NSCLC	1	NSCLC	1	39.8768	1	21.8	1	IV	4.21	755	11.2	3.5	0	PD1/PDL1	2	0.0179	0	0	0	0	0	14.0287	0	Q1	test
9171	NSCLC	1	NSCLC	1	49.4456	1	21.8	1	IV	7.67	296	13.3	3.9	0	PD1/PDL1	14.9	0.2128	3.74033	1	0	0.12	1	21.0267	0	Q2	test
9093	Colorectal	2	Others	1	45.64	0	23.2	1	IV	5.58	241	10	3.8	0	PD1/PDL1	14	0.0108	7.11971	0	1	13.06	1	7.78645	0	Q2	test
8408	Breast	2	Others	1	62.5407	0	26.5	1	IV	6	306	10.6	4.1	0	PD1/PDL1	27.5	0.5269	6.89503	0	0	1.97	1	24.9692	0	Q4	test
8945	Melanoma	0	Melanoma	0	61.8152	1	34.3	0	III	4.06	164	14.7	3.5	0	PD1/PDL1	2.6	0.032	6.7256	0	0	0.07	0	27.5975	0	Q3	test
8435	Melanoma	0	Melanoma	0	73.8508	0	25	1	IV	2.8	205	12.4	4.1	0	PD1/PDL1	51.2	0.2033	9.38122	0	0	0.67	1	25.7577	0	Q4	test
9968	Esophageal	2	Others	1	62.9487	1	30.8	1	IV	1.83	229	10.8	3.6	0	PD1/PDL1	5.3	0.1708	8.16575	0	0	0.43	1	5.19097	0	Q2	test
9767	NSCLC	1	NSCLC	0	68.0657	0	28.9	1	IV	4.28	254	12.1	4.1	0	PD1/PDL1	24.6	0.2286	7.0884	0	0	0.11	0	15.6715	0	Q4	test
9231	Melanoma	0	Melanoma	0	43.0445	0	30.3	1	IV	3.94	486	11.4	3.7	1	Combo	73.7	0.3497	7.05893	0	0	0.21	0	20.3039	0	Q4	test
8547	Endometrial	2	Others	1	71.3758	0	23.6	1	IV	3.14	255	11.4	4	0	PD1/PDL1	3	0.2481	6.66298	0	0	0.8	1	13.1745	0	Q3	test
8309	NSCLC	1	NSCLC	1	68.5394	0	30.1	1	IV	6.29	216	12.6	3.4	0	PD1/PDL1	1	0.0073	7.80663	0	0	0.08	1	3.35113	0	Q1	test
10056	NSCLC	1	NSCLC	1	75.1841	0	30.4	1	IV	3.7	269	10	3.6	0	PD1/PDL1	13.2	0.2123	7.57459	0	0	0	1	5.05955	0	Q2	test
10098	NSCLC	1	NSCLC	1	66.3901	1	23.8	1	IV	1.71	409	11.1	3.3	0	PD1/PDL1	5.3	0.496	5.8453	0	0	1.27	0	11.2361	0	Q1	test
8308	NSCLC	1	NSCLC	1	58.5352	1	33.6	1	IV	5.33	243	13.9	4	0	PD1/PDL1	3	0.008	8.26151	0	0	0	1	7.62218	0	Q3	test
9100	NSCLC	1	NSCLC	1	53.7139	0	21.7	1	IV	2.69	271	10.5	3.9	0	PD1/PDL1	6.1	0.046	3.91344	0	0	0	1	12.3532	0	Q3	test
9020	NSCLC	1	NSCLC	1	62.4422	1	20.6	1	IV	3.5	176	13.8	3.8	0	PD1/PDL1	2.6	0.0495	4.70718	0	0	0	0	17.2156	0	Q2	test
8961	NSCLC	1	NSCLC	1	69.5989	1	30.9	1	IV	1.26	290	12.5	4	0	PD1/PDL1	6.9	0.005	6.89503	1	0	0.2	1	9.19918	0	Q3	test
9830	Melanoma	0	Melanoma	0	47.2197	1	38.2	1	IV	2.33	201	14.6	4.7	0	PD1/PDL1	4.4	0.3828	3.37201	0	0	0.56	0	20.7639	0	Q4	test
8847	Bladder	2	Others	1	74.8309	1	26.9	1	IV	6.89	157	12.2	4.5	1	Combo	6.1	0.6541	8.01842	0	0	1.46	0	13.7988	0	Q3	test
8720	Colorectal	2	Others	1	68.6105	0	23.5	1	IV	2	256	11	3.8	0	PD1/PDL1	3.9	0.0009	7.2744	0	0	0.08	0	32.4271	0	Q3	test
9783	Melanoma	0	Melanoma	0	81.5195	1	27.9	1	IV	1.58	156	10.7	3.7	1	Combo	4.4	0.4535	3.38674	0	0	1.97	1	11.7947	0	Q3	test
8629	Renal	2	Others	0	61.9877	1	30.8	1	IV	29.58	528	9.3	2.6	0	PD1/PDL1	7.9	0.0464	6.18785	0	0	0.17	1	23.4908	0	Q1	test
9728	NSCLC	1	NSCLC	0	78.7351	0	25.1	1	IV	4	341	12.2	3.2	0	PD1/PDL1	19.3	0.1231	6.48435	0	0	0	1	18.3655	0	Q3	test
8805	NSCLC	1	NSCLC	1	63.9097	1	30.1	1	IV	5.42	296	11.1	3.7	0	PD1/PDL1	1	0.0079	6.54144	0	0	0	1	12.9117	0	Q2	test
8405	Colorectal	2	Others	1	51.1677	0	34	1	IV	1.86	127	9.3	4	0	PD1/PDL1	5.9	0.2053	3.75691	0	0	0.42	1	2.85832	0	Q3	test
9727	Gastric	2	Others	1	59.6359	1	21	1	IV	8	300	11.1	3.1	0	PD1/PDL1	0	0.0099	4.56354	0	0	0	1	12.3203	0	Q1	test
9751	Bladder	2	Others	0	75.5264	1	21.5	1	IV	8.72	765	10.9	3	0	PD1/PDL1	6.1	0.1425	5.69061	1	0	0.08	1	8.57495	0	Q1	test
8326	Melanoma	0	Melanoma	0	58.5681	0	32.9	1	IV	1.68	204	15.1	4.2	1	Combo	13.2	0.384	4.76243	0	0	0.4	1	12.8131	0	Q4	test
8352	NSCLC	1	NSCLC	1	64.8186	1	27.2	1	IV	1.48	197	11.4	4.5	0	PD1/PDL1	4.4	0.0552	0	0	0	0.19	1	47.3101	0	Q3	test
10247	Mesothelioma	2	Others	1	77.8508	1	23.1	1	IV	2.53	201	14.6	3.8	0	PD1/PDL1	1	0.0242	3.99263	0	0	0	0	22.2752	0	Q3	test
8621	NSCLC	1	NSCLC	1	70.7461	1	27	1	IV	3.46	202	14.2	4.1	0	PD1/PDL1	4.9	0	4.88029	0	0	0	0	18.8255	0	Q3	test
8518	Pancreatic	2	Others	1	35.3703	1	16.2	1	IV	5.8	85	12	4.2	0	PD1/PDL1	3.9	0.0348	3.66483	0	0	0.38	0	4.96099	0	Q2	test
9322	Bladder	2	Others	0	73.2786	1	30.3	0	I	1.71	130	13.7	3.7	0	PD1/PDL1	7.9	0.0324	6.09945	0	0	0	0	17.1828	0	Q4	test
9684	NSCLC	1	NSCLC	1	61.3662	1	39.7	1	IV	4.22	166	13.2	4.5	0	PD1/PDL1	5.3	0.1176	3.86188	0	0	0.06	0	9.72485	0	Q3	test
8281	Bladder	2	Others	0	87.2854	1	26	1	IV	3.56	349	11.4	3.4	0	PD1/PDL1	4.4	0.745	8.15285	0	0	3.52	1	12.1232	0	Q2	test
9333	NSCLC	1	NSCLC	1	50.6639	0	37.1	1	IV	3.64	266	15.3	3.9	0	PD1/PDL1	0.9	0.0122	5.73112	0	0	0.56	0	22.538	0	Q3	test
8920	Gastric	2	Others	1	29.2183	1	22.9	1	IV	5.44	129	9.4	3.1	1	Combo	0	0.0017	7.79742	0	0	0	1	2.00411	0	Q1	test
9508	Gastric	2	Others	1	73.1006	0	34.1	1	IV	1.69	137	12.6	3.7	0	PD1/PDL1	3.5	0.428	9.99448	0	0	0.46	1	15.3429	0	Q3	test
8762	Renal	2	Others	1	46.7899	0	17.3	1	IV	6.14	481	9	3.4	0	PD1/PDL1	4.9	0.0026	7.1768	0	0	0.07	1	5.38809	0	Q1	test
9514	Renal	2	Others	1	53.295	1	29.7	1	IV	1.64	282	10.8	4	0	PD1/PDL1	4.4	0.1898	5.73665	0	0	0	1	4.17248	0	Q3	test
8865	Renal	2	Others	1	36.9227	0	17.3	1	IV	9.5	282	7.8	2.4	0	PD1/PDL1	0	0.191	8.24494	0	0	0.24	1	0.788501	0	Q1	test
9006	NSCLC	1	NSCLC	1	75.2964	0	24.2	1	IV	2.65	189	9.6	3.8	0	PD1/PDL1	3.9	0.0054	7.26151	0	0	0	0	20.8624	0	Q3	test
8549	Renal	2	Others	1	58.7543	0	22.9	1	IV	3.17	217	12	3.4	0	PD1/PDL1	1.8	0.0638	7.79006	0	0	0	1	7.95072	0	Q2	test
8944	Endometrial	2	Others	1	66.9596	0	26.3	1	IV	12.67	277	11	3.9	0	PD1/PDL1	3	0.0016	7.38306	0	0	0.15	0	15.8029	0	Q2	test
8465	NSCLC	1	NSCLC	1	74.5654	1	24.4	1	IV	6.14	206	11.1	3.6	0	PD1/PDL1	0.9	0.0283	9.30939	0	0	0	1	9.13347	0	Q2	test
8430	Ovarian	2	Others	1	47.8029	0	36.2	1	IV	3.57	204	10.4	4	0	PD1/PDL1	1	0.4673	8.24309	0	0	1.46	1	9.98768	0	Q2	test
9525	Bladder	2	Others	1	78.4011	0	35.5	1	IV	3.06	276	13.1	4.1	0	PD1/PDL1	16.7	0.1921	6.64641	1	0	0.33	0	28.0575	0	Q4	test
10070	NSCLC	1	NSCLC	0	67.4442	0	28.1	1	IV	5.47	351	14.3	3.7	0	PD1/PDL1	12.3	0.1364	4.96685	0	0	0	0	13.5688	0	Q3	test
9509	Esophageal	2	Others	0	47.3758	1	24.9	0	III	4.07	282	15.5	4.1	0	PD1/PDL1	0.9	0.0453	6.81215	0	0	0.06	1	14.8501	0	Q4	test
9481	SCLC	2	Others	1	62.82	1	27.2	1	IV	10.89	269	12.6	3.7	1	Combo	10.5	0.2468	6.10866	0	0	0	1	22.8665	0	Q2	test
10285	Mesothelioma	2	Others	1	71.2964	1	27.2	1	IV	2.62	160	11.1	3.8	0	PD1/PDL1	0.9	0.0836	5.12523	0	0	0.2	0	8.54209	0	Q3	test
9965	Renal	2	Others	0	46.7981	1	36.7	1	IV	5.3	212	14.6	4.5	0	PD1/PDL1	3.5	0.2824	5.79558	1	0	0	0	11.7947	0	Q4	test
8860	Renal	2	Others	1	58.4942	1	24.2	1	IV	2.7	198	14.6	3.9	0	PD1/PDL1	2.6	0.0511	7.95212	0	0	0.08	0	16.5585	0	Q3	test
8403	Hepatobiliary	2	Others	1	70.8118	0	21.9	1	IV	4.64	252	9.2	3.6	0	PD1/PDL1	3.5	0.316	2.46777	0	0	0.06	1	5.55236	0	Q1	test
8889	NSCLC	1	NSCLC	1	42.2341	0	33.1	1	IV	6.57	265	11.3	3.5	1	Combo	1	0.0028	6.58564	0	0	0	1	2.23409	0	Q1	test
9589	Colorectal	2	Others	1	48.1862	0	24.5	1	IV	2.78	360	12.7	4	0	PD1/PDL1	2.6	0.0096	8.05709	0	0	0.73	1	9.59343	0	Q3	test
8647	Endometrial	2	Others	0	52.6051	0	33	1	IV	6.22	247	7.6	3.8	0	PD1/PDL1	31.5	0.103	7.66298	0	1	25.62	0	39.0965	0	Q4	test
9887	NSCLC	1	NSCLC	1	65.1581	1	25.2	1	IV	9.89	283	9.7	3.7	0	PD1/PDL1	4.4	0.0105	7.12155	0	0	0	1	2.95688	0	Q2	test
8341	NSCLC	1	NSCLC	1	71.8549	1	37.8	0	III	2.7	151	13.4	4	0	PD1/PDL1	59	0.0763	8.11602	0	0	0.72	0	35.8768	0	Q4	test
8872	NSCLC	1	NSCLC	0	69.7741	1	27.5	1	IV	5.64	320	15.3	3.7	0	PD1/PDL1	1	0.6416	6.27072	0	0	2.43	1	0.62423	0	Q2	test
9817	Pancreatic	2	Others	1	61.347	0	29.7	1	IV	4.4	342	10.7	3.9	0	PD1/PDL1	2.6	0.3371	7.27808	1	0	1.19	1	2.00411	0	Q2	test
9570	Esophageal	2	Others	1	64.0767	1	28.8	1	IV	5	84	12.5	4	0	PD1/PDL1	11.4	0.2995	8.21731	1	0	0.5	0	18.1684	0	Q2	test
9494	Breast	2	Others	1	70.0999	0	18.6	1	IV	9.5	175	11.3	4.4	0	PD1/PDL1	4.4	0.5745	2.4733	0	0	1	0	11.039	0	Q2	test
8343	NSCLC	1	NSCLC	1	55.2909	0	28.4	1	IV	2.23	158	11.2	3.8	0	PD1/PDL1	12.8	0.054	6.22836	0	0	0.15	0	14.2916	0	Q3	test
9212	Gastric	2	Others	1	39.5975	1	24	1	IV	3.09	163	11.4	4.4	0	PD1/PDL1	2.6	0.1007	9.34622	1	0	0.43	0	14.9487	0	Q3	test
9254	NSCLC	1	NSCLC	1	53.9685	0	29.4	1	IV	3.03	455	10.2	4.1	0	PD1/PDL1	7	0.0643	7.14549	0	0	0.07	1	2.92402	0	Q3	test
8761	NSCLC	1	NSCLC	1	63.4114	0	15.8	1	IV	5.75	285	10.8	3.6	0	PD1/PDL1	5.9	0.0038	2.9337	0	0	0.2	1	0.985626	0	Q1	test
9088	Ovarian	2	Others	1	70.9185	0	26.3	1	IV	7.75	267	13.1	4.1	0	PD1/PDL1	5.3	0.0595	6.46593	0	0	0.13	1	7.72074	0	Q3	test
9210	NSCLC	1	NSCLC	1	53.3306	1	25.6	0	III	2.55	185	12.3	3.9	0	PD1/PDL1	4.4	0.327	8.03683	0	0	0.62	0	29.8973	0	Q3	test
9926	NSCLC	1	NSCLC	1	73.9439	0	27.4	1	IV	9.63	201	11	4.1	0	PD1/PDL1	9.7	0.2419	7.61694	1	0	0.23	0	15.3101	0	Q2	test
8940	Melanoma	0	Melanoma	0	73.4839	1	28.9	1	IV	2.36	193	12.1	4.3	0	PD1/PDL1	11.8	0.2442	4.51197	0	0	1.19	0	35.4825	0	Q4	test
8680	Head & Neck	2	Others	1	57.7714	1	19.8	1	IV	9.5	329	12.4	4.1	0	PD1/PDL1	25.6	0.1421	8.2302	0	0	0.8	1	18.0698	0	Q3	test
8830	Bladder	2	Others	1	74.6804	0	15.8	1	IV	10.7	548	8.3	3.9	0	PD1/PDL1	14	0.6043	5.34991	0	0	3.71	1	14.3244	0	Q1	test
10293	Mesothelioma	2	Others	1	67.2389	0	20.7	1	IV	3.41	348	12.9	3.9	0	PD1/PDL1	1.8	0.2324	2.81952	0	0	0.15	1	5.35524	0	Q2	test
9132	Head & Neck	2	Others	1	53.3388	1	33.2	1	IV	5.86	282	12.2	3.9	0	PD1/PDL1	1.8	0.1171	6.02947	0	0	0.35	1	9.88912	0	Q2	test
10237	Mesothelioma	2	Others	1	50.2587	0	20.9	1	IV	2.14	376	11.6	3.6	0	PD1/PDL1	0	0	7.78085	0	0	0	1	6.14374	0	Q2	test
9135	NSCLC	1	NSCLC	1	54.2204	0	23.6	1	IV	3.4	194	10.7	3.9	0	PD1/PDL1	1.8	0	7.1639	0	0	0.06	0	21.7166	0	Q3	test
8932	Esophageal	2	Others	0	55.488	1	23.7	1	IV	3.32	269	14.1	4.1	0	PD1/PDL1	5.3	0.1719	6.13812	1	0	0.41	0	25.462	0	Q4	test
9235	NSCLC	1	NSCLC	1	66.7981	1	23.4	1	IV	7.33	916	10.6	3.3	0	PD1/PDL1	14	0.0393	0	0	0	0	0	3.12115	0	Q1	test
8895	NSCLC	1	NSCLC	1	55.9562	1	24.8	1	IV	5.57	315	8.1	3.7	0	PD1/PDL1	11.8	0.5585	1.18232	0	0	1.84	1	4.20534	0	Q1	test
9642	Bladder	2	Others	0	50.8474	1	24.2	1	IV	6.25	243	12.7	3.8	0	PD1/PDL1	0.9	0.2593	7.51565	1	0	0.06	1	1.577	0	Q2	test
9565	Endometrial	2	Others	1	72.512	0	28.1	1	IV	0.83	159	9.2	3.6	1	Combo	7.9	0.4677	6.39042	0	0	1.45	1	12.7474	0	Q2	test
8843	Melanoma	0	Melanoma	0	51.2361	1	29.7	1	IV	19.18	238	13.8	3.6	1	Combo	53.1	0.3584	5.66483	0	0	1.74	0	41.1663	0	Q2	test
9998	NSCLC	1	NSCLC	1	76.0027	0	22.4	1	IV	6.94	248	12.7	3.5	0	PD1/PDL1	5.3	0.7328	7.42173	0	0	2.1	1	2.13552	0	Q1	test
8806	Ovarian	2	Others	1	34.4367	0	26.8	1	IV	18.33	135	8.5	2.2	0	PD1/PDL1	1.8	0.3183	5.73297	1	0	2.9	1	0.591376	0	Q1	test
8985	Breast	2	Others	1	36.4764	0	36.2	1	IV	2.56	328	10.3	4	0	PD1/PDL1	0.9	0.6619	4.32781	0	0	1.47	1	17.0842	0	Q2	test
8689	Sarcoma	2	Others	1	48.1068	1	29.4	1	IV	3.67	388	11.1	3.7	0	PD1/PDL1	2	0.3307	6.57643	0	0	0.64	1	29.7331	0	Q2	test
9486	Pancreatic	2	Others	1	70.3956	0	23.8	1	IV	31.5	116	11.1	2.5	0	PD1/PDL1	4.4	0.0055	5.37201	0	0	0	1	0.919918	0	Q1	test
8676	Head & Neck	2	Others	1	79.8001	1	23.1	1	IV	4.92	183	12.2	3.6	0	PD1/PDL1	5.3	0.0281	8.19521	0	0	0	1	15.7372	0	Q2	test
9569	Melanoma	0	Melanoma	0	74.9815	1	34.5	0	III	3.2	186	14.6	4.1	0	PD1/PDL1	17.6	0.2338	4.2965	0	0	0.07	0	18.924	0	Q4	test
8989	Esophageal	2	Others	1	66.3628	1	29.9	1	IV	2.8	110	9.3	3.8	0	PD1/PDL1	6.1	0.5546	7.8453	1	0	9.95	1	2.75975	0	Q2	test
9600	Melanoma	0	Melanoma	0	67.8439	0	50.7	1	IV	1.53	173	11.5	3.6	0	PD1/PDL1	7	0.0095	5.19705	0	0	0.06	0	25.7248	0	Q4	test
8606	Head & Neck	2	Others	1	75.3703	0	19.1	1	IV	7.2	170	9.5	3.9	0	PD1/PDL1	7	0.1035	6.89871	1	0	0.52	0	28.386	0	Q2	test
10039	Sarcoma	2	Others	1	61.6947	1	31.6	1	IV	8.33	187	7.7	3.4	0	PD1/PDL1	0	0.3564	4.83057	1	0	0.41	0	9.42916	0	Q1	test
8698	SCLC	2	Others	1	68.4545	0	29.4	0	III	2	236	12.1	3.9	1	Combo	13.2	0.6405	8.407	0	0	3.47	1	14.9487	0	Q3	test
9390	Colorectal	2	Others	1	27.4716	1	21.8	1	IV	8.75	191	14.1	4.5	1	Combo	8.8	0	9.15101	0	0	0	0	14.5216	0	Q3	test
9311	Gastric	2	Others	0	67.1294	0	26.4	1	IV	1.73	300	14.1	4	1	Combo	7	0.2128	1.78637	0	0	0	1	24.5421	0	Q4	test
10242	Mesothelioma	2	Others	1	34.8282	0	20.9	1	IV	12	364	8.8	3	1	Combo	10.5	0.364	0	1	0	6.14	1	7.06366	0	Q1	test
8854	NSCLC	1	NSCLC	1	55.1786	0	21.1	1	IV	8.22	333	9.5	3.6	0	PD1/PDL1	10.8	0.0628	4.77716	1	0	1.32	1	2.33265	0	Q1	test
9200	Melanoma	0	Melanoma	0	73.4894	0	30	1	IV	1.3	287	13	4.3	0	PD1/PDL1	2.6	0.2677	7.85083	0	0	0.46	1	4.86242	0	Q4	test
8625	NSCLC	1	NSCLC	1	73.0924	1	28.9	1	IV	11	395	10.8	4	0	PD1/PDL1	15.7	0.4541	5.76796	0	0	1.01	1	4.82957	0	Q2	test
9765	Gastric	2	Others	1	82.9076	0	23.7	1	IV	3.31	189	11.2	3.8	0	PD1/PDL1	2.6	0.0212	6.74217	0	0	0	1	5.55236	0	Q2	test
10107	NSCLC	1	NSCLC	0	75.4935	1	25.5	1	IV	5.85	292	11.8	3.7	0	PD1/PDL1	7.9	0.4707	6.55064	0	0	1.98	0	11.9918	0	Q2	test
9428	NSCLC	1	NSCLC	1	68.1177	1	38.2	0	III	2.5	129	11.4	3.9	0	PD1/PDL1	8.8	0.0664	5.70902	0	0	0	0	23.0965	0	Q3	test
8396	Head & Neck	2	Others	1	56.794	1	29.8	1	IV	10	198	13.2	4.2	0	PD1/PDL1	10.5	0.1979	7.42357	1	0	1.66	0	17.0185	0	Q2	test
9513	Endometrial	2	Others	1	51.9863	0	18.1	1	IV	2.86	223	12.6	4	0	PD1/PDL1	37.7	0.0118	6.16575	0	1	21.79	0	13.8645	0	Q4	test
9209	Renal	2	Others	1	42.4668	1	26.9	1	IV	3.56	382	9.9	3.5	0	PD1/PDL1	0.9	0.02	2.1418	0	0	0	0	18.2998	0	Q1	test
9237	Renal	2	Others	0	53.3142	1	28	1	IV	2	258	12.9	4.7	0	PD1/PDL1	5.3	0.0005	7.51381	1	0	0.07	0	25.7906	0	Q4	test
9236	Sarcoma	2	Others	1	66.0534	0	24.6	1	IV	2.56	283	10.6	3.8	0	PD1/PDL1	1.8	0.2972	8.20626	0	0	2.66	1	12.4517	0	Q3	test
9124	Gastric	2	Others	1	48.898	1	30.1	1	IV	14.67	166	9.7	4	1	Combo	8.8	0.0202	7.90055	0	0	0.08	1	14.5216	0	Q2	test
9338	NSCLC	1	NSCLC	1	67.4031	0	23	1	IV	4	315	12.5	3.9	0	PD1/PDL1	1.8	0.011	4.38122	0	0	0	1	3.35113	0	Q2	test
9595	Melanoma	0	Melanoma	0	69.3443	1	26.4	1	IV	2.27	372	12.6	4.4	1	Combo	5.3	0.1173	7.73297	0	0	0.21	0	27.1047	0	Q4	test
10249	Mesothelioma	2	Others	1	75.9726	1	27.8	1	IV	39	291	9	3	0	PD1/PDL1	2	0.1689	5.2523	0	0	0.16	1	1.87269	0	Q1	test
8561	Renal	2	Others	1	62.2368	0	19.9	1	IV	2.79	253	13.1	3.6	0	PD1/PDL1	6.9	0.0707	7.26519	0	0	0	0	37.9466	0	Q3	test
10125	NSCLC	1	NSCLC	0	83.3949	0	22	1	IV	11.13	333	10.8	3.8	0	PD1/PDL1	4.4	0.6516	6.42357	0	0	1.99	0	7.65503	0	Q2	test
9233	Bladder	2	Others	1	67.6961	1	37.4	1	IV	3.64	200	11.5	4.3	0	PD1/PDL1	7.9	0.0751	7.39963	0	0	0.2	0	27.4004	0	Q3	test
9824	Gastric	2	Others	0	72.6653	1	30.9	1	IV	4	314	12.2	4.2	1	Combo	6.1	0.1616	7.53039	1	0	0.71	0	20.4353	0	Q4	test
10035	NSCLC	1	NSCLC	1	76.178	0	24.1	0	III	6	147	9.4	3.9	0	PD1/PDL1	14.9	0.266	8.19521	0	0	0.97	0	12.4846	0	Q2	test
10030	NSCLC	1	NSCLC	0	57.4346	1	28.4	1	IV	4.92	303	13.8	4.1	0	PD1/PDL1	3.5	0.4741	8.92449	1	0	0.49	0	14.9487	0	Q3	test
9427	Bladder	2	Others	1	52.3751	0	20.9	1	IV	3.58	141	11	3.7	0	PD1/PDL1	16.7	0.1593	10.3481	0	0	0.37	1	15.5729	0	Q2	test
10084	Hepatobiliary	2	Others	1	65.9357	0	29.1	1	IV	4	302	10.6	3.5	0	PD1/PDL1	0.9	0.031	6.59853	0	0	0	0	8.31211	0	Q2	test
9401	Sarcoma	2	Others	1	43.5702	1	25.7	1	IV	5.89	229	12.6	3.9	0	PD1/PDL1	1.8	0.3887	7.76796	0	0	0.82	1	1.90554	0	Q2	test
10093	NSCLC	1	NSCLC	0	68.9446	1	20.6	1	IV	7.43	308	10.7	2.9	0	PD1/PDL1	15.8	0.3162	7.50829	1	0	0.94	1	2.59548	0	Q1	test
9138	Colorectal	2	Others	1	46.0616	1	29.2	1	IV	2.86	253	13.6	4.7	1	Combo	7.9	0.0959	4.31123	0	0	0.25	0	9.59343	0	Q4	test
9851	NSCLC	1	NSCLC	1	66.8118	0	29	1	IV	1.62	169	10.9	4.3	0	PD1/PDL1	12.3	0.2502	7.86556	0	0	0.14	0	14.0287	0	Q4	test
8753	NSCLC	1	NSCLC	1	57.4319	0	30.2	1	IV	4.64	258	12.8	4.2	0	PD1/PDL1	17.6	0.1612	3.91344	0	0	0.13	1	36.8624	0	Q4	test
10239	Melanoma	0	Melanoma	0	57.7632	1	46.5	0	III	2.79	103	11.2	4.3	0	PD1/PDL1	1	0.4703	6.62247	0	0	1.94	1	14.9815	0	Q4	test
9672	NSCLC	1	NSCLC	1	60.5558	1	25.1	1	IV	3.59	269	13.8	3.5	0	PD1/PDL1	8.8	0.4469	3.56538	0	0	1.65	0	23.8522	0	Q1	test
9102	Renal	2	Others	0	71.1348	1	37	1	IV	4.23	187	11.4	4.4	0	PD1/PDL1	4.4	0.2041	7.23389	0	0	0	1	32.9199	0	Q4	test
8804	NSCLC	1	NSCLC	1	66.4723	1	32.6	1	IV	5.9	256	9.7	3.4	0	PD1/PDL1	3	0.1985	6.93923	0	0	0.61	1	12.846	0	Q1	test
9439	Melanoma	0	Melanoma	0	61.0075	0	33.8	0	II	2.09	299	11.9	4	1	Combo	37.7	0.0077	7.88398	0	0	0	0	28.4846	0	Q4	test
9250	Renal	2	Others	1	61.974	1	25.4	1	IV	13.3	211	15.4	3.7	0	PD1/PDL1	3.5	0.0612	6.32597	0	0	0.29	1	9.29774	0	Q2	test
9792	NSCLC	1	NSCLC	1	45.0322	1	18.1	1	IV	9	346	9.5	3.3	0	PD1/PDL1	11.4	0.5716	6.36096	1	0	2.75	1	15.6715	0	Q1	test
8460	NSCLC	1	NSCLC	1	53.0267	0	33.8	1	IV	1.68	204	11.4	4.3	0	PD1/PDL1	17.7	0.4911	3.18785	1	0	3.99	1	21.8152	0	Q3	test
9954	NSCLC	1	NSCLC	1	75.258	0	26.4	0	III	6	278	12.1	3.9	0	PD1/PDL1	13.2	0.5333	7.40331	1	0	2.02	1	9.65914	0	Q2	test
9300	Hepatobiliary	2	Others	1	66.4668	1	17.8	1	IV	4.9	234	9.1	2.8	0	PD1/PDL1	2.6	0.1277	8.95396	1	0	0.06	0	9.36345	0	Q1	test
9498	NSCLC	1	NSCLC	1	66.1109	0	20	1	IV	7.25	381	10.1	3.3	0	PD1/PDL1	4.4	0.0508	5.83794	0	0	0	0	15.1129	0	Q1	test
8922	Ovarian	2	Others	1	68.4846	0	28.8	1	IV	2.67	235	10.8	3.7	0	PD1/PDL1	1.8	0.0539	8.01842	0	0	0	1	4.36961	0	Q3	test
8953	NSCLC	1	NSCLC	1	63.9589	0	24.8	1	IV	2.33	338	11.3	3.8	1	Combo	1	0.2585	5.58195	0	0	0.08	1	13.8316	0	Q3	test
8265	NSCLC	1	NSCLC	1	83.6386	1	28.7	1	IV	1.81	155	14.3	4.3	0	PD1/PDL1	2	0.0496	7.10681	0	0	0	0	10.9076	0	Q4	test
8908	NSCLC	1	NSCLC	1	60.9418	0	29.4	1	IV	4.6	317	11.9	3.9	0	PD1/PDL1	7	0.6453	6.33333	0	0	2.11	1	10.5791	0	Q2	test
10265	Mesothelioma	2	Others	1	81.3142	1	20.6	1	IV	29.75	456	10.4	3	0	PD1/PDL1	0.9	0.2085	7.72192	0	0	0.2	1	1.41273	0	Q1	test
10029	NSCLC	1	NSCLC	0	79.154	0	20	1	IV	4.77	357	10.2	3.8	0	PD1/PDL1	7	0.0137	4.75138	0	0	0	0	15.4086	0	Q3	test
8783	NSCLC	1	NSCLC	1	66.8227	1	28.7	1	IV	4.76	370	10.4	4.1	0	PD1/PDL1	6.1	0.4142	8.76059	0	0	1.81	1	12.846	0	Q2	test
9913	NSCLC	1	NSCLC	1	62.2286	1	23.3	1	IV	1.91	170	12.7	3.9	0	PD1/PDL1	6.1	0.1498	5.62615	0	0	0.07	0	15.8686	0	Q3	test
10269	Mesothelioma	2	Others	1	74.5161	1	23.9	0	III	3.6	159	14.3	4	0	PD1/PDL1	3.5	0.1703	4.57643	0	0	0	1	13.7331	0	Q3	test
9217	NSCLC	1	NSCLC	1	68.2491	1	24.7	1	IV	4.77	261	11.5	3.9	0	PD1/PDL1	18.4	0.2933	5.8361	0	0	0.36	0	29.0103	0	Q3	test
9811	Melanoma	0	Melanoma	0	62.5133	1	33.6	1	IV	3.53	261	15.4	4.4	0	PD1/PDL1	51.8	0.1385	7.38858	0	0	0.18	0	16.23	0	Q4	test
9188	Renal	2	Others	1	39.5838	1	27.7	1	IV	2.91	167	15.1	4.1	0	PD1/PDL1	1.8	0.0105	4.16943	0	0	0.78	1	24.6078	0	Q4	test
9637	NSCLC	1	NSCLC	1	53.8261	0	20.5	1	IV	4.36	213	9.8	3.9	0	PD1/PDL1	23.7	0.0717	9.10681	1	0	0.22	0	17.4784	0	Q4	test
9462	Renal	2	Others	1	68.512	1	28.8	1	IV	2.11	217	14.3	4.3	0	PD1/PDL1	4.4	0.3585	7.79374	1	0	2.73	1	9.00205	0	Q3	test
10021	Gastric	2	Others	0	64.5311	1	27.5	1	IV	5.92	267	9.9	3.6	0	PD1/PDL1	3.5	0.1448	8.05893	1	0	0.55	0	13.8316	0	Q2	test
8609	Gastric	2	Others	1	67.0746	1	23.9	1	IV	2.95	209	11.8	3.8	0	PD1/PDL1	5.9	0.494	7.12707	0	0	3.26	1	24.5749	0	Q2	test
8601	Gastric	2	Others	1	60.9802	1	31	1	IV	7.6	163	11.7	3.9	1	Combo	5.3	0.523	3.50092	0	0	3.4	0	1.9384	0	Q2	test
10127	Gastric	2	Others	0	64.0356	1	32.8	1	IV	6.82	212	9.2	3.6	0	PD1/PDL1	4.4	0.0519	6.57643	0	0	0	0	9.19918	0	Q2	test
9162	NSCLC	1	NSCLC	0	56.3477	1	23.4	1	IV	1.69	235	13.5	4.1	1	Combo	29.8	0.5062	6.41805	1	0	1.69	0	34.037	0	Q4	test
8909	NSCLC	1	NSCLC	0	82.601	0	26.6	1	IV	5.25	309	11.9	3.9	1	Combo	3.9	0.0032	5.98895	0	0	0	0	1.83984	0	Q3	test
9293	Endometrial	2	Others	1	74.9405	0	27.1	1	IV	4.5	235	9.9	3.7	1	Combo	4.4	0.2772	8.92449	0	0	0	1	11.7618	0	Q2	test
8348	SCLC	2	Others	1	63.7426	1	33.4	1	IV	3.69	307	12.9	4	1	Combo	14.8	0.6248	7.98895	0	0	1.44	1	11.5318	0	Q3	test
8793	Bladder	2	Others	1	74.2697	1	20.7	1	IV	6.12	242	10.9	3.7	0	PD1/PDL1	7	0.0484	7.13812	0	0	0.16	1	10.3819	0	Q2	test
8446	Gastric	2	Others	1	56.1451	1	18.9	1	IV	6.14	337	12.5	3.9	0	PD1/PDL1	4.9	0.0105	3.58195	1	0	0	1	1.74127	0	Q2	test
10019	Endometrial	2	Others	1	64.5969	0	26.5	0	III	7	281	10.7	4	0	PD1/PDL1	38.6	0.0048	6.26888	0	1	25.52	0	14.6201	0	Q4	test
8288	Renal	2	Others	1	50.8036	0	19.7	1	IV	4.9	184	12.8	4.3	0	PD1/PDL1	4.4	0.1826	7.09208	0	0	0	0	9.69199	0	Q3	test
9158	Breast	2	Others	1	33.3361	0	22	1	IV	2.67	244	12.1	4.6	0	PD1/PDL1	5.3	0.6324	7.58011	1	0	1.87	0	3.35113	0	Q3	test
8219	Gastric	2	Others	0	53.6591	1	29.1	1	IV	5.21	186	12.2	4.1	0	PD1/PDL1	0	0.2317	8.29282	0	0	0.14	1	18.8255	0	Q3	test
8967	Melanoma	0	Melanoma	0	57.3908	0	42.6	1	IV	2.89	217	12.4	4.5	1	Combo	7.9	0	7.11602	0	0	0	0	37.8152	0	Q4	test
8735	NSCLC	1	NSCLC	0	84.2081	0	18.6	1	IV	11.33	243	11.9	3.8	1	Combo	2	0	5.83978	0	0	0.25	1	7.95072	0	Q2	test
9384	Melanoma	0	Melanoma	0	78.8063	0	26	0	III	4	239	13.8	3.9	0	PD1/PDL1	0.9	0.002	3.37569	0	0	0	1	3.54825	0	Q4	test
9069	NSCLC	1	NSCLC	1	62.3409	1	26.2	1	IV	10.33	343	9.6	3.3	0	PD1/PDL1	10.5	0.2869	6.61142	0	0	0.52	1	17.1828	0	Q1	test
10079	NSCLC	1	NSCLC	0	75.2799	0	21.7	1	IV	13	692	9.4	3.3	0	PD1/PDL1	0.9	0	6.20994	0	0	0	1	2.66119	0	Q1	test
9034	Bladder	2	Others	1	68.9062	1	36.2	1	IV	3.5	205	12.7	3.9	0	PD1/PDL1	3.5	0.3826	7.38122	0	0	0.21	0	20.3696	0	Q3	test
10077	NSCLC	1	NSCLC	0	70.1711	1	20.7	1	IV	4.92	261	14.2	4	0	PD1/PDL1	8.8	0.239	8.52302	0	0	0.72	0	10.2834	0	Q3	test
9290	NSCLC	1	NSCLC	1	72.7611	1	31.1	1	IV	9.4	357	9.3	3.6	0	PD1/PDL1	6.1	0.0057	5.16022	0	0	0	1	3.94251	0	Q1	test
8868	Renal	2	Others	1	66.6612	0	30.5	1	IV	4.27	205	10.9	4.2	0	PD1/PDL1	2.6	0.0541	8.28729	0	0	0.08	0	25.2977	0	Q3	test
9958	NSCLC	1	NSCLC	0	61.0431	1	23.8	1	IV	13.67	484	11	3.3	0	PD1/PDL1	7	0.0111	8.09945	0	0	0	1	5.05955	0	Q1	test
8411	Hepatobiliary	2	Others	1	40.4298	1	25.6	1	IV	3.19	434	13.7	4	0	PD1/PDL1	9.8	0.1522	7.22652	0	0	4.95	1	5.05955	0	Q3	test
10276	Melanoma	0	Melanoma	0	60.7118	1	41.3	1	IV	1.73	268	11.8	4.5	1	Combo	0	0	5.59669	1	0	0.87	0	25.1006	0	Q4	test
8736	Head & Neck	2	Others	1	68.2628	0	29.4	1	IV	3.1	286	12.8	4.4	0	PD1/PDL1	1.8	0.3297	9.79742	0	0	0.84	0	14.9487	0	Q4	test
8475	Melanoma	0	Melanoma	0	67.7837	1	28.3	1	IV	4.18	183	12.8	4.2	1	Combo	16.7	0.2521	8.01105	0	0	0.88	1	5.71663	0	Q4	test
8965	NSCLC	1	NSCLC	1	68.1971	0	30.4	1	IV	4.19	275	11	3.6	0	PD1/PDL1	4.9	0.0005	6.86556	0	0	0	1	16.1643	0	Q2	test
9805	NSCLC	1	NSCLC	0	61.1499	0	21.7	1	IV	5.36	382	10.6	3.6	0	PD1/PDL1	4.4	0.0508	7.30387	0	0	0	0	22.3409	0	Q2	test
9984	Endometrial	2	Others	1	35.9288	0	36.9	1	IV	5.86	639	8.7	3.7	0	PD1/PDL1	15.8	0.0966	4.18416	0	1	14.88	0	9.59343	0	Q2	test
10124	Gastric	2	Others	0	64.2601	1	25.7	1	IV	1.87	276	10.6	3.3	0	PD1/PDL1	8.8	0.005	6.52486	0	0	0.05	0	8.77207	0	Q3	test
9725	Sarcoma	2	Others	1	66.9076	0	26.4	1	IV	1.07	211	13	4.1	0	PD1/PDL1	4.4	0.3915	8.18785	0	0	0.65	1	6.80082	0	Q3	test
8811	Pancreatic	2	Others	1	72.3258	1	24.8	1	IV	14.75	216	10	3.7	0	PD1/PDL1	1	0.6552	6.20994	1	0	3.06	0	13.4045	0	Q1	test
10091	NSCLC	1	NSCLC	0	82.36	0	31.3	1	IV	9.14	385	11.2	3.8	0	PD1/PDL1	0	0.001	8.34438	0	0	0	0	13.306	0	Q3	test
8615	Endometrial	2	Others	1	62.2998	0	22	1	IV	13.52	784	9.4	3.6	0	PD1/PDL1	7	0.1438	4.95948	0	0	0.3	0	26.4805	0	Q1	test
8794	Sarcoma	2	Others	1	18.3354	0	12.9	1	IV	1.17	134	10.3	4.2	0	PD1/PDL1	2	0.4772	7.20994	0	0	2.99	1	20.4025	0	Q2	test
8999	NSCLC	1	NSCLC	1	20.1177	1	21.9	1	IV	6.25	247	13.8	4.2	1	Combo	2	0.4184	5.81768	0	0	1.84	0	34.8583	0	Q2	test
8877	Pancreatic	2	Others	1	60.3066	1	23	1	IV	5.78	181	11.3	4.2	0	PD1/PDL1	3	0.0064	3.46225	0	0	0.08	1	5.94661	0	Q2	test
8812	Pancreatic	2	Others	1	30.3135	1	26.8	1	IV	1.99	166	11.9	4	0	PD1/PDL1	12.8	0.1909	7.22099	0	0	0.59	1	1.54415	0	Q3	test
9056	Melanoma	0	Melanoma	0	57.796	1	28.3	1	IV	7.64	226	9.8	2.7	0	PD1/PDL1	11.8	0.4975	5.64457	0	0	0.78	1	8.34497	0	Q1	test
9675	Melanoma	0	Melanoma	0	62.8528	1	25.1	1	IV	2.87	259	14.7	4	1	Combo	47.4	0.1496	7.70902	0	0	0.3	0	21.3224	0	Q4	test
9571	Ovarian	2	Others	1	51.1376	0	22.2	1	IV	6.2	394	10.5	3.8	0	PD1/PDL1	43.9	0.0081	5.71271	0	1	24.43	1	6.37372	0	Q4	test
9368	Bladder	2	Others	1	76.9719	0	31	1	IV	3.06	127	10.6	3.4	1	Combo	9.7	0.1672	6.35175	0	0	0.27	1	2.06982	0	Q2	test
8628	Melanoma	0	Melanoma	0	66.9678	0	26.8	1	IV	11.75	318	11.5	4	1	Combo	7	0.733	8.40147	0	0	1.75	1	2.39836	0	Q2	test
9433	Melanoma	0	Melanoma	0	73.6756	1	23.3	1	IV	14.25	211	12.3	3.2	0	PD1/PDL1	55.3	0.1493	7.1418	0	0	0.67	1	11.6961	0	Q1	test
8752	NSCLC	1	NSCLC	1	82.0315	0	21.9	1	IV	5	328	11.9	3.9	0	PD1/PDL1	9.8	0	4.35543	0	0	0	1	8.93634	0	Q2	test
9716	NSCLC	1	NSCLC	1	62.8063	1	21.7	1	IV	2.48	422	12.2	3.7	0	PD1/PDL1	6.1	0.3988	7.47514	1	0	1.98	1	2.46407	0	Q2	test
9163	NSCLC	1	NSCLC	1	74.0999	0	24.7	1	IV	2.29	90	9.3	3.1	0	PD1/PDL1	10.5	0.0013	5.63904	0	0	0	0	19.6468	0	Q1	test
9202	Pancreatic	2	Others	1	44.9692	0	21.4	1	IV	63	213	8.9	3.6	0	PD1/PDL1	1.8	0.3447	8.13812	0	0	0	1	3.38398	0	Q1	test
8765	Hepatobiliary	2	Others	0	76.3149	1	28.5	0	III	3.75	348	9.9	3.5	0	PD1/PDL1	6.9	0.1105	5.58748	0	0	0	1	5.32238	0	Q2	test
9821	NSCLC	1	NSCLC	0	75.8823	1	32.4	1	IV	3.55	185	16.2	3.9	0	PD1/PDL1	11.4	0.0012	3.32965	0	0	0	0	17.2485	0	Q4	test
8852	NSCLC	1	NSCLC	1	73.1116	0	19.7	1	IV	8.89	438	11.4	4.1	0	PD1/PDL1	3	0.1673	7.88214	0	0	0.38	1	8.14784	0	Q2	test
8793	Bladder	2	Others	1	74.2697	1	20.7	1	IV	6.12	242	10.9	3.7	0	PD1/PDL1	7	0.0484	7.13812	0	0	0.16	1	10.3819	1	Q2	test
8230	Bladder	2	Others	1	69.8371	1	23.9	1	IV	4.25	191	8.9	3.3	0	PD1/PDL1	8.8	0.2489	6.23204	0	0	0.96	1	6.76797	1	Q1	test
9827	Head & Neck	2	Others	1	30.0534	1	34.7	1	IV	32.17	496	11	3.2	0	PD1/PDL1	0	0.0005	5.19705	0	0	0	1	0.62423	1	Q1	test
9324	Hepatobiliary	2	Others	1	59.0582	1	35.3	1	IV	9.64	422	10.5	2.8	0	PD1/PDL1	2.6	0.2442	3.4954	0	0	0.14	1	5.4538	1	Q1	test
8532	Breast	2	Others	1	64.9281	0	19	1	IV	7.43	435	12.1	3.4	0	PD1/PDL1	7.9	0.7148	5.19705	0	0	2.78	1	3.02259	1	Q1	test
8372	Endometrial	2	Others	1	60.23	0	41.6	1	IV	1.79	151	13.9	4.2	0	PD1/PDL1	4.4	0.0408	3.85451	0	0	0.16	1	11.0719	1	Q4	test
10107	NSCLC	1	NSCLC	0	75.4935	1	25.5	1	IV	5.85	292	11.8	3.7	0	PD1/PDL1	7.9	0.4707	6.55064	0	0	1.98	0	11.9918	1	Q2	test
8415	Colorectal	2	Others	1	26.0397	1	19.9	1	IV	3.5	169	10.1	4.5	1	Combo	3.9	0.1169	8.52302	1	0	0.09	1	4.13963	1	Q3	test
8946	Gastric	2	Others	1	62.3956	1	17.8	1	IV	51.75	145	8.4	3	0	PD1/PDL1	7	0.2216	7.35175	1	0	1.79	1	2.59548	1	Q1	test
10269	Mesothelioma	2	Others	1	74.5161	1	23.9	0	III	3.6	159	14.3	4	0	PD1/PDL1	3.5	0.1703	4.57643	0	0	0	1	13.7331	1	Q3	test
9116	NSCLC	1	NSCLC	1	71.7235	1	26	1	IV	2.38	269	13.1	4	0	PD1/PDL1	7.9	0.0002	5.49908	0	0	0	0	20.6982	1	Q4	test
10074	NSCLC	1	NSCLC	1	28.1314	0	25.5	1	IV	1.44	342	11.9	4.1	0	PD1/PDL1	1.8	0.3539	7.52855	1	0	0.71	1	10.0205	1	Q3	test
8277	Gastric	2	Others	1	63.3374	1	28.6	1	IV	5.2	78	10.7	2.9	0	PD1/PDL1	4.4	0.013	7.55617	0	0	0	1	4.20534	1	Q1	test
9531	SCLC	2	Others	1	52.5229	0	20.7	0	III	3.11	312	10.7	4.3	1	Combo	7.9	0.5791	4.64641	0	0	5.07	0	19.384	1	Q3	test
9484	Colorectal	2	Others	1	46.1136	0	26.3	1	IV	1.28	388	8.3	3.2	0	PD1/PDL1	6.1	0.2137	8.27624	0	0	0.72	1	2.56263	1	Q1	test
10104	Sarcoma	2	Others	1	53.3005	1	28	1	IV	7.57	191	9.9	3.9	0	PD1/PDL1	7.9	0.2268	8.61694	0	0	0	0	11.9918	1	Q2	test
8756	Head & Neck	2	Others	1	75.039	1	24.7	1	IV	8	163	12	3.7	0	PD1/PDL1	5.3	0.0451	6.66851	0	0	0	0	23.5893	1	Q2	test
9441	NSCLC	1	NSCLC	1	61.0103	1	29.4	1	IV	4.91	312	11.1	3.7	0	PD1/PDL1	8.8	0.0022	9.28361	0	0	0	0	5.35524	1	Q2	test
9336	Sarcoma	2	Others	1	43.3484	1	32.9	1	IV	3.92	299	13.6	3.9	0	PD1/PDL1	0.9	0.0254	4.58932	0	0	0.06	1	9.00205	1	Q3	test
8945	Melanoma	0	Melanoma	0	61.8152	1	34.3	0	III	4.06	164	14.7	3.5	0	PD1/PDL1	2.6	0.032	6.7256	0	0	0.07	0	27.5975	1	Q3	test
8763	NSCLC	1	NSCLC	1	79.1239	1	28.9	1	IV	2.23	176	12.9	3.5	0	PD1/PDL1	17.7	0	7.27256	0	0	0.15	0	32.2628	1	Q4	test
9865	NSCLC	1	NSCLC	0	37.87	0	18.2	1	IV	37.5	301	8.7	3.3	0	PD1/PDL1	1.8	0.4476	7.03683	1	0	1.12	1	9.3963	1	Q1	test
8687	Melanoma	0	Melanoma	0	60.2601	1	33.8	1	IV	2.24	162	15.3	4.2	1	Combo	26.3	0.3187	4.93002	0	0	1.3	0	34.9569	1	Q4	test
9303	Gastric	2	Others	1	49.8645	1	32.1	1	IV	4.08	221	11.4	3.5	1	Combo	4.4	0.0358	0	0	0	0	0	19.2526	1	Q2	test
10035	NSCLC	1	NSCLC	1	76.178	0	24.1	0	III	6	147	9.4	3.9	0	PD1/PDL1	14.9	0.266	8.19521	0	0	0.97	0	12.4846	1	Q2	test
10250	Melanoma	0	Melanoma	0	78.4504	1	22.4	1	IV	5.67	501	9.8	2.8	1	Combo	1.8	0.3374	0.20442	0	0	0.85	1	24.115	1	Q1	test
9941	Sarcoma	2	Others	1	56.6653	1	27.6	1	IV	3.5	218	12.7	4.2	0	PD1/PDL1	4.4	0.525	5.98895	1	0	2.19	1	16.8214	1	Q2	test
8334	Ovarian	2	Others	1	75.4223	0	21.3	1	IV	7	278	10.8	3.7	0	PD1/PDL1	1.8	0.4761	6.78453	0	0	0.5	1	9.69199	1	Q1	test
8503	Hepatobiliary	2	Others	1	14.9432	1	17.4	1	IV	1.37	977	9.7	4.4	0	PD1/PDL1	0	0.0964	5.8232	0	0	0.07	1	12.1561	1	Q3	test
8633	Head & Neck	2	Others	1	61.7248	1	24.9	1	IV	13.2	288	9.9	3.5	0	PD1/PDL1	4.4	0.0009	6.26151	0	0	0.24	1	24.2136	1	Q1	test
9999	NSCLC	1	NSCLC	0	47.1841	0	18.8	1	IV	4.38	666	9.8	3.2	0	PD1/PDL1	13.2	0.596	6.94291	0	0	1.35	0	16.5585	1	Q1	test
9488	Esophageal	2	Others	1	54.7652	1	26.1	1	IV	6	284	11.2	4	0	PD1/PDL1	1.8	0.2792	5.11234	0	0	0.61	0	13.0103	1	Q2	test
9761	NSCLC	1	NSCLC	1	64.7912	0	19	1	IV	14.2	255	13.3	4.4	0	PD1/PDL1	0	0	5.37569	0	0	0	1	2.52977	1	Q3	test
9702	Melanoma	0	Melanoma	0	85.8289	1	29.8	1	IV	5.36	211	13.6	3.2	0	PD1/PDL1	6.1	0.1343	6.27072	0	0	0.28	1	4.53388	1	Q2	test
9416	NSCLC	1	NSCLC	1	58.2204	0	36.8	0	III	8.67	292	10.9	3.9	0	PD1/PDL1	6.1	0.2825	7.90424	1	0	0.51	1	14.2916	1	Q2	test
8918	Sarcoma	2	Others	1	76.5257	0	30	1	IV	3.45	215	12.7	4	1	Combo	3.5	0.2979	7.74217	0	0	0.61	0	5.51951	1	Q3	test
9166	NSCLC	1	NSCLC	1	64.8487	1	34.3	1	IV	3.22	326	10.8	3.6	0	PD1/PDL1	8.8	0.0133	6.07366	0	0	0.13	1	8.54209	1	Q2	test
9947	NSCLC	1	NSCLC	0	68.0411	1	32.7	1	IV	7.42	323	9.5	3.1	0	PD1/PDL1	16.7	0.0064	8.04052	1	0	0	0	16.8542	1	Q1	test
8236	Endometrial	2	Others	1	65.1855	0	30.8	1	IV	3.4	187	13.7	4.3	0	PD1/PDL1	0.9	0.0104	6.39227	0	0	0	0	19.9425	1	Q3	test
8642	Renal	2	Others	1	53.3552	0	20.2	1	IV	6.3	319	11.6	4	0	PD1/PDL1	1	0.4172	4.49724	0	0	1.36	1	11.1047	1	Q2	test
9937	Bladder	2	Others	0	59.822	1	34.1	0	II	4.12	399	14	3.7	0	PD1/PDL1	5.3	0.0884	7.53959	0	0	0.17	1	9.52772	1	Q3	test
9180	Melanoma	0	Melanoma	0	65.3032	1	25.6	1	IV	9.25	108	13.4	3.9	1	Combo	79.9	0.2845	5.2965	0	0	0.33	1	4.96099	1	Q2	test
9244	Bladder	2	Others	1	54.5572	0	38.7	1	IV	2	334	10.4	3.9	0	PD1/PDL1	7	0.1933	6.42357	1	0	0.07	1	7.58932	1	Q3	test
9386	NSCLC	1	NSCLC	1	54.1164	1	32.1	1	IV	7.75	172	14.7	3.5	0	PD1/PDL1	8.8	0.0969	5.69061	0	0	0.11	1	3.154	1	Q1	test
8859	NSCLC	1	NSCLC	0	45.7358	1	16.4	1	IV	2.17	651	12.9	4.1	1	Combo	19.7	0.5305	8.62247	0	0	1.63	1	12.5175	1	Q4	test
9836	Breast	2	Others	1	46.924	0	26.2	1	IV	3	189	11.9	3.7	0	PD1/PDL1	1.8	0.7712	7.97053	0	0	0.97	1	3.5154	1	Q2	test
9972	Melanoma	0	Melanoma	0	93.4018	1	18.9	0	III	5.33	153	11.9	4.1	0	PD1/PDL1	158.9	0.4022	5.39042	0	0	1.66	0	6.86653	1	Q4	test
8399	NSCLC	1	NSCLC	1	72.1615	0	29.3	1	IV	4.36	218	12.5	4.2	1	Combo	7.9	0.0994	8.71087	0	0	0	0	38.9322	1	Q3	test
9796	Melanoma	0	Melanoma	0	71.1157	1	25.5	1	IV	5.71	369	9.9	3.9	1	Combo	12.3	0.1062	8.50276	0	0	0.53	0	21.2567	1	Q3	test
8487	Sarcoma	2	Others	1	50.8884	1	32.9	1	IV	12.5	174	9.6	3.2	0	PD1/PDL1	0	0.1513	8.07919	0	0	0.56	1	6.34086	1	Q1	test
8827	Melanoma	0	Melanoma	0	69.8782	1	36.4	1	IV	2.31	140	14.4	3.8	0	PD1/PDL1	5.3	0.293	6.80295	0	0	0.64	0	18.7926	1	Q4	test
9561	Breast	2	Others	1	50.078	1	26.1	0	II	2.75	165	14.2	4	0	PD1/PDL1	36	0.2902	7.25599	0	0	0.68	0	9.65914	1	Q4	test
9131	Esophageal	2	Others	1	71.0253	1	26.4	1	IV	1.67	59	10.2	3.3	0	PD1/PDL1	5.3	0.0344	9.26519	0	0	0.2	1	2.85832	1	Q1	test
9857	NSCLC	1	NSCLC	0	70.9185	1	35.4	1	IV	3.6	545	8.1	2.7	0	PD1/PDL1	3.5	0.1062	8.7919	1	0	0	1	8.27926	1	Q1	test
8355	Esophageal	2	Others	1	54.3847	1	24.5	1	IV	4.92	454	9.8	3.2	0	PD1/PDL1	3.5	0.0903	4.76611	0	0	0	1	23.5236	1	Q1	test
8975	Melanoma	0	Melanoma	1	47.7755	1	27.9	1	IV	1.68	223	13.4	4	0	PD1/PDL1	11.8	0.4562	7.71455	1	0	1.52	1	3.54825	1	Q3	test
9154	Hepatobiliary	2	Others	1	65.4018	1	35.7	1	IV	3.38	104	10.6	4.2	0	PD1/PDL1	3.5	0.245	1.01105	0	0	0.16	0	14.3244	1	Q3	test
8270	Ovarian	2	Others	1	66.3819	0	23.3	1	IV	2.25	333	12.3	4	0	PD1/PDL1	1.8	0.6028	7.39779	1	0	3.01	1	7.06366	1	Q2	test
8936	NSCLC	1	NSCLC	1	68.9391	1	25.1	1	IV	23.58	342	12.7	3.5	0	PD1/PDL1	3	0.1386	7.93002	0	0	1.65	1	4.56674	1	Q1	test
9899	NSCLC	1	NSCLC	1	63.6605	0	21.2	1	IV	2	187	10.1	3.8	0	PD1/PDL1	0	0	9.31123	0	0	0	1	3.154	1	Q3	test
9276	Endometrial	2	Others	1	77.2676	0	28.7	1	IV	5.14	335	9.1	3.6	0	PD1/PDL1	44.8	0.0677	7.03315	0	1	40.49	1	6.27515	1	Q2	test
9097	Melanoma	0	Melanoma	0	66.9131	1	24.6	1	IV	3.93	404	12.9	3.8	1	Combo	1.8	0.2632	6.09761	0	0	1.92	1	10.9733	1	Q3	test
8434	Melanoma	0	Melanoma	0	72.334	0	34.7	0	III	2.09	200	12.9	4.1	0	PD1/PDL1	37.4	0.1995	7.47698	1	0	0.78	0	32.6571	1	Q4	test
8751	Melanoma	0	Melanoma	0	30.2533	0	21	0	III	1.35	216	12.2	4.3	0	PD1/PDL1	0	0.0017	8.69797	0	0	0	1	20.9281	1	Q4	test
9494	Breast	2	Others	1	70.0999	0	18.6	1	IV	9.5	175	11.3	4.4	0	PD1/PDL1	4.4	0.5745	2.4733	0	0	1	0	11.039	1	Q2	test
9078	Colorectal	2	Others	1	33.0623	1	21.8	1	IV	4	237	13.3	4.8	0	PD1/PDL1	7	0.1543	8.1989	0	0	0.12	1	6.6037	1	Q4	test
8871	NSCLC	1	NSCLC	1	62.4394	1	25.3	1	IV	10.33	316	12.6	3.9	0	PD1/PDL1	6.9	0.4341	0	0	0	1.55	1	0.887064	1	Q1	test
9042	Bladder	2	Others	0	78.7159	0	31.8	1	IV	3.71	363	12.2	3.4	0	PD1/PDL1	14	0.2225	2.9337	0	0	1.18	0	22.2752	1	Q2	test
9576	Melanoma	0	Melanoma	0	74.3135	1	31.9	0	III	8.8	253	13.7	4.4	0	PD1/PDL1	31.6	0.369	5.01657	0	0	0.11	0	15.54	1	Q4	test
9848	Melanoma	0	Melanoma	0	72.0274	1	25.2	1	IV	7.88	199	14.3	3.6	1	Combo	12.3	0.3299	8.18969	0	0	0.79	0	21.4538	1	Q2	test
9961	NSCLC	1	NSCLC	0	61.0267	0	25.8	1	IV	2.03	375	11.7	4.5	0	PD1/PDL1	5.3	0.0956	8.94291	0	0	0.26	0	17.0513	1	Q4	test
8804	NSCLC	1	NSCLC	1	66.4723	1	32.6	1	IV	5.9	256	9.7	3.4	0	PD1/PDL1	3	0.1985	6.93923	0	0	0.61	1	12.846	1	Q1	test
9842	Esophageal	2	Others	1	62.5681	1	27.3	1	IV	13.25	531	8.5	2.4	0	PD1/PDL1	4.4	0.2923	5.91529	1	0	0.44	1	0.821355	1	Q1	test
10075	NSCLC	1	NSCLC	1	71.039	1	31.6	0	III	4.75	139	13.3	4.5	0	PD1/PDL1	13.2	0.0128	6.41068	0	0	0.83	0	10.152	1	Q4	test
8666	NSCLC	1	NSCLC	1	49.3662	0	33.6	1	IV	3.67	234	12.9	3.9	0	PD1/PDL1	4.4	0.8014	5.8895	1	0	4.64	1	12.8131	1	Q2	test
9754	NSCLC	1	NSCLC	1	68.4216	0	27.9	1	IV	3.56	397	11.4	4.1	0	PD1/PDL1	1.8	0.2434	5.79926	0	0	0.78	1	6.80082	1	Q2	test
9860	NSCLC	1	NSCLC	1	93.4949	1	21	1	IV	2.43	229	9.9	3.3	0	PD1/PDL1	10.5	0.1779	7.47882	1	0	0.3	1	0.131417	1	Q1	test
9281	NSCLC	1	NSCLC	1	70.9788	0	36.8	1	IV	1.82	236	12.9	3.7	0	PD1/PDL1	5.3	0.0785	4.59484	0	0	0	1	4.04107	1	Q3	test
9016	Gastric	2	Others	1	43.4962	0	21.7	1	IV	1.56	272	11.1	4	1	Combo	3.5	0.0896	7.27072	0	0	0.35	1	3.8768	1	Q3	test
8781	Esophageal	2	Others	1	56.8843	1	28.9	1	IV	12.13	506	8.8	2.9	0	PD1/PDL1	7.9	0.1968	7.17311	1	0	3.01	1	1.41273	1	Q1	test
9841	NSCLC	1	NSCLC	1	62.1711	1	39.2	0	III	8.83	175	10.7	3.9	0	PD1/PDL1	32.5	0.7324	8.11786	1	0	1.43	1	10.4148	1	Q2	test
9765	Gastric	2	Others	1	82.9076	0	23.7	1	IV	3.31	189	11.2	3.8	0	PD1/PDL1	2.6	0.0212	6.74217	0	0	0	1	5.55236	1	Q2	test
9095	Bladder	2	Others	1	59.614	1	23.6	1	IV	4.78	153	11.7	4.1	0	PD1/PDL1	0.9	0.0124	7.35175	0	0	0	1	6.89938	1	Q3	test
10259	Melanoma	0	Melanoma	0	80.6708	1	29.7	1	IV	2.95	304	15.7	3.8	1	Combo	1	0.7596	7.06262	0	0	3.7	1	9.82341	1	Q3	test
9466	Esophageal	2	Others	1	31.5181	1	34.8	1	IV	5.14	260	10.7	4.1	1	Combo	7	0.0116	7.93738	0	0	0.07	0	22.1109	1	Q3	test
9070	Melanoma	0	Melanoma	1	70.3518	1	34	0	III	3	215	14.7	4.4	0	PD1/PDL1	41.3	0.096	6.66851	0	0	0	0	10.6776	1	Q4	test
9992	NSCLC	1	NSCLC	1	75.896	0	33	1	IV	4	176	11.7	4	0	PD1/PDL1	13.2	0.1529	7.60037	0	0	0.07	0	11.6632	1	Q3	test
8857	Sarcoma	2	Others	0	26.3901	1	20.7	1	IV	1.92	293	11.1	4.3	0	PD1/PDL1	0	0	3.3407	0	0	0	1	11.2033	1	Q4	test
9357	SCLC	2	Others	1	59.7563	0	19.9	1	IV	1.28	182	13.3	4.3	1	Combo	16.7	0.1813	3.50092	1	0	9.09	1	5.25667	1	Q4	test
9556	NSCLC	1	NSCLC	1	64.9829	0	39	1	IV	6.28	447	12.6	3.9	0	PD1/PDL1	16.7	0.0323	5.39595	0	0	0.18	0	24.8049	1	Q3	test
9202	Pancreatic	2	Others	1	44.9692	0	21.4	1	IV	63	213	8.9	3.6	0	PD1/PDL1	1.8	0.3447	8.13812	0	0	0	1	3.38398	1	Q1	test
9477	Colorectal	2	Others	1	49.2402	0	17.6	0	III	14.4	242	9.2	3.1	0	PD1/PDL1	7	0.0681	9.34991	0	0	0.15	0	8.90349	1	Q1	test
9207	NSCLC	1	NSCLC	0	60.7529	1	31.4	1	IV	2.58	250	14.5	4.4	1	Combo	4.4	0.4418	8.73297	0	0	1.79	0	34.1355	1	Q4	test
9772	NSCLC	1	NSCLC	1	41.8919	1	35.1	1	IV	4.2	240	11.1	3.4	0	PD1/PDL1	0.9	0.1538	7.30203	1	0	0.17	0	22.6694	1	Q1	test
10249	Mesothelioma	2	Others	1	75.9726	1	27.8	1	IV	39	291	9	3	0	PD1/PDL1	2	0.1689	5.2523	0	0	0.16	1	1.87269	1	Q1	test
9715	NSCLC	1	NSCLC	1	68.7009	0	30.9	1	IV	6.5	296	12.1	3.1	0	PD1/PDL1	6.1	0.0013	4.83057	0	0	0	0	10.9733	1	Q1	test
8540	Gastric	2	Others	1	41.577	1	17.8	1	IV	9.1	498	13.5	3.9	0	PD1/PDL1	0	0.0107	6.80847	0	0	0.09	1	1.01848	1	Q2	test
9735	Head & Neck	2	Others	1	63.5264	1	21.4	1	IV	6.14	449	8	3.4	0	PD1/PDL1	17.6	0.2718	3.52855	1	0	0.6	1	9.46201	1	Q1	test
9196	Melanoma	0	Melanoma	0	66.0424	1	37.6	1	IV	5.05	233	14.4	4	0	PD1/PDL1	36.9	0.1384	5.05157	0	0	0.61	0	27.8932	1	Q4	test
9201	Melanoma	0	Melanoma	0	31.885	1	33	1	IV	4.6	364	14	4	1	Combo	13.2	0.41	6.55985	0	0	2.15	0	33.4456	1	Q3	test
8437	Colorectal	2	Others	0	65.2293	1	26.8	1	IV	2.63	325	13	3.7	0	PD1/PDL1	89.5	0.1776	7.2523	0	1	42.22	0	44.3532	1	Q4	test
10290	Mesothelioma	2	Others	1	71.0828	1	26	1	IV	3.78	449	8.9	3.7	0	PD1/PDL1	1.8	0.0266	9.83425	0	0	0.06	1	2.79261	1	Q2	test
9373	Gastric	2	Others	0	62.8994	0	21	1	IV	9.33	439	9.2	3.5	0	PD1/PDL1	6.1	0.0369	7.56906	0	0	0.17	1	13.5688	1	Q2	test
9610	Bladder	2	Others	0	80.7611	0	29.5	1	IV	2.13	309	11.1	3.9	0	PD1/PDL1	6.1	0.238	7.17311	0	0	0.19	1	24.7064	1	Q4	test
9743	Breast	2	Others	1	58.8638	0	27.5	1	IV	4.75	170	9.3	3.9	0	PD1/PDL1	6.1	0.5283	3.85267	0	0	3.37	0	13.4702	1	Q2	test
9295	NSCLC	1	NSCLC	1	64.0548	0	25.1	1	IV	9.75	153	8.2	2.4	0	PD1/PDL1	6.1	0.1253	5.33517	0	0	0	1	0.394251	1	Q1	test
10252	Mesothelioma	2	Others	1	71.1595	1	28.8	1	IV	10.17	485	9.1	3.6	0	PD1/PDL1	2.6	0.2245	6.44936	0	0	0.53	1	11.6304	1	Q1	test
9224	Bladder	2	Others	1	70.486	1	23.1	1	IV	8.14	257	8.9	3.9	0	PD1/PDL1	4.4	0.3116	4.39227	0	0	0.67	1	2.06982	1	Q2	test
8718	NSCLC	1	NSCLC	1	48.7639	1	23	1	IV	7.05	301	11.9	3.4	0	PD1/PDL1	6.9	0.2743	0.953959	1	0	2.54	1	9.92197	1	Q1	test
10077	NSCLC	1	NSCLC	0	70.1711	1	20.7	1	IV	4.92	261	14.2	4	0	PD1/PDL1	8.8	0.239	8.52302	0	0	0.72	0	10.2834	1	Q3	test
9739	Gastric	2	Others	0	47.1403	1	26.8	1	IV	2.36	214	12.9	4	0	PD1/PDL1	13.2	0.1734	3.7698	0	0	1.19	0	5.74949	1	Q4	test
9109	Melanoma	0	Melanoma	1	60.835	1	20.3	1	IV	3.36	267	12.4	4	0	PD1/PDL1	19.7	0.4215	7.60221	0	0	0.55	1	1.577	1	Q3	test
9438	Gastric	2	Others	1	63.6441	1	35.5	1	IV	5.89	319	10.9	4	0	PD1/PDL1	6.1	0.1017	6.2523	1	0	0	1	8.34497	1	Q2	test
8278	Melanoma	0	Melanoma	0	71.3046	1	30.8	1	IV	5.88	203	10.3	4.3	0	PD1/PDL1	36	0.4017	7.30203	0	0	0.86	0	38.5051	1	Q4	test
9167	Melanoma	0	Melanoma	0	78.8474	1	23.9	1	IV	18.33	92	11.3	3.1	0	PD1/PDL1	2.6	0	5.81768	0	0	0	1	0.492813	1	Q1	test
8233	SCLC	2	Others	1	79.258	0	22.7	1	IV	5.4	268	10	4.1	0	PD1/PDL1	15.8	0.6857	6.26703	0	0	3.01	0	16.0986	1	Q2	test
9041	NSCLC	1	NSCLC	0	64.2272	1	27.2	1	IV	4.38	350	11.7	3.6	1	Combo	7	0.3434	6.35727	0	0	2.48	1	10.0862	1	Q2	test
8369	Renal	2	Others	0	71.7645	1	34.6	1	IV	3.56	187	17.5	4.3	1	Combo	9.8	0.3368	4.87845	0	0	0.08	0	49.9713	1	Q4	test
8971	NSCLC	1	NSCLC	0	72.9172	1	30.3	1	IV	5.75	346	10.5	3.1	1	Combo	5.9	0.0221	3.04972	0	0	0	1	0.492813	1	Q1	test
9837	Esophageal	2	Others	0	74.7269	0	28.8	1	IV	5.64	264	9.2	3.6	0	PD1/PDL1	4.4	0.5417	5.48066	1	0	1.78	0	19.3183	1	Q1	test
9673	Sarcoma	2	Others	1	55.6277	1	25	1	IV	16.5	388	10.9	3.5	0	PD1/PDL1	2.6	0.0554	7	1	0	3	0	7.98357	1	Q1	test
8447	Head & Neck	2	Others	1	40.9035	1	20.9	1	IV	10.67	285	9.1	3.7	0	PD1/PDL1	1	0.003	7.29282	0	0	0	1	3.41684	1	Q2	test
8332	SCLC	2	Others	1	68.5147	1	23.1	1	IV	9	263	10	4	0	PD1/PDL1	8.9	0.7832	8.48066	0	0	3.52	1	1.64271	1	Q2	test
9407	NSCLC	1	NSCLC	1	71.6359	1	26.3	1	IV	7	279	9.1	3.7	0	PD1/PDL1	6.1	0.0266	2.23573	0	0	0	0	14.3573	1	Q2	test
9369	NSCLC	1	NSCLC	1	71.7645	1	21.3	1	IV	2.5	181	12.4	4	0	PD1/PDL1	3.5	0.2061	7.18969	0	0	1.12	1	1.70842	1	Q3	test
8403	Hepatobiliary	2	Others	1	70.8118	0	21.9	1	IV	4.64	252	9.2	3.6	0	PD1/PDL1	3.5	0.316	2.46777	0	0	0.06	1	5.55236	1	Q1	test
8932	Esophageal	2	Others	0	55.488	1	23.7	1	IV	3.32	269	14.1	4.1	0	PD1/PDL1	5.3	0.1719	6.13812	1	0	0.41	0	25.462	1	Q4	test
9826	NSCLC	1	NSCLC	1	49.6537	0	27	1	IV	4.33	179	9.3	4.3	0	PD1/PDL1	2.6	0.2484	8.25414	0	0	0.47	1	2.03696	1	Q3	test
9934	NSCLC	1	NSCLC	0	65.3224	0	27.4	1	IV	5	235	13.1	3.9	0	PD1/PDL1	0.9	0.0022	4.64825	0	0	0	0	19.0883	1	Q3	test
9967	Sarcoma	2	Others	1	69.6619	0	21	1	IV	5.86	200	11.5	4	1	Combo	2.6	0.1386	6.10497	0	0	2.07	1	6.96509	1	Q2	test
9251	NSCLC	1	NSCLC	1	75.1211	1	24.1	1	IV	10	412	8	2.7	0	PD1/PDL1	9.7	0.0733	3.22652	0	0	0.29	1	7.12936	1	Q1	test
9783	Melanoma	0	Melanoma	0	81.5195	1	27.9	1	IV	1.58	156	10.7	3.7	1	Combo	4.4	0.4535	3.38674	0	0	1.97	1	11.7947	1	Q3	test
8283	Melanoma	0	Melanoma	0	76.3888	1	24.2	1	IV	1.91	118	7.1	4	1	Combo	36	0.0978	9.87477	0	0	0.27	0	28.6817	1	Q4	test
8860	Renal	2	Others	1	58.4942	1	24.2	1	IV	2.7	198	14.6	3.9	0	PD1/PDL1	2.6	0.0511	7.95212	0	0	0.08	0	16.5585	1	Q3	test
8890	SCLC	2	Others	1	65.3443	1	27.1	1	IV	3	122	8.6	4.1	1	Combo	5.9	0.3384	5.23941	1	0	1.09	1	23.0965	1	Q2	test
8525	NSCLC	1	NSCLC	0	49.2019	0	27.8	1	IV	2.22	256	12.7	4.2	0	PD1/PDL1	6.9	0.124	5.90239	0	0	0.25	1	36.7639	1	Q4	test
9215	Melanoma	0	Melanoma	0	72.6051	1	25.7	1	IV	13.55	379	9.2	2.9	1	Combo	36.9	0.076	9.92634	1	0	0.06	1	1.83984	1	Q1	test
8665	NSCLC	1	NSCLC	1	32.3696	0	34.8	1	IV	4.31	300	9.9	4.2	0	PD1/PDL1	3	0.3587	6.83978	0	0	0.09	0	3.48255	1	Q3	test
8592	Breast	2	Others	1	31.4114	0	33	1	IV	9.29	286	11.3	4.3	0	CTLA4	4.9	0.1956	8.39595	0	0	0.18	1	13.8316	1	Q3	test
9590	Hepatobiliary	2	Others	1	64.3778	1	22.2	1	IV	7	128	10.7	4	0	PD1/PDL1	7	0.2786	9.51013	0	0	0.8	0	21.4867	1	Q2	test
8923	Ovarian	2	Others	1	65.2786	0	21.6	1	IV	9.75	233	11.8	3.7	0	PD1/PDL1	7.9	0.1019	0	0	0	0	1	1.97125	1	Q1	test
8582	Endometrial	2	Others	1	72.0082	0	30.8	1	IV	6.67	315	12	3.8	0	PD1/PDL1	5.3	0.0637	8.59484	0	0	0	1	7.58932	1	Q2	test
10013	NSCLC	1	NSCLC	0	67.2745	0	20.6	1	IV	4.75	532	11.4	3.6	0	PD1/PDL1	0.9	0.0053	6.57274	0	0	0.06	0	15.1786	1	Q2	test
9147	Melanoma	0	Melanoma	0	69.3333	1	28.2	1	IV	2.73	165	13.4	4.4	0	PD1/PDL1	51.8	0.2232	4.38674	0	0	0.31	0	13.4045	1	Q4	test
9974	Endometrial	2	Others	1	71.1129	0	25.8	1	IV	3.83	293	10	3.1	0	PD1/PDL1	22.8	0.0687	7.54696	0	0	0.19	0	16.5585	1	Q1	test
9559	NSCLC	1	NSCLC	0	71.1622	1	27.3	1	IV	2.82	255	13.4	4.2	0	PD1/PDL1	6.1	0.069	6.09208	0	0	0	0	14.5873	1	Q4	test
8274	Bladder	2	Others	0	64.8953	1	32.2	1	IV	11.5	340	9	2.9	0	PD1/PDL1	13.2	0.3719	2.39042	0	0	1.18	0	24.7721	1	Q1	test
9177	NSCLC	1	NSCLC	0	53.9658	0	22.3	1	IV	3	294	13.5	3.8	1	Combo	0.9	0.0044	8.17127	0	0	0	0	34.5298	1	Q4	test
8797	Head & Neck	2	Others	1	34.4531	1	20.4	1	IV	12.5	405	12.9	4	0	PD1/PDL1	8.8	0.2332	1.55801	1	0	0.78	0	6.20945	1	Q1	test
9107	NSCLC	1	NSCLC	0	77.7002	1	28.4	1	IV	2.05	263	14.1	4.1	1	Combo	7	0.0536	7.60405	1	0	0.21	0	33.807	1	Q4	test
8404	Melanoma	0	Melanoma	0	86.7379	1	20.3	0	III	4.55	283	13.5	4.2	0	PD1/PDL1	1.8	0.5208	9.87477	0	0	3.25	0	31.0144	1	Q3	test
9000	Sarcoma	2	Others	0	63.9452	1	37.1	1	IV	3.13	188	15	4.3	0	PD1/PDL1	0	0.003	6.81768	0	0	0	0	8.47639	1	Q4	test
9189	NSCLC	1	NSCLC	0	88.2601	0	18.3	1	IV	7.17	555	12.5	3.1	0	PD1/PDL1	5.3	0.0024	9.39411	0	0	0.06	0	16.2957	1	Q1	test
8873	Renal	2	Others	1	42.2587	0	21	1	IV	1.83	271	13.4	4.7	0	PD1/PDL1	3	0.0332	7.86372	0	0	0	0	38.3737	1	Q4	test
9955	NSCLC	1	NSCLC	1	71.05	1	27.6	1	IV	3.83	201	10.7	3.2	0	PD1/PDL1	7.9	0.3237	4.01105	0	0	0.19	1	6.01232	1	Q1	test
9235	NSCLC	1	NSCLC	1	66.7981	1	23.4	1	IV	7.33	916	10.6	3.3	0	PD1/PDL1	14	0.0393	0	0	0	0	0	3.12115	1	Q1	test
8933	NSCLC	1	NSCLC	0	62.2478	0	18.6	1	IV	2.8	213	13	3.9	1	Combo	1	0.0114	3.96685	0	0	0.14	0	39.2608	1	Q4	test
9940	Endometrial	2	Others	1	72.1725	0	25	1	IV	8.4	305	11.6	3.6	0	PD1/PDL1	0.9	0.001	5.30939	0	0	0	1	8.31211	1	Q1	test
10099	Endometrial	2	Others	1	71.0445	0	22.3	1	IV	8.5	402	10.7	3.9	0	PD1/PDL1	34.2	0.0536	8.57827	0	1	26.41	0	12.4846	1	Q3	test
8662	Pancreatic	2	Others	1	71.5811	0	21.1	0	III	8.29	117	12.3	3.9	1	Combo	3	0.0219	3.92634	0	0	0.16	1	7.35934	1	Q2	test
10093	NSCLC	1	NSCLC	0	68.9446	1	20.6	1	IV	7.43	308	10.7	2.9	0	PD1/PDL1	15.8	0.3162	7.50829	1	0	0.94	1	2.59548	1	Q1	test
9733	NSCLC	1	NSCLC	1	73.9521	1	26.7	1	IV	3.29	190	14.1	3.9	0	PD1/PDL1	12.3	0.0405	8.1547	0	0	0	1	2.39836	1	Q4	test
10111	Pancreatic	2	Others	1	46.5681	1	30.3	1	IV	8.64	208	13.4	3.6	0	PD1/PDL1	0	0.1801	10.5083	0	0	0.06	0	9.29774	1	Q2	test
8970	Ovarian	2	Others	1	65.796	0	32.1	1	IV	3.64	116	9.9	3.7	1	Combo	0	0.0013	3.85267	0	0	0	1	2.62834	1	Q2	test
8464	Head & Neck	2	Others	1	69.0951	1	31.7	1	IV	8.43	234	12.4	4	0	PD1/PDL1	5.3	0.0351	4.57643	0	0	0.24	1	14.1273	1	Q2	test
9296	NSCLC	1	NSCLC	1	73.9521	1	29.3	1	IV	0.42	133	8.8	3.8	0	PD1/PDL1	1.8	0.1143	2.19337	0	0	0	1	6.37372	1	Q3	test
8897	NSCLC	1	NSCLC	1	70.976	0	23.6	1	IV	6.5	285	14.4	3.9	0	PD1/PDL1	7.9	0.0681	8.61694	0	0	0	1	6.43943	1	Q3	test
8340	Esophageal	2	Others	1	58.8966	0	19.4	1	IV	8.71	385	11.5	3.9	0	PD1/PDL1	6.9	0.2441	8.39595	1	0	0.89	1	2.75975	1	Q1	test
8460	NSCLC	1	NSCLC	1	53.0267	0	33.8	1	IV	1.68	204	11.4	4.3	0	PD1/PDL1	17.7	0.4911	3.18785	1	0	3.99	1	21.8152	1	Q4	test
8856	NSCLC	1	NSCLC	1	74.3901	0	21.9	1	IV	4	194	12	3.9	0	PD1/PDL1	6.9	0.2172	6.66298	1	0	0.88	1	7.16222	1	Q2	test
9791	Sarcoma	2	Others	1	54.768	1	26.6	1	IV	4.35	450	10.5	3.6	0	PD1/PDL1	0.9	0.0006	6.62615	0	0	0	0	10.809	1	Q2	test
9774	Melanoma	0	Melanoma	0	67.3265	0	24.3	1	IV	3.2	272	12.6	4	0	PD1/PDL1	4.4	0.3727	5.89871	0	0	0.85	0	19.154	1	Q3	test
8997	NSCLC	1	NSCLC	1	71.1294	1	26.7	1	IV	2.88	438	11.3	4.1	0	PD1/PDL1	5.3	0.005	4.00921	0	0	0	1	5.94661	1	Q3	test
8789	NSCLC	1	NSCLC	1	69.0376	0	37.7	1	IV	16.5	142	7.8	2.7	0	PD1/PDL1	6.9	0.1846	5.86004	1	0	0.16	1	0.919918	1	Q1	test
10084	Hepatobiliary	2	Others	1	65.9357	0	29.1	1	IV	4	302	10.6	3.5	0	PD1/PDL1	0.9	0.031	6.59853	0	0	0	0	8.31211	1	Q1	test
8938	Gastric	2	Others	1	25.6756	1	21.9	1	IV	6.85	260	11.8	3.5	1	Combo	3	0.3445	6.50829	0	0	1.37	1	0.689938	1	Q1	test
8829	Melanoma	0	Melanoma	1	71.8193	1	31.5	1	IV	2.14	225	12.4	4.1	1	Combo	11.8	0.3425	3.45304	1	0	1.32	0	31.2444	1	Q3	test
9468	Renal	2	Others	1	74.5873	0	31.8	1	IV	4.92	242	13.4	3.9	0	PD1/PDL1	6.1	0	4.32413	0	0	0.07	1	5.68378	1	Q3	test
9005	Head & Neck	2	Others	1	61.2156	1	26.5	1	IV	7.75	249	13.8	4.1	0	PD1/PDL1	0	0.3858	6.81768	0	0	1.36	1	14.2587	1	Q2	test
8281	Bladder	2	Others	0	87.2854	1	26	1	IV	3.56	349	11.4	3.4	0	PD1/PDL1	4.4	0.745	8.15285	0	0	3.52	1	12.1232	1	Q1	test
9806	Breast	2	Others	1	46.5462	0	37.9	1	IV	0.8	332	12.5	4.2	0	PD1/PDL1	5.3	0.6079	6.02578	0	0	3.08	0	11.729	1	Q4	test
8914	Sarcoma	2	Others	0	61.5222	0	28.9	1	IV	3	243	14.7	4.4	0	PD1/PDL1	1.8	0.2928	3.97053	0	0	1.01	0	12.0246	1	Q4	test
9682	Melanoma	0	Melanoma	0	49.0431	1	29.1	1	IV	3.4	222	14.5	4.1	1	Combo	4.4	0.3702	7.53407	0	0	0.93	1	14.2916	1	Q4	test
8562	NSCLC	1	NSCLC	1	58.3573	0	22.3	1	IV	2.5	180	12.9	4.7	0	PD1/PDL1	4.9	0.07	4.35175	0	0	0.32	1	21.4867	1	Q4	test
9789	Endometrial	2	Others	1	72.5092	0	29.1	1	IV	7.67	231	8.4	3.9	0	PD1/PDL1	4.4	0	7.85635	0	0	0	0	12.4189	1	Q3	test
8864	Sarcoma	2	Others	1	45.0897	0	17.8	1	IV	13.5	202	11.2	3.4	0	PD1/PDL1	1.8	0.3726	5.24494	1	0	2.01	1	1.28131	1	Q1	test
9620	Esophageal	2	Others	1	68.794	1	26.6	1	IV	5.42	157	8.6	3.5	0	PD1/PDL1	6.1	0.6718	7.55617	1	0	3.18	1	0.854209	1	Q1	test
8617	NSCLC	1	NSCLC	1	78.0041	0	31.9	1	IV	2.92	297	12.4	3.8	0	PD1/PDL1	3.5	0.1239	4.88029	1	0	0.2	1	10.1191	1	Q2	test
8745	Melanoma	0	Melanoma	0	60.052	1	25.5	1	IV	5.11	189	15.5	4.3	1	Combo	64.1	0.0615	7.11602	0	0	0.36	0	25.4292	1	Q4	test
9257	NSCLC	1	NSCLC	1	66.8474	0	31.1	1	IV	4.38	239	9.2	3.4	0	PD1/PDL1	5.3	0.0661	7.21731	0	0	0	0	23.7207	1	Q1	test
9485	Bladder	2	Others	0	63.7399	0	24.6	1	IV	2.35	310	12.7	4.3	0	PD1/PDL1	22.8	0.4056	5.22284	0	0	0.93	0	24.3778	1	Q4	test
9781	Colorectal	2	Others	0	31.9671	1	23.8	0	III	4.3	116	10.5	4.1	0	PD1/PDL1	368.6	0.0262	4.46041	0	1	42.04	0	16.9528	1	Q4	test
8439	Pancreatic	2	Others	1	63.77	1	20.8	1	IV	8.33	541	11.5	3.7	1	Combo	3	0	3.75138	1	0	0.13	1	2.7269	1	Q1	test
9226	NSCLC	1	NSCLC	1	82.6831	0	22.2	1	IV	5.11	66	11.2	4.1	0	PD1/PDL1	11.4	0.0514	7.12707	1	0	0.15	1	6.17659	1	Q2	test
9737	NSCLC	1	NSCLC	1	65.5633	1	26.2	0	III	4	118	10.9	4.1	0	PD1/PDL1	8.8	0.2277	4.25783	0	0	0.71	0	18.2012	1	Q2	test
9310	NSCLC	1	NSCLC	1	79.5318	0	31.9	1	IV	6.23	214	10.1	3.1	0	PD1/PDL1	9.7	0.1313	6.20626	0	0	0.64	1	8.44353	1	Q1	test
9740	Hepatobiliary	2	Others	1	57.5496	1	32.2	1	IV	14	110	10.4	3.6	0	PD1/PDL1	16.7	0.0977	8.26703	0	0	8.94	0	16.3943	1	Q1	test
9873	NSCLC	1	NSCLC	1	61.2074	1	29.7	1	IV	4.42	380	11.4	3.4	0	PD1/PDL1	4.4	0.1348	8.80663	0	0	0.09	1	2.92402	1	Q1	test
9461	Bladder	2	Others	1	69.4264	1	25.3	1	IV	4.69	200	9.4	3.9	0	PD1/PDL1	7	0.0697	6.01105	0	0	0	1	6.76797	1	Q2	test
9564	Melanoma	0	Melanoma	0	81.1964	1	24.8	1	IV	4.73	330	13.6	3.6	0	PD1/PDL1	44.8	0.4874	8.24125	0	0	1.72	1	10.9076	1	Q4	test
8307	Renal	2	Others	0	43.6167	0	26.8	1	IV	3.29	199	11.8	4.4	1	Combo	6.9	0.0145	6.92818	0	0	0.64	0	51.7454	1	Q4	test
8441	NSCLC	1	NSCLC	1	54.9076	1	25.1	1	IV	2.33	347	13.5	4.1	0	PD1/PDL1	34.4	0.041	5.73849	0	0	0.19	0	37.4209	1	Q4	test
8514	Colorectal	2	Others	1	64.9802	1	20.9	1	IV	7.69	376	8.2	2.8	0	PD1/PDL1	153.5	0.0051	3.62983	0	0	0	1	1.67556	1	Q1	test
8351	Esophageal	2	Others	1	57.358	1	20.5	1	IV	1.12	178	10.5	4.3	0	PD1/PDL1	8.8	0.6346	7.78453	0	0	3.89	1	15.7043	1	Q4	test
8855	NSCLC	1	NSCLC	0	82.4613	1	23	1	IV	3.15	231	13.2	3.8	1	Combo	3.9	0.04	5.60037	0	0	0.33	1	33.0185	1	Q4	test
9448	Head & Neck	2	Others	1	58.7707	1	31.8	1	IV	7.71	296	12.8	4.1	0	PD1/PDL1	13.2	0.1532	8.29282	0	0	0.07	1	9.19918	1	Q3	test
9049	NSCLC	1	NSCLC	1	63.9316	0	29.3	1	IV	4.77	194	10.4	3.8	0	PD1/PDL1	15.8	0.1469	2.30571	0	0	0.32	1	5.97947	1	Q2	test
8580	Ovarian	2	Others	1	59.7372	0	18.7	1	IV	2.48	384	11.8	3.9	0	PD1/PDL1	0	0.0446	8.73297	0	0	0.16	0	35.4497	1	Q3	test
9197	Hepatobiliary	2	Others	1	69.8946	1	26.3	1	IV	2.8	163	11.5	3.5	0	PD1/PDL1	4.4	0.2345	7.22836	0	0	0.33	0	18.4312	1	Q2	test
8299	NSCLC	1	NSCLC	1	50.6585	0	42.7	1	IV	2.95	369	12.6	4	0	PD1/PDL1	5.9	0.2637	6.40884	1	0	2.7	0	20.4353	1	Q3	test
9334	Melanoma	0	Melanoma	0	57.0267	1	31.6	1	IV	2.93	232	15	4.4	0	PD1/PDL1	77.2	0.2763	4.75691	0	0	0.37	0	23.6879	1	Q4	test
8876	NSCLC	1	NSCLC	1	74.8912	1	19.1	1	IV	9.21	356	12.7	3.5	0	PD1/PDL1	41.3	0.5257	3.20258	1	0	2.12	1	5.05955	1	Q1	test
8452	Gastric	2	Others	1	67.8686	1	23.5	1	IV	1.92	237	11.8	3.4	0	PD1/PDL1	6.9	0.0829	6.18232	0	0	0.39	0	12.2546	1	Q2	test
9813	Melanoma	0	Melanoma	0	56.7693	1	32.4	1	IV	5.33	575	7.4	3	1	Combo	19.3	0.4107	6.32413	0	0	0.29	1	2.39836	1	Q1	test
9287	SCLC	2	Others	1	27.822	1	22.1	1	IV	24.8	97	9.3	3.1	1	Combo	5.3	0.3697	8.99263	0	0	2.06	1	0.821355	1	Q1	test
9125	Hepatobiliary	2	Others	1	69.6947	0	28.5	1	IV	1.52	211	10.5	3.6	0	PD1/PDL1	50.9	0.0017	7.73849	0	1	24.69	0	21.8809	1	Q4	test
8356	NSCLC	1	NSCLC	1	68.334	0	28.8	1	IV	2.95	409	13.6	3.9	0	PD1/PDL1	4.4	0.0921	3.81584	0	0	0.22	0	12.2218	1	Q3	test
10061	NSCLC	1	NSCLC	1	52.6735	0	23.1	1	IV	2.44	304	11.3	4.1	0	PD1/PDL1	0.9	0	6.66851	0	0	0	0	13.4374	1	Q3	test
8308	NSCLC	1	NSCLC	1	58.5352	1	33.6	1	IV	5.33	243	13.9	4	0	PD1/PDL1	3	0.008	8.26151	0	0	0	1	7.62218	1	Q3	test
9614	NSCLC	1	NSCLC	1	76.1862	1	23.3	1	IV	2.67	199	10.5	3.8	0	PD1/PDL1	5.3	0.1465	8.28545	0	0	0.2	0	23.0637	1	Q3	test
10270	Mesothelioma	2	Others	1	76.8624	1	24.7	0	III	4	220	10.4	3.4	0	PD1/PDL1	2.6	0.0207	8.37017	0	0	0	1	5.42094	1	Q1	test
8833	Sarcoma	2	Others	1	59.4743	1	23.8	1	IV	24.57	68	8.6	3.2	0	PD1/PDL1	4.4	0.0057	5.39411	0	0	0.15	1	0.887064	1	Q1	test
8842	Melanoma	0	Melanoma	0	74.7953	1	31.3	1	IV	4.43	146	13.3	4.1	1	Combo	88.6	0.4166	2.3849	0	0	0.59	0	19.4497	1	Q4	test
9847	NSCLC	1	NSCLC	1	53.2293	1	34.4	1	IV	2.44	407	11.1	4.1	0	PD1/PDL1	2.6	0.2488	7.06446	1	0	0.31	0	11.039	1	Q3	test
8783	NSCLC	1	NSCLC	1	66.8227	1	28.7	1	IV	4.76	370	10.4	4.1	0	PD1/PDL1	6.1	0.4142	8.76059	0	0	1.81	1	12.846	1	Q2	test
9858	Bladder	2	Others	1	69.2183	1	31.2	1	IV	12.43	206	12.8	4	0	PD1/PDL1	5.3	0.2525	7.25783	1	0	0.14	0	2.06982	1	Q2	test
9690	Gastric	2	Others	0	59.6441	1	24.8	1	IV	5.11	209	12.7	4.2	0	PD1/PDL1	2.6	0.0365	10.8214	0	0	0	1	6.50513	1	Q4	test
8913	NSCLC	1	NSCLC	1	64.8433	0	30.7	1	IV	2.39	208	10.7	3.9	0	PD1/PDL1	9.7	0.383	4.19521	1	0	0.69	1	7.52361	1	Q2	test
9995	NSCLC	1	NSCLC	1	84.4819	0	22.7	1	IV	8.56	255	14	4.1	0	PD1/PDL1	5.3	0.1505	4.24494	1	0	0.3	1	6.37372	1	Q2	test
9570	Esophageal	2	Others	1	64.0767	1	28.8	1	IV	5	84	12.5	4	0	PD1/PDL1	11.4	0.2995	8.21731	1	0	0.5	0	18.1684	1	Q2	test
8461	Bladder	2	Others	1	73.8453	0	22.5	1	IV	7.6	158	9.2	4.1	0	PD1/PDL1	3.9	0.0855	10.3407	0	0	0.16	1	9.06776	1	Q3	test
8870	NSCLC	1	NSCLC	1	58.642	1	26.8	1	IV	2.36	241	12.2	4	0	PD1/PDL1	3	0.2428	6.24494	0	0	0.55	0	19.0554	1	Q3	test
8237	NSCLC	1	NSCLC	1	76.1561	0	35.3	1	IV	5.45	285	9.1	3.3	0	PD1/PDL1	6.1	0.0048	5.88766	0	0	0	1	1.9384	1	Q1	test
8326	Melanoma	0	Melanoma	0	58.5681	0	32.9	1	IV	1.68	204	15.1	4.2	1	Combo	13.2	0.384	4.76243	0	0	0.4	1	12.8131	1	Q4	test
8335	NSCLC	1	NSCLC	1	65.2156	0	25.2	1	IV	2.5	300	12	3.7	0	PD1/PDL1	6.9	0.0016	5.73849	0	0	0.08	0	29.7002	1	Q3	test
8605	NSCLC	1	NSCLC	0	55.666	0	26.2	1	IV	2.17	422	12.4	3.9	0	PD1/PDL1	3	0.2956	3.05525	1	0	1.41	0	44.8789	1	Q3	test
9311	Gastric	2	Others	0	67.1294	0	26.4	1	IV	1.73	300	14.1	4	1	Combo	7	0.2128	1.78637	0	0	0	1	24.5421	1	Q4	test
9499	Melanoma	0	Melanoma	0	61.3306	1	26.5	1	IV	2	279	14.3	4.2	0	PD1/PDL1	6.1	0.2563	7.32781	0	0	0.61	0	21.6509	1	Q4	test
9008	NSCLC	1	NSCLC	1	57.8125	1	24.5	1	IV	5.17	190	12.6	3.6	0	PD1/PDL1	10.8	0.2987	8.66298	0	0	0.22	1	0.459959	1	Q2	test
9988	Hepatobiliary	2	Others	1	66.4942	1	27.9	1	IV	2.75	449	11.4	2.4	0	PD1/PDL1	7.9	0.1397	7.94659	0	0	0.18	1	6.93224	1	Q1	test
8555	Sarcoma	2	Others	1	57.6044	0	23.5	1	IV	8.83	348	11.4	3.8	0	PD1/PDL1	1	0.197	5.16022	0	0	0.51	0	0.919918	1	Q2	test
8348	SCLC	2	Others	1	63.7426	1	33.4	1	IV	3.69	307	12.9	4	1	Combo	14.8	0.6248	7.98895	0	0	1.44	1	11.5318	1	Q3	test
9616	Melanoma	0	Melanoma	1	35.8303	1	23.2	1	IV	1.6	288	11	4.2	1	Combo	11.4	0.8732	7.03683	0	0	3.92	1	6.57084	1	Q4	test
9978	NSCLC	1	NSCLC	0	50.9678	0	21.6	1	IV	10.29	277	11.4	4	0	PD1/PDL1	11.4	0.0886	8.91897	1	0	0.15	0	16.1643	1	Q3	test
10012	NSCLC	1	NSCLC	0	75.5346	1	28.5	1	IV	2.24	410	9.6	3.5	0	PD1/PDL1	10.5	0.4443	8.19705	0	0	0.4	0	16.0986	1	Q3	test
8263	NSCLC	1	NSCLC	1	54.5407	0	37.3	1	IV	10.14	259	13.5	3.8	0	PD1/PDL1	7.9	0.2608	3.13812	0	0	0.15	1	16.1314	1	Q2	test
9216	Melanoma	0	Melanoma	0	70.0507	0	29.9	1	IV	7.17	163	13.3	3.9	0	PD1/PDL1	26.3	0.3319	8.34438	0	0	1.09	1	7.42505	1	Q3	test
8739	NSCLC	1	NSCLC	1	53.358	0	21.8	1	IV	3.81	364	9.8	3.7	0	PD1/PDL1	5.3	0.4368	5.71823	1	0	1.33	1	9.00205	1	Q1	test
9411	Renal	2	Others	1	60.8323	0	19	1	IV	6	274	14.8	3.7	0	PD1/PDL1	5.3	0.405	7.72928	0	0	0.9	1	6.34086	1	Q1	test
10009	Melanoma	0	Melanoma	0	71.6359	1	31.8	1	IV	3.94	206	14.6	4	1	Combo	0.9	0	6.05525	0	0	0.05	1	0.492813	1	Q4	test
8258	NSCLC	1	NSCLC	1	77.1253	1	25.1	1	IV	13.2	262	7.4	3.2	0	PD1/PDL1	2	0.4216	6.22836	0	0	0.11	1	2.69405	1	Q1	test
9883	Melanoma	0	Melanoma	0	55.6112	1	33.6	1	IV	2.74	268	14.7	4.4	1	Combo	19.3	0.5377	5.69061	0	0	1.16	1	7.98357	1	Q4	test
9093	Colorectal	2	Others	1	45.64	0	23.2	1	IV	5.58	241	10	3.8	0	PD1/PDL1	14	0.0108	7.11971	0	1	13.06	1	7.78645	1	Q2	test
9997	NSCLC	1	NSCLC	0	67.4825	1	25.6	1	IV	2.23	191	13.3	4.7	0	PD1/PDL1	14.9	0.0002	7.47882	0	0	0	0	15.4086	1	Q4	test
8961	NSCLC	1	NSCLC	1	69.5989	1	30.9	1	IV	1.26	290	12.5	4	0	PD1/PDL1	6.9	0.005	6.89503	1	0	0.2	1	9.19918	1	Q4	test
9127	Colorectal	2	Others	1	56.3888	1	36.5	1	IV	7.38	276	12.3	4.1	0	PD1/PDL1	7	0	6.72928	0	0	0.07	1	6.6694	1	Q3	test
10247	Mesothelioma	2	Others	1	77.8508	1	23.1	1	IV	2.53	201	14.6	3.8	0	PD1/PDL1	1	0.0242	3.99263	0	0	0	0	22.2752	1	Q3	test
9006	NSCLC	1	NSCLC	1	75.2964	0	24.2	1	IV	2.65	189	9.6	3.8	0	PD1/PDL1	3.9	0.0054	7.26151	0	0	0	0	20.8624	1	Q3	test
8732	Esophageal	2	Others	1	52.9309	0	31.6	1	IV	3.44	159	10.9	3.9	0	PD1/PDL1	3.9	0.2396	9.65009	0	0	0.3	1	3.90965	1	Q3	test
9519	NSCLC	1	NSCLC	0	70.0397	1	23.1	1	IV	7.75	459	13.9	4.1	1	Combo	8.8	0.3567	6.41805	0	0	0.68	0	13.1745	1	Q3	test
9701	Endometrial	2	Others	1	57.117	0	19	1	IV	3.78	208	12.5	4.3	1	Combo	3.5	0.1742	9.68508	1	0	0.81	1	5.4538	1	Q3	test
8676	Head & Neck	2	Others	1	79.8001	1	23.1	1	IV	4.92	183	12.2	3.6	0	PD1/PDL1	5.3	0.0281	8.19521	0	0	0	1	15.7372	1	Q2	test
9671	NSCLC	1	NSCLC	1	57.8946	1	19.1	1	IV	23.33	168	11.3	3.4	0	PD1/PDL1	3.5	0.0514	7.69061	1	0	0.07	1	10.3491	1	Q1	test
9990	NSCLC	1	NSCLC	0	51.4771	1	22.2	1	IV	5.4	313	11.1	3.7	0	PD1/PDL1	8.8	0.4003	6.36648	0	0	1.44	0	15.8686	1	Q2	test
8313	NSCLC	1	NSCLC	1	57.4511	0	20	1	IV	2.25	360	13	3.8	0	PD1/PDL1	4.9	0	8.10866	0	0	0.09	1	31.4743	1	Q3	test
8993	NSCLC	1	NSCLC	0	69.5907	1	32.2	1	IV	5.36	296	12.9	3	1	Combo	2.6	0.0764	3.55249	0	0	0.12	1	23.4579	1	Q1	test
9721	NSCLC	1	NSCLC	1	82.0068	1	32.5	1	IV	7.83	483	9.5	3.4	0	PD1/PDL1	9.7	0.3006	7.46961	0	0	1.62	1	2.69405	1	Q1	test
8615	Endometrial	2	Others	1	62.2998	0	22	1	IV	13.52	784	9.4	3.6	0	PD1/PDL1	7	0.1438	4.95948	0	0	0.3	0	26.4805	1	Q1	test
9824	Gastric	2	Others	0	72.6653	1	30.9	1	IV	4	314	12.2	4.2	1	Combo	6.1	0.1616	7.53039	1	0	0.71	0	20.4353	1	Q4	test
9856	Sarcoma	2	Others	1	61.4073	0	21.4	1	IV	8.08	423	11.5	4.3	0	PD1/PDL1	0.9	0.3906	6.98527	0	0	1.86	0	12.4517	1	Q2	test
9541	Esophageal	2	Others	1	34.8966	1	15.8	1	IV	35.33	377	8.8	3	0	PD1/PDL1	43	0.0931	5.48987	1	1	19.35	1	0.821355	1	Q1	test
8989	Esophageal	2	Others	1	66.3628	1	29.9	1	IV	2.8	110	9.3	3.8	0	PD1/PDL1	6.1	0.5546	7.8453	1	0	9.95	1	2.75975	1	Q2	test
8585	Melanoma	0	Melanoma	1	50.3326	1	36.1	1	IV	5.21	255	14.8	4.4	1	Combo	6.9	0	5.48987	1	0	0	0	34.1027	1	Q3	test
9669	Gastric	2	Others	0	59.1075	1	32.2	1	IV	3.91	265	14	4.3	0	PD1/PDL1	3.5	0.1872	7.76611	1	0	1.04	1	17.6099	1	Q4	test
9565	Endometrial	2	Others	1	72.512	0	28.1	1	IV	0.83	159	9.2	3.6	1	Combo	7.9	0.4677	6.39042	0	0	1.45	1	12.7474	1	Q2	test
10090	NSCLC	1	NSCLC	0	62.2423	1	31.1	1	IV	9	248	10.6	3.6	0	PD1/PDL1	12.3	0.6343	8.18416	0	0	1.41	0	13.1088	1	Q1	test
10020	Colorectal	2	Others	0	65.9439	1	24.1	1	IV	9.45	366	11	3.6	0	PD1/PDL1	17.6	0.0347	5.76427	1	0	1.01	1	3.44969	1	Q2	test
8626	Bladder	2	Others	1	76.7748	1	24.4	1	IV	7	253	12	3.8	0	PD1/PDL1	10.8	0.4572	5.8361	0	0	2.37	1	3.5154	1	Q2	test
8902	NSCLC	1	NSCLC	1	54.8063	1	24.7	1	IV	3.67	160	11.2	4.5	1	Combo	11.4	0.3904	4.92265	0	0	0.95	1	19.0226	1	Q3	test
8980	Hepatobiliary	2	Others	1	64.4134	1	35	1	IV	5.43	184	11.1	3.8	0	PD1/PDL1	1.8	0.0125	5.54696	0	0	0.07	1	8.9692	1	Q2	test
9073	Head & Neck	2	Others	1	38.4641	1	21.4	1	IV	30.5	308	9.5	3.4	0	PD1/PDL1	6.1	0.3979	8.6593	0	0	0.46	1	9.46201	1	Q1	test
8705	Sarcoma	2	Others	1	57.807	0	25.3	1	IV	13.29	215	9.3	4	0	PD1/PDL1	7.9	0.1335	4.12339	0	0	0	1	4.73101	1	Q2	test
8588	Bladder	2	Others	1	68.8761	1	26.9	1	IV	19.29	176	10	3.3	0	PD1/PDL1	6.9	0.0018	4.96869	0	0	0.16	1	7.19507	1	Q1	test
8664	NSCLC	1	NSCLC	1	62.0808	1	38.7	1	IV	3.55	216	13.2	4.3	1	Combo	1.8	0.0873	6.22652	1	0	0.15	1	9.23203	1	Q3	test
10271	Mesothelioma	2	Others	0	71.6988	1	34.6	1	IV	9	205	16.2	3.4	1	Combo	1.8	0.2149	7.89503	0	0	0.27	1	20.5667	1	Q2	test
8672	NSCLC	1	NSCLC	1	60.5667	0	26	1	IV	5.3	235	11.7	3.9	0	PD1/PDL1	10.5	0.007	0.285451	0	0	0	0	25.2977	1	Q2	test
10110	NSCLC	1	NSCLC	0	85.6564	0	22.8	1	IV	2.33	394	13.5	4.4	0	PD1/PDL1	8.8	0.4245	5.83794	0	0	0.59	1	10.0534	1	Q4	test
8645	NSCLC	1	NSCLC	1	46.1684	1	36.1	1	IV	1.37	455	14.1	3.4	0	PD1/PDL1	23.6	0.1111	3.75138	1	0	0.52	0	27.5975	1	Q4	test
9818	Bladder	2	Others	1	52.5722	1	30.6	1	IV	4	191	10.8	4.9	1	Combo	13.2	0.4644	2.61694	1	0	0.9	0	11.9589	1	Q3	test
9092	NSCLC	1	NSCLC	0	77.1663	0	39	1	IV	2.75	214	14	4	1	Combo	11.4	0.0314	5.56354	0	0	0	1	26.3162	1	Q4	test
10127	Gastric	2	Others	0	64.0356	1	32.8	1	IV	6.82	212	9.2	3.6	0	PD1/PDL1	4.4	0.0519	6.57643	0	0	0	0	9.19918	1	Q3	test
8683	NSCLC	1	NSCLC	1	68.0192	0	19.5	1	IV	3.38	230	11.2	3.7	0	PD1/PDL1	6.9	0.2353	9.64457	0	0	0.54	1	14.8172	1	Q2	test
9904	NSCLC	1	NSCLC	0	68.7036	1	40.5	1	IV	2.04	292	14.2	4	0	PD1/PDL1	4.4	0.0314	4.79006	0	0	0	0	18.7926	1	Q4	test
9681	SCLC	2	Others	1	66.2423	1	20.5	1	IV	3.2	160	8.4	2.7	0	PD1/PDL1	11.4	0.1994	4.46225	0	0	0.42	1	1.87269	1	Q1	test
8924	Head & Neck	2	Others	1	76.6352	1	21.7	1	IV	8.57	274	9.1	3.5	0	PD1/PDL1	12.3	0.5596	9.20074	1	0	1.67	1	5.0924	1	Q1	test
8882	NSCLC	1	NSCLC	1	62.7461	0	20.7	1	IV	2.33	214	10.1	3.9	0	PD1/PDL1	3	0.3396	6.94291	0	0	1.85	1	11.4004	1	Q2	test
9519	NSCLC	1	NSCLC	0	70.0397	1	23.1	1	IV	7.75	459	13.9	4.1	1	Combo	8.8	0.3567	6.41805	0	0	0.68	0	13.1745	2	Q4	test
8511	Hepatobiliary	2	Others	0	66.9843	0	22.4	1	IV	1.75	104	13.6	4.1	0	PD1/PDL1	2	0.1217	4.89503	0	0	0.49	0	37.9466	2	Q4	test
8887	NSCLC	1	NSCLC	1	74.0014	0	30.5	1	IV	11.08	150	10.3	4.1	0	PD1/PDL1	4.9	0.0361	8.72744	0	0	0	1	28.7803	2	Q2	test
9238	NSCLC	1	NSCLC	1	87.6468	1	27	1	IV	9.83	215	9.2	2.8	0	PD1/PDL1	5.3	0.326	8.35543	0	0	0.36	1	2.39836	2	Q1	test
9255	Head & Neck	2	Others	1	63.2279	1	21	1	IV	6.44	203	13.8	4.3	0	PD1/PDL1	3.5	0.3585	7.71639	1	0	0.32	0	15.1786	2	Q2	test
9021	Sarcoma	2	Others	1	37.1773	1	29.9	1	IV	1.89	317	13.3	4.2	0	PD1/PDL1	0	0.0723	4.87661	0	0	0.12	1	12.7803	2	Q3	test
9428	NSCLC	1	NSCLC	1	68.1177	1	38.2	0	III	2.5	129	11.4	3.9	0	PD1/PDL1	8.8	0.0664	5.70902	0	0	0	0	23.0965	2	Q3	test
8497	Gastric	2	Others	1	71.2033	1	32.6	1	IV	3.19	196	9.6	3.5	0	PD1/PDL1	2	0.2775	6.44383	0	0	2.17	1	3.64682	2	Q1	test
9202	Pancreatic	2	Others	1	44.9692	0	21.4	1	IV	63	213	8.9	3.6	0	PD1/PDL1	1.8	0.3447	8.13812	0	0	0	1	3.38398	2	Q1	test
8721	Sarcoma	2	Others	1	72.8296	0	25.1	1	IV	6.08	668	11.1	2.8	0	PD1/PDL1	5.9	0.3214	2.26335	0	0	1.58	1	1.54415	2	Q1	test
8856	NSCLC	1	NSCLC	1	74.3901	0	21.9	1	IV	4	194	12	3.9	0	PD1/PDL1	6.9	0.2172	6.66298	1	0	0.88	1	7.16222	2	Q2	test
8233	SCLC	2	Others	1	79.258	0	22.7	1	IV	5.4	268	10	4.1	0	PD1/PDL1	15.8	0.6857	6.26703	0	0	3.01	0	16.0986	2	Q2	test
8248	Bladder	2	Others	0	63.5975	1	22	1	IV	5.64	214	12.3	4.6	1	Combo	12.8	0.0683	3.91897	0	0	0	0	38.6366	2	Q4	test
9689	Melanoma	0	Melanoma	1	52.5065	1	29.7	1	IV	26	204	9.4	2.1	0	PD1/PDL1	16.7	0.3978	6.53775	0	0	1.99	1	0.229979	2	Q1	test
8407	NSCLC	1	NSCLC	1	63.4278	1	26.1	1	IV	0.79	254	14.6	4.1	0	PD1/PDL1	3.9	0.0095	3.5488	0	0	0	1	20.1068	2	Q4	test
9558	Colorectal	2	Others	1	38.4695	0	34	1	IV	3.44	310	10.6	3.6	1	Combo	6.1	0.1807	3.50092	0	0	0.28	0	14.3573	2	Q2	test
8489	NSCLC	1	NSCLC	1	64.178	0	18.3	1	IV	5.27	237	13.4	4.2	0	PD1/PDL1	18.7	0.0603	5.83794	0	0	0	0	31.5072	2	Q3	test
8679	NSCLC	1	NSCLC	1	47.0801	1	19.4	1	IV	22.25	382	13.3	4	0	PD1/PDL1	4.9	0.3327	7.41805	0	0	0.41	1	2.13552	2	Q2	test
8767	Renal	2	Others	1	52.898	1	26.6	1	IV	2.14	266	11.8	3.9	0	PD1/PDL1	0.9	0.2575	6.41805	0	0	0.06	0	23.6222	2	Q3	test
9861	Melanoma	0	Melanoma	0	78.8255	1	27.6	1	IV	14.44	255	14.9	3.9	1	Combo	59.7	0.4536	6.21915	0	0	0.82	0	19.7125	2	Q4	test
8868	Renal	2	Others	1	66.6612	0	30.5	1	IV	4.27	205	10.9	4.2	0	PD1/PDL1	2.6	0.0541	8.28729	0	0	0.08	0	25.2977	2	Q3	test
8288	Renal	2	Others	1	50.8036	0	19.7	1	IV	4.9	184	12.8	4.3	0	PD1/PDL1	4.4	0.1826	7.09208	0	0	0	0	9.69199	2	Q3	test
8572	Renal	2	Others	1	58.8583	1	34.3	1	IV	5.6	224	10.7	4	0	PD1/PDL1	7.9	0	3.37569	0	0	0.08	1	24.5092	2	Q3	test
8942	Melanoma	0	Melanoma	1	49.859	1	26.1	1	IV	1.48	197	14.5	4.3	0	PD1/PDL1	2	0.2706	7.50829	0	0	0.14	0	28.616	2	Q4	test
8631	Melanoma	0	Melanoma	0	55.5647	1	29.1	1	IV	1.46	170	15.2	3.9	0	PD1/PDL1	1.8	0.3939	7.67403	0	0	1.64	1	13.7331	2	Q4	test
8696	NSCLC	1	NSCLC	1	63.1458	1	20.9	1	IV	13	143	9.8	3.6	0	PD1/PDL1	14.9	0.5739	4.407	1	0	2.05	1	18.0041	2	Q1	test
10124	Gastric	2	Others	0	64.2601	1	25.7	1	IV	1.87	276	10.6	3.3	0	PD1/PDL1	8.8	0.005	6.52486	0	0	0.05	0	8.77207	2	Q3	test
9727	Gastric	2	Others	1	59.6359	1	21	1	IV	8	300	11.1	3.1	0	PD1/PDL1	0	0.0099	4.56354	0	0	0	1	12.3203	2	Q1	test
8918	Sarcoma	2	Others	1	76.5257	0	30	1	IV	3.45	215	12.7	4	1	Combo	3.5	0.2979	7.74217	0	0	0.61	0	5.51951	2	Q3	test
8247	NSCLC	1	NSCLC	0	72.6105	1	32.8	1	IV	3.23	214	15.2	4.1	1	Combo	7	0.046	5.67403	0	0	0	1	13.8973	2	Q4	test
8319	Melanoma	0	Melanoma	0	22.4586	1	25.5	0	III	5.82	178	13.9	4.9	1	Combo	9.8	0.2507	6.8011	0	0	1.22	0	49.9055	2	Q4	test
9581	Endometrial	2	Others	1	58.82	0	31.2	1	IV	3.21	218	12	4	0	PD1/PDL1	52.7	0.0143	5.03683	0	1	20.21	0	14.4887	2	Q4	test
9805	NSCLC	1	NSCLC	0	61.1499	0	21.7	1	IV	5.36	382	10.6	3.6	0	PD1/PDL1	4.4	0.0508	7.30387	0	0	0	0	22.3409	2	Q3	test
9400	Endometrial	2	Others	1	64.386	0	21	1	IV	1.66	184	12	4.3	1	Combo	6.1	0.6319	6.80663	0	0	1	0	16.0986	2	Q3	test
8883	Sarcoma	2	Others	1	50.7023	1	31.4	1	IV	9.75	525	10.8	3.5	0	PD1/PDL1	1.8	0.1886	7.00737	0	0	2.2	0	0.657084	2	Q1	test
9640	SCLC	2	Others	1	40.7885	1	31.4	1	IV	4.29	183	14	4.1	1	Combo	12.3	0.351	7.0221	0	0	0.59	1	9.06776	2	Q3	test
8765	Hepatobiliary	2	Others	0	76.3149	1	28.5	0	III	3.75	348	9.9	3.5	0	PD1/PDL1	6.9	0.1105	5.58748	0	0	0	1	5.32238	2	Q3	test
9259	NSCLC	1	NSCLC	0	69.6701	0	21.7	1	IV	3.5	361	11.1	3.3	0	PD1/PDL1	2.6	0.2626	8.77716	0	0	0.56	0	15.3758	2	Q1	test
8615	Endometrial	2	Others	1	62.2998	0	22	1	IV	13.52	784	9.4	3.6	0	PD1/PDL1	7	0.1438	4.95948	0	0	0.3	0	26.4805	2	Q1	test
8580	Ovarian	2	Others	1	59.7372	0	18.7	1	IV	2.48	384	11.8	3.9	0	PD1/PDL1	0	0.0446	8.73297	0	0	0.16	0	35.4497	2	Q3	test
9139	Hepatobiliary	2	Others	1	68.7064	1	28.3	1	IV	5.34	270	9.7	2.9	0	PD1/PDL1	7.9	0.1442	6.90055	0	0	0.3	1	5.28953	2	Q1	test
9401	Sarcoma	2	Others	1	43.5702	1	25.7	1	IV	5.89	229	12.6	3.9	0	PD1/PDL1	1.8	0.3887	7.76796	0	0	0.82	1	1.90554	2	Q2	test
9898	Bladder	2	Others	1	77.8344	0	31.6	1	IV	1.21	222	9	3.8	0	PD1/PDL1	9.7	0.1289	8.52302	0	0	0.22	1	11.6632	2	Q3	test
9710	Bladder	2	Others	0	88.3943	1	33.4	1	IV	4.33	233	10.4	3.5	0	PD1/PDL1	6.1	0.0856	6.97238	1	0	0.08	1	4.07392	2	Q3	test
10087	Esophageal	2	Others	0	54.6858	1	28.9	1	IV	3.32	291	13.4	3.6	0	PD1/PDL1	6.1	0.5489	6.33333	0	0	2.55	0	11.039	2	Q3	test
10264	Melanoma	0	Melanoma	0	89.1034	1	31.4	1	IV	3.41	392	14.2	4.1	0	PD1/PDL1	4.4	0.3261	8.2965	0	0	0.12	1	10.7433	2	Q4	test
9702	Melanoma	0	Melanoma	0	85.8289	1	29.8	1	IV	5.36	211	13.6	3.2	0	PD1/PDL1	6.1	0.1343	6.27072	0	0	0.28	1	4.53388	2	Q1	test
8719	NSCLC	1	NSCLC	1	54.7242	0	30.1	1	IV	6.08	283	12.6	3.7	0	PD1/PDL1	16.7	0	5.97053	0	0	0.31	0	26.2177	2	Q3	test
9684	NSCLC	1	NSCLC	1	61.3662	1	39.7	1	IV	4.22	166	13.2	4.5	0	PD1/PDL1	5.3	0.1176	3.86188	0	0	0.06	0	9.72485	2	Q3	test
9986	Ovarian	2	Others	1	68.0958	0	33.8	1	IV	1.78	211	11.8	4.3	0	PD1/PDL1	1.8	0.2947	7.83978	1	0	0.29	0	11.269	2	Q3	test
9042	Bladder	2	Others	0	78.7159	0	31.8	1	IV	3.71	363	12.2	3.4	0	PD1/PDL1	14	0.2225	2.9337	0	0	1.18	0	22.2752	2	Q3	test
8784	Melanoma	0	Melanoma	0	53.6893	1	32.7	1	IV	1.53	166	14.3	4.4	1	Combo	28.1	0.0934	6.55249	0	0	0.41	0	11.0719	2	Q4	test
9326	Endometrial	2	Others	1	70.6283	0	26.9	1	IV	4.2	277	10	3.9	0	PD1/PDL1	29.8	0.0458	4.31492	0	1	15.75	0	24.8378	2	Q3	test
8524	Pancreatic	2	Others	1	65.9548	1	30	1	IV	52	109	10.6	2.9	0	PD1/PDL1	4.4	0.3212	6.93554	1	0	0.31	1	0.985626	2	Q1	test
9362	Endometrial	2	Others	1	40.9254	0	36.6	1	IV	3.13	208	10.8	3.8	0	PD1/PDL1	3.5	0.5243	6.62063	0	0	0.77	0	20.9281	2	Q2	test
10294	Mesothelioma	2	Others	1	71.9069	1	26.7	0	III	5.73	102	9.8	3.2	0	PD1/PDL1	2.6	0.198	9.90976	0	0	0.38	0	9.88912	2	Q1	test
9214	Hepatobiliary	2	Others	1	64.9802	0	19.1	0	III	3	201	11.7	3.9	0	PD1/PDL1	1.8	0.2826	3.8895	0	0	0.18	0	5.0924	2	Q2	test
9848	Melanoma	0	Melanoma	0	72.0274	1	25.2	1	IV	7.88	199	14.3	3.6	1	Combo	12.3	0.3299	8.18969	0	0	0.79	0	21.4538	2	Q2	test
9066	Melanoma	0	Melanoma	0	74.2313	0	17.5	1	IV	4.23	395	13.1	4.1	1	Combo	0.9	0.2455	9.16759	0	0	0.84	0	28.2546	2	Q3	test
8491	Melanoma	0	Melanoma	0	69.3361	0	31.4	0	III	1.4	197	11.8	4.2	0	PD1/PDL1	19.7	0.2634	6.2302	0	0	0.15	1	13.306	2	Q4	test
9486	Pancreatic	2	Others	1	70.3956	0	23.8	1	IV	31.5	116	11.1	2.5	0	PD1/PDL1	4.4	0.0055	5.37201	0	0	0	1	0.919918	2	Q1	test
9295	NSCLC	1	NSCLC	1	64.0548	0	25.1	1	IV	9.75	153	8.2	2.4	0	PD1/PDL1	6.1	0.1253	5.33517	0	0	0	1	0.394251	2	Q1	test
8860	Renal	2	Others	1	58.4942	1	24.2	1	IV	2.7	198	14.6	3.9	0	PD1/PDL1	2.6	0.0511	7.95212	0	0	0.08	0	16.5585	2	Q3	test
8700	NSCLC	1	NSCLC	1	63.1896	1	25.5	1	IV	10.75	508	9.5	3	0	PD1/PDL1	7.9	0.0653	5.03499	1	0	0.08	1	3.44969	2	Q1	test
8443	Head & Neck	2	Others	1	67.9233	1	23.1	1	IV	4.33	235	13.5	4.3	0	PD1/PDL1	1	0.0499	3.50092	0	0	0.14	1	13.8973	2	Q3	test
9694	Breast	2	Others	1	69.848	0	19.1	1	IV	5.6	250	11.1	4.1	0	PD1/PDL1	3.5	0.7037	4.407	0	0	3.7	0	15.3758	2	Q2	test
8821	NSCLC	1	NSCLC	1	60.1451	0	35.6	1	IV	3.67	366	10.6	3.7	0	PD1/PDL1	3	0.0038	7.68324	0	0	0	1	2.66119	2	Q2	test
9823	NSCLC	1	NSCLC	0	71.8877	0	24.1	1	IV	8	66	11.6	3.9	0	PD1/PDL1	2.6	0.1653	7.42726	0	0	0.19	1	19.6797	2	Q2	test
8907	NSCLC	1	NSCLC	1	63.9452	1	25.4	1	IV	5.75	236	11.1	3.8	0	PD1/PDL1	5.9	0.3969	8.99079	1	0	0.79	1	3.61396	2	Q2	test
8991	NSCLC	1	NSCLC	1	89.1526	1	23.9	1	IV	2.82	354	9.8	3.6	0	PD1/PDL1	4.9	0.0073	4.21915	0	0	0.32	1	8.50924	2	Q2	test
9055	Ovarian	2	Others	1	52.7967	0	35.8	1	IV	6.11	613	10.7	3.8	0	PD1/PDL1	2.6	0.4366	6.43462	1	0	1.73	1	5.51951	2	Q1	test
8382	Ovarian	2	Others	1	73.9713	0	21.3	1	IV	2.25	316	9.4	3.4	0	PD1/PDL1	3.5	0.5238	4.34622	0	0	3.79	0	19.3511	2	Q1	test
8997	NSCLC	1	NSCLC	1	71.1294	1	26.7	1	IV	2.88	438	11.3	4.1	0	PD1/PDL1	5.3	0.005	4.00921	0	0	0	1	5.94661	2	Q3	test
8438	Bladder	2	Others	1	66.4723	1	25.3	1	IV	12.25	278	9.8	3.8	0	PD1/PDL1	6.1	0.004	7.39779	0	0	0	1	3.5154	2	Q2	test
9854	NSCLC	1	NSCLC	0	60.6899	1	23.5	1	IV	5.08	190	15.8	3.9	0	PD1/PDL1	7.9	0.0882	7.69245	0	0	0.07	0	21.0267	2	Q4	test
9384	Melanoma	0	Melanoma	0	78.8063	0	26	0	III	4	239	13.8	3.9	0	PD1/PDL1	0.9	0.002	3.37569	0	0	0	1	3.54825	2	Q4	test
9598	NSCLC	1	NSCLC	1	61.4018	1	31.7	1	IV	5.9	222	12.4	4.3	0	PD1/PDL1	14.9	0.0268	5.73297	0	0	0	0	17.2485	2	Q3	test
8586	Renal	2	Others	0	70.2368	0	34.5	1	IV	2.12	198	12.2	4.3	0	PD1/PDL1	5.3	0.046	9.46961	0	0	0.22	0	24.1807	2	Q4	test
8876	NSCLC	1	NSCLC	1	74.8912	1	19.1	1	IV	9.21	356	12.7	3.5	0	PD1/PDL1	41.3	0.5257	3.20258	1	0	2.12	1	5.05955	2	Q1	test
8414	Gastric	2	Others	1	69.1691	1	25.7	1	IV	3.5	229	13.9	4.1	0	PD1/PDL1	4.9	0.4882	5.83794	0	0	1.56	1	3.48255	2	Q3	test
9069	NSCLC	1	NSCLC	1	62.3409	1	26.2	1	IV	10.33	343	9.6	3.3	0	PD1/PDL1	10.5	0.2869	6.61142	0	0	0.52	1	17.1828	2	Q1	test
8515	Ovarian	2	Others	1	58.4504	0	29.3	1	IV	5.64	264	11.5	4	1	Combo	8.8	0.5841	7.73112	0	0	2.21	1	14.7515	2	Q2	test
9431	Gastric	2	Others	0	59.9507	1	22.1	1	IV	5.9	429	12.2	3.9	0	PD1/PDL1	4.4	0.1765	3.55249	0	0	0.26	0	27.6304	2	Q3	test
8739	NSCLC	1	NSCLC	1	53.358	0	21.8	1	IV	3.81	364	9.8	3.7	0	PD1/PDL1	5.3	0.4368	5.71823	1	0	1.33	1	9.00205	2	Q1	test
8999	NSCLC	1	NSCLC	1	20.1177	1	21.9	1	IV	6.25	247	13.8	4.2	1	Combo	2	0.4184	5.81768	0	0	1.84	0	34.8583	2	Q2	test
9328	Gastric	2	Others	0	68.5202	1	27.2	1	IV	6.11	224	14.2	4	1	Combo	14	0.2838	7.74401	0	0	1.03	1	27.3347	2	Q4	test
9115	Breast	2	Others	1	34.8638	0	19.4	1	IV	0.3	137	10.3	3.3	0	PD1/PDL1	1.8	0.0947	7.05341	0	0	1.03	1	3.35113	2	Q1	test
10286	Mesothelioma	2	Others	0	60.6324	1	26.3	1	IV	2.64	334	14.6	4.2	1	Combo	1.8	0.0007	7.77901	0	0	0.14	1	13.963	2	Q4	test
8477	Endometrial	2	Others	1	64.3094	0	24.3	1	IV	18.6	281	10.3	3.9	0	PD1/PDL1	1	0.7969	3.91344	0	0	4.54	1	17.7084	2	Q1	test
9834	Colorectal	2	Others	1	52.9035	0	24.7	1	IV	18.8	315	10	3.4	0	PD1/PDL1	12.3	0.6152	7.14365	0	0	1.93	1	0.427105	2	Q1	test
9921	NSCLC	1	NSCLC	0	65.3142	0	24	1	IV	2.67	229	13.7	4.3	0	PD1/PDL1	17.6	0.0624	7.26519	1	0	0.27	0	18.7926	2	Q4	test
8326	Melanoma	0	Melanoma	0	58.5681	0	32.9	1	IV	1.68	204	15.1	4.2	1	Combo	13.2	0.384	4.76243	0	0	0.4	1	12.8131	2	Q4	test
9389	Sarcoma	2	Others	1	70.2615	1	32.1	1	IV	2.7	188	11.8	4.1	0	PD1/PDL1	3.5	0.4288	7.72192	0	0	1.09	0	14.4559	2	Q3	test
9086	Renal	2	Others	1	40.0274	1	28.1	1	IV	3.18	140	13.1	4.5	0	PD1/PDL1	1.8	0.059	6.06998	0	0	0	0	29.4374	2	Q3	test
8322	Sarcoma	2	Others	1	64.1752	0	30.4	1	IV	1.72	205	11.4	4.5	1	Combo	0	0.2409	5.28177	1	0	0.95	1	11.3347	2	Q3	test
10291	Mesothelioma	2	Others	1	81.0486	1	26.4	0	II	19.33	806	9.1	2.8	0	PD1/PDL1	3.5	0.0815	6.43646	0	0	0.17	1	2.75975	2	Q1	test
9732	Endometrial	2	Others	1	64.1287	0	46	1	IV	9	316	11.2	4	0	PD1/PDL1	7	0.255	7.62983	1	0	0.52	1	15.5072	2	Q2	test
8411	Hepatobiliary	2	Others	1	40.4298	1	25.6	1	IV	3.19	434	13.7	4	0	PD1/PDL1	9.8	0.1522	7.22652	0	0	4.95	1	5.05955	2	Q3	test
9493	Breast	2	Others	1	31.4743	0	37.6	1	IV	1.47	222	13.7	4	0	PD1/PDL1	5.3	0.4422	0	0	0	1.65	0	27.8604	2	Q3	test
9261	Bladder	2	Others	0	65.0732	1	24.9	1	IV	4.67	348	12.3	3.8	0	PD1/PDL1	11.4	0.2709	5.05709	1	0	1.17	0	28.9117	2	Q3	test
9206	Head & Neck	2	Others	1	17.3881	0	22.4	1	IV	17.33	262	12.9	3.8	0	PD1/PDL1	0.9	0.1696	3.70534	0	0	0.73	1	8.9692	2	Q1	test
9307	Head & Neck	2	Others	1	68.0794	0	16.8	1	IV	19.8	371	9.8	3.4	0	PD1/PDL1	5.3	0.2276	3.11418	0	0	0.28	1	1.51129	2	Q1	test
9934	NSCLC	1	NSCLC	0	65.3224	0	27.4	1	IV	5	235	13.1	3.9	0	PD1/PDL1	0.9	0.0022	4.64825	0	0	0	0	19.0883	2	Q4	test
9244	Bladder	2	Others	1	54.5572	0	38.7	1	IV	2	334	10.4	3.9	0	PD1/PDL1	7	0.1933	6.42357	1	0	0.07	1	7.58932	2	Q2	test
8218	Hepatobiliary	2	Others	1	69.1745	0	34.7	1	IV	3.32	206	9.6	3.9	0	PD1/PDL1	6.1	0.2347	6.82689	0	0	0	1	6.04517	2	Q2	test
9294	NSCLC	1	NSCLC	1	72.7995	1	29	1	IV	2.88	106	9.2	3.6	1	Combo	14.9	0.1876	7.06446	0	0	1	1	1.18275	2	Q2	test
8797	Head & Neck	2	Others	1	34.4531	1	20.4	1	IV	12.5	405	12.9	4	0	PD1/PDL1	8.8	0.2332	1.55801	1	0	0.78	0	6.20945	2	Q1	test
8364	Breast	2	Others	1	36.0246	0	29.5	1	IV	1.76	279	10.9	4.1	0	PD1/PDL1	2	0.7093	5.00737	0	0	5.53	1	17.6427	2	Q3	test
8437	Colorectal	2	Others	0	65.2293	1	26.8	1	IV	2.63	325	13	3.7	0	PD1/PDL1	89.5	0.1776	7.2523	0	1	42.22	0	44.3532	2	Q4	test
9642	Bladder	2	Others	0	50.8474	1	24.2	1	IV	6.25	243	12.7	3.8	0	PD1/PDL1	0.9	0.2593	7.51565	1	0	0.06	1	1.577	2	Q3	test
9235	NSCLC	1	NSCLC	1	66.7981	1	23.4	1	IV	7.33	916	10.6	3.3	0	PD1/PDL1	14	0.0393	0	0	0	0	0	3.12115	2	Q1	test
8937	SCLC	2	Others	1	43.3703	1	19.9	1	IV	6.44	548	12.3	4.1	1	Combo	4.9	0.6275	9.04604	0	0	1.32	1	2.69405	2	Q2	test
9975	Endometrial	2	Others	1	56.6105	0	38.7	0	III	2.75	238	10.8	3.9	0	PD1/PDL1	4.4	0.4248	7.54328	0	0	0.71	0	16.5585	2	Q3	test
9364	Gastric	2	Others	0	64.1807	0	31.3	1	IV	2.14	361	10	3.7	0	PD1/PDL1	5.3	0.3664	7.45672	0	0	0.4	0	29.0103	2	Q3	test
9378	NSCLC	1	NSCLC	0	59.781	0	21.4	1	IV	6.72	391	11.7	3.3	0	PD1/PDL1	7.9	0.0408	7.32228	1	0	0	1	0.427105	2	Q1	test
9737	NSCLC	1	NSCLC	1	65.5633	1	26.2	0	III	4	118	10.9	4.1	0	PD1/PDL1	8.8	0.2277	4.25783	0	0	0.71	0	18.2012	2	Q2	test
8877	Pancreatic	2	Others	1	60.3066	1	23	1	IV	5.78	181	11.3	4.2	0	PD1/PDL1	3	0.0064	3.46225	0	0	0.08	1	5.94661	2	Q2	test
9687	Melanoma	0	Melanoma	0	45.5113	1	25.7	1	IV	3.25	170	15.6	4.4	1	Combo	14.9	0.0767	7.1326	0	0	0	0	20.501	2	Q4	test
9041	NSCLC	1	NSCLC	0	64.2272	1	27.2	1	IV	4.38	350	11.7	3.6	1	Combo	7	0.3434	6.35727	0	0	2.48	1	10.0862	2	Q2	test
9171	NSCLC	1	NSCLC	1	49.4456	1	21.8	1	IV	7.67	296	13.3	3.9	0	PD1/PDL1	14.9	0.2128	3.74033	1	0	0.12	1	21.0267	2	Q2	test
8490	Sarcoma	2	Others	1	23.3347	0	42.1	1	IV	1.67	222	11.8	3.9	0	PD1/PDL1	0.9	0.0608	7.20442	0	0	0	0	32.4271	2	Q3	test
10063	NSCLC	1	NSCLC	0	62.768	0	22.8	1	IV	23.3	636	9.6	4.1	0	PD1/PDL1	3.5	0.0932	6.40331	0	0	0.8	0	14.3573	2	Q3	test
9896	Hepatobiliary	2	Others	1	53.1499	0	20.4	1	IV	1.85	168	10.6	3.3	0	PD1/PDL1	3.5	0.0494	5.96869	0	0	0.14	1	8.08214	2	Q1	test
8718	NSCLC	1	NSCLC	1	48.7639	1	23	1	IV	7.05	301	11.9	3.4	0	PD1/PDL1	6.9	0.2743	0.953959	1	0	2.54	1	9.92197	2	Q1	test
9229	Endometrial	2	Others	1	54.3901	0	44.1	1	IV	7.2	240	10.2	4.1	0	PD1/PDL1	32.5	0.018	7.22652	0	0	2.48	0	23.7864	2	Q3	test
10027	NSCLC	1	NSCLC	1	66.3299	1	27.4	0	III	6.5	277	10	4.2	0	PD1/PDL1	12.3	0.3457	4.48803	0	0	0.53	0	12.2218	2	Q3	test
9690	Gastric	2	Others	0	59.6441	1	24.8	1	IV	5.11	209	12.7	4.2	0	PD1/PDL1	2.6	0.0365	10.8214	0	0	0	1	6.50513	2	Q4	test
9145	Bladder	2	Others	1	66.2697	0	43.4	1	IV	3.8	278	12.9	3.8	0	PD1/PDL1	6.1	0.2905	8.16943	0	0	0.53	1	18.2669	2	Q3	test
9470	Hepatobiliary	2	Others	0	79.4196	1	22.3	1	IV	3.17	73	11.9	3.2	1	Combo	3.5	0.0251	8.0442	0	0	0	0	24.8706	2	Q1	test
9721	NSCLC	1	NSCLC	1	82.0068	1	32.5	1	IV	7.83	483	9.5	3.4	0	PD1/PDL1	9.7	0.3006	7.46961	0	0	1.62	1	2.69405	2	Q1	test
8555	Sarcoma	2	Others	1	57.6044	0	23.5	1	IV	8.83	348	11.4	3.8	0	PD1/PDL1	1	0.197	5.16022	0	0	0.51	0	0.919918	2	Q2	test
8337	NSCLC	1	NSCLC	1	74.3107	0	26.2	1	IV	3.83	219	12.3	4.3	0	PD1/PDL1	1	0.0058	4.94107	0	0	0.52	0	41.1335	2	Q3	test
10017	NSCLC	1	NSCLC	0	85.0869	0	22.7	1	IV	19.88	330	11.2	3.8	0	PD1/PDL1	47.4	0.275	3.98895	1	1	20.49	1	1.74127	2	Q1	test
9027	NSCLC	1	NSCLC	1	70.2916	1	21.3	1	IV	8.14	257	13.3	4.6	0	PD1/PDL1	16.7	0.4073	7.95028	1	0	1.19	0	13.7659	2	Q2	test
8996	NSCLC	1	NSCLC	1	67.7262	0	23.7	1	IV	6.88	381	8.4	3.5	0	PD1/PDL1	0	0.0006	6.90424	0	0	0.14	1	2.39836	2	Q1	test
8675	Gastric	2	Others	1	43.1759	1	23.5	1	IV	2.53	278	11.9	3.9	0	PD1/PDL1	0	0.0017	0	0	0	0	1	8.57495	2	Q3	test
9057	Colorectal	2	Others	1	48.3888	0	20.9	1	IV	2.92	168	11	3.5	0	PD1/PDL1	8.8	0	7.67956	0	0	0	0	14.9487	2	Q2	test
8841	Melanoma	0	Melanoma	0	77.4565	0	26.1	1	IV	5.2	401	11.2	3.4	1	Combo	0	0.477	7.01473	0	0	2.04	1	2.29979	2	Q1	test
9190	Bladder	2	Others	1	70.4312	0	34.9	1	IV	6.67	225	12.6	3.8	0	PD1/PDL1	7.9	0.4202	6.25967	0	0	1.43	1	3.71253	2	Q2	test
8786	Colorectal	2	Others	1	47.0472	1	27.3	1	IV	25.63	175	8.1	1.7	0	PD1/PDL1	93	0.0317	7.25599	0	1	48.28	1	0.755647	2	Q1	test
8222	Renal	2	Others	1	54.3765	1	24	1	IV	4.62	297	11.9	2.9	0	PD1/PDL1	4.4	0.4478	8.89871	1	0	0.77	1	3.12115	2	Q1	test
8629	Renal	2	Others	0	61.9877	1	30.8	1	IV	29.58	528	9.3	2.6	0	PD1/PDL1	7.9	0.0464	6.18785	0	0	0.17	1	23.4908	2	Q1	test
9528	NSCLC	1	NSCLC	1	53.7029	1	21.4	1	IV	15.75	379	12.1	4.1	0	PD1/PDL1	3.5	0.4312	7.50276	0	0	0.93	1	9.52772	2	Q2	test
8285	Pancreatic	2	Others	1	71.499	1	25.1	1	IV	3.79	103	13.2	3.8	0	PD1/PDL1	9.8	0.076	6.81215	0	0	0.08	1	4.63244	2	Q3	test
9728	NSCLC	1	NSCLC	0	78.7351	0	25.1	1	IV	4	341	12.2	3.2	0	PD1/PDL1	19.3	0.1231	6.48435	0	0	0	1	18.3655	2	Q3	test
10252	Mesothelioma	2	Others	1	71.1595	1	28.8	1	IV	10.17	485	9.1	3.6	0	PD1/PDL1	2.6	0.2245	6.44936	0	0	0.53	1	11.6304	2	Q1	test
9984	Endometrial	2	Others	1	35.9288	0	36.9	1	IV	5.86	639	8.7	3.7	0	PD1/PDL1	15.8	0.0966	4.18416	0	1	14.88	0	9.59343	2	Q2	test
8372	Endometrial	2	Others	1	60.23	0	41.6	1	IV	1.79	151	13.9	4.2	0	PD1/PDL1	4.4	0.0408	3.85451	0	0	0.16	1	11.0719	2	Q4	test
8560	Renal	2	Others	1	53.1253	1	31.2	1	IV	3.55	225	11.8	4.1	1	Combo	2	0.1892	8.79742	0	0	0.15	0	14.2587	2	Q3	test
9278	Melanoma	0	Melanoma	0	68.7228	1	32.7	1	IV	3.1	134	13.8	3.9	0	PD1/PDL1	7	0.605	5.01105	0	0	2.58	0	21.2238	2	Q4	test
8499	Pancreatic	2	Others	1	58.5435	1	27.6	1	IV	3.82	175	11.9	4.2	0	PD1/PDL1	3.9	0.0339	4.54328	0	0	0.18	1	8.47639	2	Q3	test
10271	Mesothelioma	2	Others	0	71.6988	1	34.6	1	IV	9	205	16.2	3.4	1	Combo	1.8	0.2149	7.89503	0	0	0.27	1	20.5667	2	Q2	test
9010	NSCLC	1	NSCLC	1	76.7858	1	34	0	III	3.93	485	10.8	3.6	0	PD1/PDL1	9.7	0.1839	1.06814	0	0	0.38	1	4.3039	2	Q2	test
9966	NSCLC	1	NSCLC	1	70.245	0	23.3	1	IV	4.33	234	10.4	3.5	0	PD1/PDL1	16.7	0.3516	7.4733	0	0	1.34	1	1.34702	2	Q2	test
9762	NSCLC	1	NSCLC	1	73.9521	0	25.6	1	IV	2.69	234	9.3	3.8	0	PD1/PDL1	12.3	0.1055	7.17495	0	0	0	0	14.7187	2	Q3	test
8256	Melanoma	0	Melanoma	0	65.1198	0	34.7	1	IV	6.02	365	13	4	0	PD1/PDL1	3.5	0.4556	6.75691	1	0	0.46	1	18.5955	2	Q3	test
8987	SCLC	2	Others	1	61.5277	1	35.1	1	IV	2.61	246	14.3	4.2	1	Combo	8.9	0.3685	7.10681	0	0	0.99	0	30.653	2	Q3	test
8610	Hepatobiliary	2	Others	1	65.3744	1	25.5	1	IV	1.62	79	11.1	2.2	0	PD1/PDL1	3.9	0.0265	6.27256	1	0	0.26	1	12.9117	2	Q1	test
8215	SCLC	2	Others	1	62.5024	0	20	1	IV	1.38	145	9.5	3.8	0	PD1/PDL1	19.3	0.119	6.62247	0	0	0.06	0	9.59343	2	Q3	test
10288	Mesothelioma	2	Others	1	76.6543	1	21.9	0	II	1.69	252	11.2	3.9	0	PD1/PDL1	2.6	0.1009	7.92634	0	0	0	0	13.7331	2	Q3	test
9959	SCLC	2	Others	1	70.1711	1	23.3	1	IV	11	184	10.6	4.2	1	Combo	7.9	0.4089	7.54144	1	0	2.21	1	14.5873	2	Q2	test
8417	Renal	2	Others	1	52.8898	1	35.8	1	IV	2.92	347	16.3	4.6	0	PD1/PDL1	3.9	0.0634	7.57643	1	0	0.08	0	42.6448	2	Q3	test
8400	Melanoma	0	Melanoma	0	64.6133	1	25	1	IV	2.25	62	10.7	4.3	0	PD1/PDL1	4.9	0.0146	7.46225	0	0	0.09	0	45.5359	2	Q4	test
9544	NSCLC	1	NSCLC	0	60.1588	1	26	1	IV	11.18	284	11.4	3.3	0	PD1/PDL1	7.9	0.1907	7.93738	1	0	2.19	1	4.07392	2	Q1	test
9309	Gastric	2	Others	0	46.8638	0	25.1	1	IV	8.29	342	13	3.6	0	PD1/PDL1	7.9	0.5099	6.46041	0	0	2.11	1	24.2464	2	Q1	test
9243	Esophageal	2	Others	1	60.5667	0	31.9	1	IV	3.8	166	10	3.5	0	PD1/PDL1	6.1	0.1975	6.19337	1	0	1.56	1	2.89117	2	Q1	test
8317	Melanoma	0	Melanoma	0	76.5065	1	28.2	1	IV	4.67	252	14.8	3.5	0	PD1/PDL1	10.8	0.6078	7.91897	0	0	0.69	1	3.25257	2	Q2	test
9075	Melanoma	0	Melanoma	0	51.2799	0	33	0	III	2.19	112	14.4	4.2	0	PD1/PDL1	0	0.0044	5.8895	0	0	0.09	0	20.271	2	Q4	test
10054	NSCLC	1	NSCLC	1	73.9658	0	22.1	1	IV	10.89	366	11.6	3.8	1	Combo	0	0.1724	9.07551	0	0	0.13	1	6.63655	2	Q2	test
8672	NSCLC	1	NSCLC	1	60.5667	0	26	1	IV	5.3	235	11.7	3.9	0	PD1/PDL1	10.5	0.007	0.285451	0	0	0	0	25.2977	2	Q3	test
8397	Bladder	2	Others	1	65.3744	1	29.1	1	IV	4.16	274	11	3.8	0	PD1/PDL1	7.9	0.0014	7.08471	1	0	0.43	1	18.5298	2	Q2	test
9574	NSCLC	1	NSCLC	1	68.8871	1	24.4	1	IV	5.57	230	8.1	3.4	0	PD1/PDL1	6.1	0.0931	4.12339	1	0	0.41	1	0.985626	2	Q1	test
8241	NSCLC	1	NSCLC	0	62.7926	1	36.1	1	IV	4.43	210	14.3	3.7	0	PD1/PDL1	7.9	0.6154	5.67035	1	0	0.71	1	6.01232	2	Q3	test
8386	SCLC	2	Others	1	63.3101	1	35.2	1	IV	3.13	187	14.2	3.9	0	PD1/PDL1	4.9	0.0039	8.03315	0	0	0.08	1	2.03696	2	Q3	test
9754	NSCLC	1	NSCLC	1	68.4216	0	27.9	1	IV	3.56	397	11.4	4.1	0	PD1/PDL1	1.8	0.2434	5.79926	0	0	0.78	1	6.80082	2	Q2	test
9215	Melanoma	0	Melanoma	0	72.6051	1	25.7	1	IV	13.55	379	9.2	2.9	1	Combo	36.9	0.076	9.92634	1	0	0.06	1	1.83984	2	Q1	test
9563	Head & Neck	2	Others	1	44.1013	0	21.6	1	IV	11	282	6.8	3.2	0	PD1/PDL1	4.4	0.1731	1.02762	0	0	0.06	1	7.68789	2	Q1	test
9671	NSCLC	1	NSCLC	1	57.8946	1	19.1	1	IV	23.33	168	11.3	3.4	0	PD1/PDL1	3.5	0.0514	7.69061	1	0	0.07	1	10.3491	2	Q1	test
9816	NSCLC	1	NSCLC	0	72.3066	1	25.3	1	IV	10.8	244	13.4	4.1	0	PD1/PDL1	4.4	0.0027	4.7698	0	0	0	0	21.9138	2	Q4	test
9730	NSCLC	1	NSCLC	0	34.9815	0	19.3	1	IV	1.53	453	12.6	3.8	0	PD1/PDL1	4.4	0.177	0	0	0	0.07	1	7.22793	2	Q4	test
9809	Endometrial	2	Others	1	63.4333	0	34.4	1	IV	1.29	230	11.8	4	0	PD1/PDL1	31.6	0.0349	6.47514	0	1	15.53	0	13.5031	2	Q4	test
9151	Endometrial	2	Others	1	77.8097	0	26.9	1	IV	4.5	162	12.3	4.2	1	Combo	5.3	0.2479	6.79374	0	0	0.13	0	13.3717	2	Q3	test
8579	Melanoma	0	Melanoma	0	84.4572	1	27.4	0	III	2.15	290	14.2	3.7	0	PD1/PDL1	15.7	0.1775	8.16575	0	0	0.08	1	10.4148	2	Q4	test
9526	Renal	2	Others	1	61.8727	1	27.7	1	IV	3.73	263	15.1	4.4	0	PD1/PDL1	3.5	0.021	9.04604	0	0	0	0	22.8008	2	Q4	test
9739	Gastric	2	Others	0	47.1403	1	26.8	1	IV	2.36	214	12.9	4	0	PD1/PDL1	13.2	0.1734	3.7698	0	0	1.19	0	5.74949	2	Q4	test
9768	Melanoma	0	Melanoma	0	75.9918	1	28.3	1	IV	9.2	221	13	3.2	0	PD1/PDL1	144.8	0.5238	2.35727	0	0	0.58	1	0.229979	2	Q4	test
9837	Esophageal	2	Others	0	74.7269	0	28.8	1	IV	5.64	264	9.2	3.6	0	PD1/PDL1	4.4	0.5417	5.48066	1	0	1.78	0	19.3183	2	Q1	test
9434	NSCLC	1	NSCLC	1	69.807	0	24.6	1	IV	36	268	12	3.8	0	PD1/PDL1	15.8	0.3213	2.91897	0	0	0	1	1.577	2	Q1	test
8761	NSCLC	1	NSCLC	1	63.4114	0	15.8	1	IV	5.75	285	10.8	3.6	0	PD1/PDL1	5.9	0.0038	2.9337	0	0	0.2	1	0.985626	2	Q1	test
9930	Melanoma	0	Melanoma	0	44.3094	0	23.1	1	IV	1.45	231	12	4	1	Combo	26.3	0.1824	7.01657	0	0	0.61	0	17.9384	2	Q4	test
9435	Ovarian	2	Others	1	77.1636	0	20.6	1	IV	5.33	215	11.2	3.4	0	PD1/PDL1	1.8	0.5893	9.87477	0	0	3.26	1	3.84394	2	Q1	test
8549	Renal	2	Others	1	58.7543	0	22.9	1	IV	3.17	217	12	3.4	0	PD1/PDL1	1.8	0.0638	7.79006	0	0	0	1	7.95072	2	Q2	test
9269	Renal	2	Others	1	52.219	1	25.1	1	IV	16	251	12.8	3.8	0	PD1/PDL1	2.6	0.0013	7.38122	0	0	0	1	1.37988	2	Q2	test
8703	NSCLC	1	NSCLC	0	77.0541	1	30	1	IV	8.29	313	12.3	3.4	1	Combo	3.9	0.3202	7.01105	1	0	1.42	1	4.89528	2	Q1	test
8432	Sarcoma	2	Others	1	13.9822	0	15.2	1	IV	5.81	520	9.7	2.6	0	PD1/PDL1	0	0.049	8.84162	0	0	0.54	1	0.492813	2	Q1	test
9402	Renal	2	Others	1	57.5195	0	22.2	1	IV	2.45	343	10.6	4.1	0	PD1/PDL1	1.8	0.9333	8.55617	1	0	1.76	0	12.1561	2	Q2	test
9034	Bladder	2	Others	1	68.9062	1	36.2	1	IV	3.5	205	12.7	3.9	0	PD1/PDL1	3.5	0.3826	7.38122	0	0	0.21	0	20.3696	2	Q3	test
8412	NSCLC	1	NSCLC	1	67.9014	0	20.2	1	IV	17.91	326	9.4	3.5	0	PD1/PDL1	7.9	0.1095	5.03867	0	0	0.63	1	3.71253	2	Q1	test
8570	Sarcoma	2	Others	1	79.5921	1	24.5	1	IV	3.4	179	11.7	3.4	0	PD1/PDL1	1	0.4556	8.31676	0	0	2.02	1	4.63244	2	Q1	test
8224	Hepatobiliary	2	Others	1	80.115	0	23.9	1	IV	3.16	477	8.4	3.2	0	PD1/PDL1	6.1	0	4.54328	0	0	0	1	3.81109	2	Q1	test
8831	Ovarian	2	Others	1	26.3463	0	26.9	1	IV	1.43	210	10.5	4	0	PD1/PDL1	0.9	0.001	6.01842	0	0	0.3	0	18.1684	2	Q3	test
8381	Bladder	2	Others	1	63.4634	1	31.7	1	IV	3	190	13.2	4.5	0	PD1/PDL1	2	0.0015	5.89503	0	0	0.09	0	45.9959	2	Q3	test
8358	Renal	2	Others	0	52.5832	1	26.3	1	IV	3.31	178	12.4	4.3	1	Combo	3	0	6.56538	0	0	0.08	1	39.3922	2	Q4	test
9575	Melanoma	0	Melanoma	0	70.7105	1	25.8	0	III	4.24	200	14.7	4.4	0	PD1/PDL1	17.6	0.0496	5.31308	0	0	0.67	0	23.7207	2	Q4	test
9699	Renal	2	Others	1	46.9213	1	26.8	1	IV	10.67	441	8	3.6	0	PD1/PDL1	1.8	0	2.1418	0	0	0	0	22.078	2	Q1	test
9100	NSCLC	1	NSCLC	1	53.7139	0	21.7	1	IV	2.69	271	10.5	3.9	0	PD1/PDL1	6.1	0.046	3.91344	0	0	0	1	12.3532	2	Q3	test
8280	NSCLC	1	NSCLC	1	53.859	0	33.7	1	IV	3.38	333	9.6	3.7	1	Combo	8.9	0.2726	6.65746	0	0	0.73	0	9.56057	2	Q2	test
8404	Melanoma	0	Melanoma	0	86.7379	1	20.3	0	III	4.55	283	13.5	4.2	0	PD1/PDL1	1.8	0.5208	9.87477	0	0	3.25	0	31.0144	2	Q4	test
9610	Bladder	2	Others	0	80.7611	0	29.5	1	IV	2.13	309	11.1	3.9	0	PD1/PDL1	6.1	0.238	7.17311	0	0	0.19	1	24.7064	2	Q4	test
9540	Head & Neck	2	Others	1	75.4251	1	25	1	IV	19	280	10.2	4.1	0	PD1/PDL1	7	0.2798	8.32597	0	0	0.24	1	10.8747	2	Q2	test
9665	Gastric	2	Others	0	31.2663	0	27.4	1	IV	2.86	283	8.6	3.8	0	PD1/PDL1	2.6	0.0208	6.47882	0	0	0.07	0	17.2485	2	Q3	test
9037	Bladder	2	Others	1	62.0287	1	22.2	1	IV	4.41	281	11	3.9	0	PD1/PDL1	4.9	0.0805	7.53223	0	0	0.07	1	7.35934	2	Q2	test
8852	NSCLC	1	NSCLC	1	73.1116	0	19.7	1	IV	8.89	438	11.4	4.1	0	PD1/PDL1	3	0.1673	7.88214	0	0	0.38	1	8.14784	2	Q2	test
9820	NSCLC	1	NSCLC	0	73.7002	0	20.2	1	IV	2.88	67	10.9	3.2	0	PD1/PDL1	5.3	0.0022	7.65378	0	0	0	1	0.0985626	2	Q1	test
8965	NSCLC	1	NSCLC	1	68.1971	0	30.4	1	IV	4.19	275	11	3.6	0	PD1/PDL1	4.9	0.0005	6.86556	0	0	0	1	16.1643	2	Q2	test
8349	Renal	2	Others	1	52.7337	0	26	1	IV	1.57	214	14.5	4.8	0	PD1/PDL1	1	0.9066	7.84162	1	0	2.09	1	11.3018	2	Q3	test
9885	NSCLC	1	NSCLC	1	62.6776	1	21	1	IV	5.6	265	11	4	0	PD1/PDL1	15.8	0.9338	6.71639	1	0	3.11	1	5.94661	2	Q2	test
9492	NSCLC	1	NSCLC	1	67.3183	1	29.5	1	IV	5.86	173	10	3.9	0	PD1/PDL1	13.2	0.4966	8.11786	1	0	0.95	1	8.01643	2	Q2	test
8270	Ovarian	2	Others	1	66.3819	0	23.3	1	IV	2.25	333	12.3	4	0	PD1/PDL1	1.8	0.6028	7.39779	1	0	3.01	1	7.06366	2	Q2	test
8339	Esophageal	2	Others	1	60.6927	1	37.4	1	IV	2.63	268	14.2	4	0	PD1/PDL1	2	0.1626	6.07735	1	0	0.66	1	5.12526	2	Q3	test
8530	Gastric	2	Others	1	72.063	0	23.5	1	IV	6.75	89	10.7	3.6	0	PD1/PDL1	47.2	0.0104	8.10681	0	1	14.78	1	4.92813	2	Q1	test
9649	SCLC	2	Others	1	62.0616	1	27.8	1	IV	5.38	291	13.4	4.5	1	Combo	14	0.2782	6.56538	0	0	1.57	0	17.2485	2	Q3	test
8301	Sarcoma	2	Others	1	61.7741	0	28.4	1	IV	4.6	262	12.9	4.1	1	Combo	2.6	0.2188	9.42726	1	0	1.54	0	21.7823	2	Q2	test
10040	NSCLC	1	NSCLC	0	65.1143	1	18.1	1	IV	11.83	446	13.8	3.9	0	PD1/PDL1	13.2	0.24	8.87845	0	0	0.12	1	4.6653	2	Q3	test
8660	Colorectal	2	Others	1	43.7125	1	33.2	1	IV	4	264	12.7	4	0	PD1/PDL1	3.9	0.3025	5.79558	1	0	0.16	0	15.4086	2	Q2	test
9131	Esophageal	2	Others	1	71.0253	1	26.4	1	IV	1.67	59	10.2	3.3	0	PD1/PDL1	5.3	0.0344	9.26519	0	0	0.2	1	2.85832	2	Q1	test
9198	Head & Neck	2	Others	1	57.3032	0	28.7	1	IV	28	93	7.6	2.5	0	PD1/PDL1	16.7	0.3479	7.90976	1	0	0.52	1	0.164271	2	Q1	test
9767	NSCLC	1	NSCLC	0	68.0657	0	28.9	1	IV	4.28	254	12.1	4.1	0	PD1/PDL1	24.6	0.2286	7.0884	0	0	0.11	0	15.6715	2	Q4	test
10103	NSCLC	1	NSCLC	0	76.9884	1	21.7	1	IV	5.5	275	13.1	3.3	0	PD1/PDL1	10.5	0.063	5.3186	0	0	0	0	11.7947	2	Q2	test
9609	NSCLC	1	NSCLC	1	57.5359	0	36.1	1	IV	2.56	237	14.2	4.2	0	PD1/PDL1	7.9	0.1776	7.88582	0	0	0.24	0	12.6817	2	Q4	test
9177	NSCLC	1	NSCLC	0	53.9658	0	22.3	1	IV	3	294	13.5	3.8	1	Combo	0.9	0.0044	8.17127	0	0	0	0	34.5298	2	Q4	test
8430	Ovarian	2	Others	1	47.8029	0	36.2	1	IV	3.57	204	10.4	4	0	PD1/PDL1	1	0.4673	8.24309	0	0	1.46	1	9.98768	2	Q2	test
10083	NSCLC	1	NSCLC	1	63.0445	0	16.3	1	IV	2.56	495	13.1	4.1	0	PD1/PDL1	4.4	0.0022	5.76796	0	0	0	0	11.7618	2	Q3	test
9999	NSCLC	1	NSCLC	0	47.1841	0	18.8	1	IV	4.38	666	9.8	3.2	0	PD1/PDL1	13.2	0.596	6.94291	0	0	1.35	0	16.5585	2	Q1	test
9808	NSCLC	1	NSCLC	0	63.5702	0	23.2	1	IV	2.6	322	11.6	3.5	0	PD1/PDL1	20.2	0.1606	4.62247	0	0	0.4	0	21.8152	2	Q4	test
10282	Mesothelioma	2	Others	1	59.7399	1	23.8	1	IV	4.33	311	15.1	3.9	0	PD1/PDL1	0.9	0.0319	7.86188	0	0	0	1	6.6037	2	Q3	test
9203	Renal	2	Others	1	61.8152	1	25.5	1	IV	13	474	8.3	2.9	0	PD1/PDL1	7	0.1923	8.99079	1	0	0.06	1	4.53388	2	Q1	test
8516	Esophageal	2	Others	1	76.6762	1	29.2	1	IV	13.5	371	11.4	3	0	PD1/PDL1	12.3	0.3312	5.98895	1	0	0.3	1	0.459959	2	Q1	test
8702	Melanoma	0	Melanoma	0	86.9076	1	19.7	0	III	2.27	157	11.4	3.8	0	PD1/PDL1	22.6	0.4053	7.30571	0	0	0.25	1	36.5996	2	Q4	test
9914	NSCLC	1	NSCLC	1	64.3559	0	32	1	IV	5.8	292	11.2	3.7	1	Combo	9.7	0.7211	3.37569	0	0	3.41	1	6.80082	2	Q1	test
9703	Bladder	2	Others	0	79.9316	1	25.2	1	IV	1.59	137	8.5	3.2	0	PD1/PDL1	2.6	0.1659	6.62247	0	0	0.98	1	2.92402	2	Q1	test
9669	Gastric	2	Others	0	59.1075	1	32.2	1	IV	3.91	265	14	4.3	0	PD1/PDL1	3.5	0.1872	7.76611	1	0	1.04	1	17.6099	2	Q4	test
9085	Esophageal	2	Others	0	55.7563	1	20.3	0	III	1.89	181	13.1	4.1	0	PD1/PDL1	2.6	0.148	7.62247	0	0	0.07	0	10.0862	2	Q4	test
9918	NSCLC	1	NSCLC	1	64.7091	1	29.3	1	IV	4.2	398	11.9	4	0	PD1/PDL1	2.6	0.3644	7.91897	0	0	0.22	1	12.386	2	Q3	test
10297	Melanoma	0	Melanoma	0	70.204	1	27	1	IV	8.71	453	8.7	2.8	1	Combo	8.8	0.0569	5.87845	0	0	0	0	4.07392	2	Q1	test
9414	NSCLC	1	NSCLC	1	44.3422	0	28.5	1	IV	3.5	240	8.7	3.6	0	PD1/PDL1	19.3	0.1774	10.2928	0	0	0.09	0	21.6509	2	Q2	test
8504	Renal	2	Others	1	15.9589	0	16.9	1	IV	1.82	273	13.9	4	0	PD1/PDL1	0	0.0007	4.86188	0	0	0.21	1	7.22793	2	Q3	test
10262	Melanoma	0	Melanoma	0	55.488	1	32.1	1	IV	2.23	205	15.9	4.2	1	Combo	1.8	0.0222	6.43278	0	0	0.13	1	26.7433	2	Q4	test
9756	Gastric	2	Others	0	59.154	1	27.6	1	IV	4.67	418	9.6	3.6	0	PD1/PDL1	6.1	0.2072	8.56354	1	0	0.72	1	7.16222	2	Q2	test
9181	Ovarian	2	Others	0	36.2053	0	19.9	1	IV	1.33	199	12.4	4.2	0	PD1/PDL1	33.4	0.0703	7.30387	0	1	10.37	0	21.9138	2	Q4	test
9556	NSCLC	1	NSCLC	1	64.9829	0	39	1	IV	6.28	447	12.6	3.9	0	PD1/PDL1	16.7	0.0323	5.39595	0	0	0.18	0	24.8049	2	Q3	test
10049	NSCLC	1	NSCLC	0	69.9001	1	34.4	1	IV	4.11	206	13.3	3.8	0	PD1/PDL1	12.3	0.0666	8.13812	1	0	0.26	0	15.4086	2	Q4	test
10101	NSCLC	1	NSCLC	0	64.0438	1	29.9	1	IV	6.85	379	9.5	3.3	0	PD1/PDL1	76.4	0.347	8.41068	0	0	0.12	1	3.64682	2	Q3	test
10008	Pancreatic	2	Others	1	63.3703	0	25.9	1	IV	3.2	156	11	4	0	PD1/PDL1	2.6	0.0583	8.17127	0	0	0.06	1	2.49692	2	Q3	test
9877	Pancreatic	2	Others	0	61.1116	0	46.3	1	IV	1.44	138	11.9	4.1	0	PD1/PDL1	2.6	0.1814	7.43278	0	0	0	0	18.2341	2	Q4	test
9518	Renal	2	Others	1	28.5667	1	24.4	1	IV	8	528	8.5	2.9	0	PD1/PDL1	0.9	0.1928	6.16206	0	0	0.08	1	0.887064	2	Q1	test
9696	NSCLC	1	NSCLC	0	70.5708	0	28.2	1	IV	2.95	453	12.5	3.9	0	PD1/PDL1	8.8	0.0108	6.18232	0	0	0.07	1	7.32649	2	Q4	test
8830	Bladder	2	Others	1	74.6804	0	15.8	1	IV	10.7	548	8.3	3.9	0	PD1/PDL1	14	0.6043	5.34991	0	0	3.71	1	14.3244	2	Q1	test
10047	NSCLC	1	NSCLC	0	63.0198	1	20.9	1	IV	9.2	507	9.7	3.1	0	PD1/PDL1	3.5	0.0956	5.12339	0	0	0.28	1	5.97947	2	Q1	test
9969	NSCLC	1	NSCLC	1	64.5859	0	25.1	1	IV	2.18	283	12.1	3.5	0	PD1/PDL1	10.5	0.3628	7.05525	0	0	0.66	1	5.28953	2	Q2	test
8532	Breast	2	Others	1	64.9281	0	19	1	IV	7.43	435	12.1	3.4	0	PD1/PDL1	7.9	0.7148	5.19705	0	0	2.78	1	3.02259	2	Q1	test
8870	NSCLC	1	NSCLC	1	58.642	1	26.8	1	IV	2.36	241	12.2	4	0	PD1/PDL1	3	0.2428	6.24494	0	0	0.55	0	19.0554	2	Q3	test
8752	NSCLC	1	NSCLC	1	82.0315	0	21.9	1	IV	5	328	11.9	3.9	0	PD1/PDL1	9.8	0	4.35543	0	0	0	1	8.93634	2	Q2	test
9802	NSCLC	1	NSCLC	0	62.3929	1	29.4	1	IV	6	221	15	4.3	0	PD1/PDL1	5.3	0.0032	5.94475	0	0	0	1	14.9487	2	Q4	test
8774	NSCLC	1	NSCLC	1	50.8337	0	20.8	1	IV	6.22	180	8.8	3.6	0	PD1/PDL1	22.6	0.2026	6.32413	0	0	0.69	0	34.9569	2	Q2	test
8529	Head & Neck	2	Others	1	51.6687	0	19.8	1	IV	9.88	329	10.9	4.5	0	PD1/PDL1	3.5	0.1513	10.3757	0	0	0.14	0	37.5524	2	Q3	test
9620	Esophageal	2	Others	1	68.794	1	26.6	1	IV	5.42	157	8.6	3.5	0	PD1/PDL1	6.1	0.6718	7.55617	1	0	3.18	1	0.854209	2	Q1	test
8374	Melanoma	0	Melanoma	1	78.9076	1	24.5	0	III	2.41	136	14.5	3.8	0	PD1/PDL1	12.3	0.6869	5.70166	0	0	1.19	0	37.7823	2	Q3	test
8658	Bladder	2	Others	1	53.514	1	21.5	1	IV	7.64	290	10.6	3.8	0	PD1/PDL1	3.9	0.0649	3.91344	0	0	0.68	1	5.97947	2	Q2	test
9245	Hepatobiliary	2	Others	0	59.1102	0	17.3	1	IV	0.95	134	11.5	3.9	0	CTLA4	11.4	0.1905	6.22099	0	0	0	1	17.0185	2	Q4	test
8253	Endometrial	2	Others	1	65.2402	0	23.4	1	IV	7.4	223	9.7	3.8	0	PD1/PDL1	0	0.137	5.19337	0	0	0	1	13.8316	2	Q2	test
10009	Melanoma	0	Melanoma	0	71.6359	1	31.8	1	IV	3.94	206	14.6	4	1	Combo	0.9	0	6.05525	0	0	0.05	1	0.492813	2	Q4	test
9496	Bladder	2	Others	0	57.3333	1	27.5	1	IV	11.08	822	11	3.5	0	PD1/PDL1	12.3	0.4988	6.77532	1	0	1.3	1	6.47228	2	Q1	test
8552	NSCLC	1	NSCLC	1	53.0924	1	17.9	0	III	1.8	141	11.6	4.2	0	PD1/PDL1	1	0.0964	7.16575	0	0	0.25	0	40.9363	2	Q3	test
8312	Head & Neck	2	Others	1	78.8227	0	23.5	1	IV	34.5	386	10.6	3.7	0	CTLA4	3.9	0.5784	4.92265	0	0	2.34	1	1.54415	2	Q1	test
8346	NSCLC	1	NSCLC	1	79.1458	1	31.8	1	IV	9.22	256	12.3	4.3	0	PD1/PDL1	6.9	0.0239	3.23941	0	0	0	1	13.6674	2	Q3	test
9673	Sarcoma	2	Others	1	55.6277	1	25	1	IV	16.5	388	10.9	3.5	0	PD1/PDL1	2.6	0.0554	7	1	0	3	0	7.98357	2	Q1	test
8227	Sarcoma	2	Others	1	61.8179	0	29	1	IV	4.63	267	10	4.1	0	PD1/PDL1	5.3	0.0025	7.88766	0	0	0.13	1	18.2341	2	Q3	test
8685	NSCLC	1	NSCLC	1	46.9569	0	21.6	1	IV	5.27	770	11.2	3.4	1	Combo	11.8	0.1724	6.32781	0	0	0.54	1	1.47844	2	Q1	test
9087	Endometrial	2	Others	0	78.2697	0	25.2	1	IV	10.75	326	9	3.5	0	PD1/PDL1	7	0.1514	8.16575	0	0	0	0	12.4189	2	Q2	test
9876	Bladder	2	Others	0	57.6099	1	30.1	1	IV	4.71	313	13.2	4	0	PD1/PDL1	7.9	0.2037	7.37385	0	0	0.07	1	12.9446	2	Q4	test
9654	Head & Neck	2	Others	1	64.282	1	15.8	1	IV	8.17	337	10	3.7	0	PD1/PDL1	5.3	0.0343	4.73112	0	0	0	1	2.52977	2	Q1	test
8795	Hepatobiliary	2	Others	1	47.6797	1	33.6	1	IV	10.22	314	11.4	3.5	0	PD1/PDL1	1.8	0.3585	7.74033	0	0	0.42	1	10.6776	2	Q1	test
9678	Pancreatic	2	Others	1	61.1499	1	21.8	1	IV	4.75	76	9.4	3.7	0	PD1/PDL1	3.5	0.1804	5.69061	0	0	0.13	1	5.51951	2	Q1	test
9329	NSCLC	1	NSCLC	0	62.3901	0	24.9	1	IV	2.4	311	14.6	4.2	0	PD1/PDL1	9.7	0	4.53959	0	0	0	1	28.2875	2	Q4	test
10094	NSCLC	1	NSCLC	0	56.6598	0	22.5	1	IV	4.4	327	12.3	4.2	0	PD1/PDL1	7.9	0.4873	6.74033	0	0	2.18	0	13.076	2	Q3	test
9579	Endometrial	2	Others	1	62.872	0	32.7	1	IV	3.33	141	11.8	3.7	0	PD1/PDL1	7.9	0.6378	4.78269	0	0	2.19	0	13.8645	2	Q2	test
10293	Mesothelioma	2	Others	1	67.2389	0	20.7	1	IV	3.41	348	12.9	3.9	0	PD1/PDL1	1.8	0.2324	2.81952	0	0	0.15	1	5.35524	2	Q2	test
9870	NSCLC	1	NSCLC	0	57.9685	0	25.2	1	IV	2.36	424	13.5	4.1	0	PD1/PDL1	10.5	0.0088	9.17495	0	0	0.08	0	20.3039	2	Q4	test
9081	Colorectal	2	Others	1	59.8138	0	21.4	1	IV	6.14	501	9.7	3.6	0	PD1/PDL1	91.3	0.0696	6.76427	0	1	35.22	1	7.75359	2	Q3	test
9088	Ovarian	2	Others	1	70.9185	0	26.3	1	IV	7.75	267	13.1	4.1	0	PD1/PDL1	5.3	0.0595	6.46593	0	0	0.13	1	7.72074	2	Q3	test
9628	NSCLC	1	NSCLC	1	60.282	0	19.9	1	IV	3.08	215	11.9	4	0	PD1/PDL1	4.4	0.5363	7.0221	0	0	2.64	1	4.23819	2	Q2	test
9987	NSCLC	1	NSCLC	0	55.655	1	32.3	1	IV	16	264	13.3	4.3	0	PD1/PDL1	13.2	0.5914	6.36464	0	0	0.8	0	16.7885	2	Q3	test
8297	NSCLC	1	NSCLC	1	68.6489	1	30.8	1	IV	6.08	202	13	4.2	0	PD1/PDL1	39.4	0.1533	8.48066	0	0	0.07	1	20.9281	2	Q4	test
8704	Pancreatic	2	Others	1	74.7707	1	25.7	1	IV	13.9	239	10.6	3.9	1	Combo	3.9	0.2834	3.56538	0	0	1.97	1	0.854209	2	Q1	test
9543	NSCLC	1	NSCLC	1	30.4394	1	19.4	1	IV	2.1	186	11.4	4.2	0	PD1/PDL1	1.8	0.0281	6.15101	0	0	0	0	17.7741	2	Q3	test
8991	NSCLC	1	NSCLC	1	89.1526	1	23.9	1	IV	2.82	354	9.8	3.6	0	PD1/PDL1	4.9	0.0073	4.21915	0	0	0.32	1	8.50924	3	Q2	test
8889	NSCLC	1	NSCLC	1	42.2341	0	33.1	1	IV	6.57	265	11.3	3.5	1	Combo	1	0.0028	6.58564	0	0	0	1	2.23409	3	Q1	test
9302	Colorectal	2	Others	1	27.5181	1	35	1	IV	3.94	306	13.5	4.2	0	PD1/PDL1	37.7	0	7.186	0	1	21.96	0	24.6078	3	Q4	test
9175	Bladder	2	Others	1	65.024	1	32.7	1	IV	3.92	209	8.8	4	1	Combo	16.7	0.2815	8.00184	0	0	0.3	0	23.2279	3	Q3	test
9999	NSCLC	1	NSCLC	0	47.1841	0	18.8	1	IV	4.38	666	9.8	3.2	0	PD1/PDL1	13.2	0.596	6.94291	0	0	1.35	0	16.5585	3	Q1	test
9155	NSCLC	1	NSCLC	1	48.9336	0	19.9	1	IV	13.43	420	11.8	4.7	1	Combo	19.3	0.4452	5.35359	0	0	1.18	1	5.8809	3	Q3	test
8399	NSCLC	1	NSCLC	1	72.1615	0	29.3	1	IV	4.36	218	12.5	4.2	1	Combo	7.9	0.0994	8.71087	0	0	0	0	38.9322	3	Q3	test
8281	Bladder	2	Others	0	87.2854	1	26	1	IV	3.56	349	11.4	3.4	0	PD1/PDL1	4.4	0.745	8.15285	0	0	3.52	1	12.1232	3	Q2	test
9422	Melanoma	0	Melanoma	0	82.9897	0	19.1	1	IV	2.89	165	11.4	4	0	PD1/PDL1	178.2	0.261	9.35543	1	0	0.74	0	26.9076	3	Q4	test
9112	NSCLC	1	NSCLC	1	73.7495	0	20	1	IV	12.67	353	12.3	3.5	0	PD1/PDL1	2.6	0.3658	8.02026	0	0	0.99	1	4.33676	3	Q1	test
9961	NSCLC	1	NSCLC	0	61.0267	0	25.8	1	IV	2.03	375	11.7	4.5	0	PD1/PDL1	5.3	0.0956	8.94291	0	0	0.26	0	17.0513	3	Q4	test
9600	Melanoma	0	Melanoma	0	67.8439	0	50.7	1	IV	1.53	173	11.5	3.6	0	PD1/PDL1	7	0.0095	5.19705	0	0	0.06	0	25.7248	3	Q4	test
8732	Esophageal	2	Others	1	52.9309	0	31.6	1	IV	3.44	159	10.9	3.9	0	PD1/PDL1	3.9	0.2396	9.65009	0	0	0.3	1	3.90965	3	Q3	test
8618	Renal	2	Others	1	71.8084	1	30	1	IV	4.09	249	11.5	4.4	1	Combo	9.8	0.0655	5.40147	0	0	0.4	0	44.0575	3	Q3	test
9506	Colorectal	2	Others	1	52.2163	1	24.6	1	IV	7	333	10.5	3.5	0	PD1/PDL1	8.8	0	5.30571	0	0	0.27	1	6.99795	3	Q1	test
9887	NSCLC	1	NSCLC	1	65.1581	1	25.2	1	IV	9.89	283	9.7	3.7	0	PD1/PDL1	4.4	0.0105	7.12155	0	0	0	1	2.95688	3	Q2	test
10238	Melanoma	0	Melanoma	0	46.7598	0	23.7	1	IV	15.33	769	9.3	2.7	1	Combo	2	0.1674	6.48987	0	0	0.3	1	1.24846	3	Q1	test
9959	SCLC	2	Others	1	70.1711	1	23.3	1	IV	11	184	10.6	4.2	1	Combo	7.9	0.4089	7.54144	1	0	2.21	1	14.5873	3	Q2	test
8983	NSCLC	1	NSCLC	0	63.614	0	26.7	1	IV	4.1	273	11	3.7	1	Combo	5.9	0.2233	6.53039	0	0	0.23	0	4.00821	3	Q3	test
9997	NSCLC	1	NSCLC	0	67.4825	1	25.6	1	IV	2.23	191	13.3	4.7	0	PD1/PDL1	14.9	0.0002	7.47882	0	0	0	0	15.4086	3	Q4	test
9171	NSCLC	1	NSCLC	1	49.4456	1	21.8	1	IV	7.67	296	13.3	3.9	0	PD1/PDL1	14.9	0.2128	3.74033	1	0	0.12	1	21.0267	3	Q2	test
8452	Gastric	2	Others	1	67.8686	1	23.5	1	IV	1.92	237	11.8	3.4	0	PD1/PDL1	6.9	0.0829	6.18232	0	0	0.39	0	12.2546	3	Q2	test
8830	Bladder	2	Others	1	74.6804	0	15.8	1	IV	10.7	548	8.3	3.9	0	PD1/PDL1	14	0.6043	5.34991	0	0	3.71	1	14.3244	3	Q1	test
8890	SCLC	2	Others	1	65.3443	1	27.1	1	IV	3	122	8.6	4.1	1	Combo	5.9	0.3384	5.23941	1	0	1.09	1	23.0965	3	Q3	test
8241	NSCLC	1	NSCLC	0	62.7926	1	36.1	1	IV	4.43	210	14.3	3.7	0	PD1/PDL1	7.9	0.6154	5.67035	1	0	0.71	1	6.01232	3	Q3	test
8286	NSCLC	1	NSCLC	0	88.1342	1	30.1	1	IV	2.6	158	12.6	3.6	0	PD1/PDL1	1.8	0.0175	8.40884	0	0	0	0	25.0021	3	Q3	test
8267	NSCLC	1	NSCLC	0	67.4606	0	23.4	1	IV	3.27	441	12.7	4.1	0	PD1/PDL1	12.8	0.1308	7.34991	0	0	0.16	1	0.854209	3	Q4	test
9545	Ovarian	2	Others	1	54.371	0	20.2	1	IV	4	484	7.5	3.3	0	PD1/PDL1	7	0.0398	8.64273	0	0	0	1	3.71253	3	Q1	test
9339	Renal	2	Others	1	45.3279	1	24.3	1	IV	8.93	277	8.6	2.9	0	PD1/PDL1	1.8	0.2506	5.67035	1	0	2.3	1	0.62423	3	Q1	test
8263	NSCLC	1	NSCLC	1	54.5407	0	37.3	1	IV	10.14	259	13.5	3.8	0	PD1/PDL1	7.9	0.2608	3.13812	0	0	0.15	1	16.1314	3	Q2	test
9462	Renal	2	Others	1	68.512	1	28.8	1	IV	2.11	217	14.3	4.3	0	PD1/PDL1	4.4	0.3585	7.79374	1	0	2.73	1	9.00205	3	Q3	test
8745	Melanoma	0	Melanoma	0	60.052	1	25.5	1	IV	5.11	189	15.5	4.3	1	Combo	64.1	0.0615	7.11602	0	0	0.36	0	25.4292	3	Q4	test
9783	Melanoma	0	Melanoma	0	81.5195	1	27.9	1	IV	1.58	156	10.7	3.7	1	Combo	4.4	0.4535	3.38674	0	0	1.97	1	11.7947	3	Q2	test
9117	Hepatobiliary	2	Others	1	61.4593	1	37.4	1	IV	5.67	228	11.9	3.4	0	PD1/PDL1	1.8	0.0016	5.72744	0	0	0	1	1.83984	3	Q1	test
9622	NSCLC	1	NSCLC	0	76.4517	0	29.4	1	IV	15.93	475	13.1	3.9	0	PD1/PDL1	2.6	0.0057	3.88029	0	0	0	0	16.6899	3	Q3	test
9841	NSCLC	1	NSCLC	1	62.1711	1	39.2	0	III	8.83	175	10.7	3.9	0	PD1/PDL1	32.5	0.7324	8.11786	1	0	1.43	1	10.4148	3	Q2	test
10017	NSCLC	1	NSCLC	0	85.0869	0	22.7	1	IV	19.88	330	11.2	3.8	0	PD1/PDL1	47.4	0.275	3.98895	1	1	20.49	1	1.74127	3	Q3	test
8381	Bladder	2	Others	1	63.4634	1	31.7	1	IV	3	190	13.2	4.5	0	PD1/PDL1	2	0.0015	5.89503	0	0	0.09	0	45.9959	3	Q4	test
9145	Bladder	2	Others	1	66.2697	0	43.4	1	IV	3.8	278	12.9	3.8	0	PD1/PDL1	6.1	0.2905	8.16943	0	0	0.53	1	18.2669	3	Q3	test
10296	Mesothelioma	2	Others	1	53.9439	1	24.5	1	IV	18.14	438	9.6	3.6	0	PD1/PDL1	2.6	0.2196	7.65009	1	0	0.81	1	7.55647	3	Q1	test
8261	Head & Neck	2	Others	1	67.373	0	20.5	1	IV	4.46	248	11.5	3.4	0	PD1/PDL1	17.6	0.5914	6.12339	1	0	1.47	0	10.152	3	Q1	test
9111	SCLC	2	Others	1	85.7112	1	22	1	IV	15	127	10.9	3.6	0	PD1/PDL1	5.9	0.3314	5.66483	0	0	1.3	1	1.28131	3	Q1	test
10059	SCLC	2	Others	1	83.8713	0	28.7	1	IV	5.08	236	10.7	4.3	0	PD1/PDL1	7.9	0.2513	5.6151	0	0	1.05	0	8.01643	3	Q3	test
9595	Melanoma	0	Melanoma	0	69.3443	1	26.4	1	IV	2.27	372	12.6	4.4	1	Combo	5.3	0.1173	7.73297	0	0	0.21	0	27.1047	3	Q4	test
8920	Gastric	2	Others	1	29.2183	1	22.9	1	IV	5.44	129	9.4	3.1	1	Combo	0	0.0017	7.79742	0	0	0	1	2.00411	3	Q1	test
9159	NSCLC	1	NSCLC	1	72.835	1	26.9	1	IV	4	168	12.9	4	1	Combo	19.3	0.0373	8.7035	0	0	0.14	0	21.6181	3	Q4	test
9486	Pancreatic	2	Others	1	70.3956	0	23.8	1	IV	31.5	116	11.1	2.5	0	PD1/PDL1	4.4	0.0055	5.37201	0	0	0	1	0.919918	3	Q1	test
9358	Head & Neck	2	Others	1	60.2957	1	20.6	1	IV	4.83	216	12.4	4.4	0	PD1/PDL1	6.1	0.121	7.5046	0	0	0.53	0	21.3881	3	Q3	test
9507	NSCLC	1	NSCLC	1	60.8816	1	20.9	1	IV	5.56	132	12.3	3.9	1	Combo	21.9	0.5513	4.78821	0	0	4.57	1	1.60986	3	Q2	test
8561	Renal	2	Others	1	62.2368	0	19.9	1	IV	2.79	253	13.1	3.6	0	PD1/PDL1	6.9	0.0707	7.26519	0	0	0	0	37.9466	3	Q3	test
9501	NSCLC	1	NSCLC	0	62.319	1	22.9	1	IV	7.71	504	12	3.6	0	PD1/PDL1	9.7	0.1725	6.82136	0	0	0.18	1	12.4517	3	Q2	test
8800	Melanoma	0	Melanoma	0	58.0315	1	31.2	1	IV	5.56	232	13.3	3.8	1	Combo	69.8	0.0506	5.57827	0	0	0	0	41.9548	3	Q4	test
8881	Renal	2	Others	0	60.8898	1	29.3	1	IV	1.71	223	13.9	4.4	0	PD1/PDL1	2.6	0.0007	4.97238	0	0	0.07	1	20.3039	3	Q4	test
9589	Colorectal	2	Others	1	48.1862	0	24.5	1	IV	2.78	360	12.7	4	0	PD1/PDL1	2.6	0.0096	8.05709	0	0	0.73	1	9.59343	3	Q3	test
10100	Endometrial	2	Others	1	61.8645	0	23.4	1	IV	9.43	288	9.7	3.5	0	PD1/PDL1	1.8	0	5.14733	0	0	0	1	1.97125	3	Q1	test
9741	NSCLC	1	NSCLC	0	72.2574	1	27.5	1	IV	12.33	248	9.4	3.4	0	PD1/PDL1	13.2	0.731	7.0221	1	0	2.41	1	7.95072	3	Q1	test
9548	Pancreatic	2	Others	1	51.729	0	29.1	1	IV	2	299	9.4	3.7	0	PD1/PDL1	1.8	0.2017	4.6593	0	0	0.2	0	7.42505	3	Q2	test
8549	Renal	2	Others	1	58.7543	0	22.9	1	IV	3.17	217	12	3.4	0	PD1/PDL1	1.8	0.0638	7.79006	0	0	0	1	7.95072	3	Q2	test
8348	SCLC	2	Others	1	63.7426	1	33.4	1	IV	3.69	307	12.9	4	1	Combo	14.8	0.6248	7.98895	0	0	1.44	1	11.5318	3	Q3	test
9522	SCLC	2	Others	1	71.1376	0	21.1	1	IV	5.09	420	11.7	4	1	Combo	12.3	0.4477	3.50092	0	0	0.22	1	9.62628	3	Q2	test
9418	Pancreatic	2	Others	1	41.1882	1	24.2	1	IV	2.83	193	11.9	3.6	0	PD1/PDL1	3.5	0.1292	4.70902	0	0	0.13	0	10.6119	3	Q2	test
10095	NSCLC	1	NSCLC	1	61.5359	1	22.8	0	III	3.33	186	9.5	3.7	0	PD1/PDL1	7.9	0.286	7.72744	0	0	0.26	0	10.6448	3	Q2	test
9022	Renal	2	Others	1	62.1465	1	29.8	1	IV	10.25	171	12.8	4.1	0	PD1/PDL1	4.4	0.335	5.80847	0	0	1.4	1	11.9918	3	Q2	test
8995	Hepatobiliary	2	Others	1	18.9979	0	21.8	1	IV	2.07	251	13	4.6	0	PD1/PDL1	0	0.0063	5.3407	0	0	0.14	0	31.2115	3	Q4	test
8785	NSCLC	1	NSCLC	1	39.8768	1	21.8	1	IV	4.21	755	11.2	3.5	0	PD1/PDL1	2	0.0179	0	0	0	0	0	14.0287	3	Q1	test
8813	NSCLC	1	NSCLC	1	77.7112	0	21.4	1	IV	18	210	9	4.2	0	PD1/PDL1	3.9	0.2567	7.44015	0	0	0.24	1	31.4743	3	Q2	test
9347	Esophageal	2	Others	0	72.5175	0	26.6	1	IV	1.91	257	12.9	3.4	0	PD1/PDL1	10.5	0.2506	6.02947	0	0	0.13	0	29.2074	3	Q3	test
8842	Melanoma	0	Melanoma	0	74.7953	1	31.3	1	IV	4.43	146	13.3	4.1	1	Combo	88.6	0.4166	2.3849	0	0	0.59	0	19.4497	3	Q4	test
8729	Melanoma	0	Melanoma	0	27.1376	0	17.7	1	IV	4.64	515	9	3.5	1	Combo	15.7	0.7815	6.54144	0	0	3.21	1	1.01848	3	Q2	test
9980	NSCLC	1	NSCLC	0	62.8008	1	27.7	1	IV	4.3	250	13	4.2	0	PD1/PDL1	3.5	0.0197	6.76796	0	0	0	1	9.98768	3	Q4	test
10110	NSCLC	1	NSCLC	0	85.6564	0	22.8	1	IV	2.33	394	13.5	4.4	0	PD1/PDL1	8.8	0.4245	5.83794	0	0	0.59	1	10.0534	3	Q4	test
8395	Melanoma	0	Melanoma	0	62.6146	0	32	1	IV	2.63	274	12.9	4.1	1	Combo	2	0.1525	0	0	0	0.35	0	19.7782	3	Q4	test
9093	Colorectal	2	Others	1	45.64	0	23.2	1	IV	5.58	241	10	3.8	0	PD1/PDL1	14	0.0108	7.11971	0	1	13.06	1	7.78645	3	Q2	test
9629	NSCLC	1	NSCLC	1	45.1855	0	24.1	1	IV	6.13	273	11.1	3.9	0	PD1/PDL1	5.3	0.2536	0.375691	0	0	0.21	1	10.2177	3	Q2	test
8938	Gastric	2	Others	1	25.6756	1	21.9	1	IV	6.85	260	11.8	3.5	1	Combo	3	0.3445	6.50829	0	0	1.37	1	0.689938	3	Q1	test
9930	Melanoma	0	Melanoma	0	44.3094	0	23.1	1	IV	1.45	231	12	4	1	Combo	26.3	0.1824	7.01657	0	0	0.61	0	17.9384	3	Q4	test
9036	NSCLC	1	NSCLC	1	67.9726	0	25.2	1	IV	2.22	188	12	3.9	0	PD1/PDL1	5.9	0.1299	4.8582	0	0	0.14	1	17.8727	3	Q3	test
9669	Gastric	2	Others	0	59.1075	1	32.2	1	IV	3.91	265	14	4.3	0	PD1/PDL1	3.5	0.1872	7.76611	1	0	1.04	1	17.6099	3	Q4	test
9664	SCLC	2	Others	1	57.4648	1	19.4	1	IV	10.75	190	11.7	3.9	1	Combo	6.1	0.3227	5.34254	0	0	1.87	1	1.21561	3	Q1	test
9601	Colorectal	2	Others	1	56.3094	0	20	1	IV	2.2	268	10.1	4	0	PD1/PDL1	6.1	0.64	8.30755	0	0	4	0	19.1869	3	Q2	test
8231	Endometrial	2	Others	0	94.5818	0	28.5	1	IV	4	242	10.7	4.6	0	PD1/PDL1	32.5	0.1008	5.7035	0	1	17.89	0	15.0472	3	Q4	test
9528	NSCLC	1	NSCLC	1	53.7029	1	21.4	1	IV	15.75	379	12.1	4.1	0	PD1/PDL1	3.5	0.4312	7.50276	0	0	0.93	1	9.52772	3	Q2	test
9205	Ovarian	2	Others	1	62.6092	0	25.2	1	IV	14	84	11.8	2.2	0	PD1/PDL1	2.6	0.4449	6.41252	1	0	1.31	1	0.722793	3	Q1	test
9196	Melanoma	0	Melanoma	0	66.0424	1	37.6	1	IV	5.05	233	14.4	4	0	PD1/PDL1	36.9	0.1384	5.05157	0	0	0.61	0	27.8932	3	Q4	test
10014	NSCLC	1	NSCLC	0	83.2635	1	27.8	1	IV	3.88	101	13.2	3.5	0	PD1/PDL1	4.4	0	5.10497	0	0	0	1	5.8152	3	Q2	test
9725	Sarcoma	2	Others	1	66.9076	0	26.4	1	IV	1.07	211	13	4.1	0	PD1/PDL1	4.4	0.3915	8.18785	0	0	0.65	1	6.80082	3	Q3	test
9387	Head & Neck	2	Others	1	61.9576	1	31.8	1	IV	3.56	325	12.4	3.6	0	PD1/PDL1	7	0.2343	7.79374	0	0	0.63	1	3.44969	3	Q2	test
9868	Endometrial	2	Others	1	57.4018	0	27.7	1	IV	0.93	207	12.5	3.7	0	PD1/PDL1	31.6	0.0087	5.9116	0	1	16.37	0	12.5175	3	Q4	test
9780	NSCLC	1	NSCLC	1	70.1054	0	29.2	1	IV	6.53	597	9.5	3.9	0	PD1/PDL1	8.8	0.0233	5.19337	0	0	0	1	7.35934	3	Q2	test
9317	NSCLC	1	NSCLC	1	35.1951	0	26.5	1	IV	2.3	205	11.3	4.3	1	Combo	3.5	0.1876	8.11786	0	0	0.14	0	9.7577	3	Q4	test
8248	Bladder	2	Others	0	63.5975	1	22	1	IV	5.64	214	12.3	4.6	1	Combo	12.8	0.0683	3.91897	0	0	0	0	38.6366	3	Q4	test
10015	NSCLC	1	NSCLC	1	66.0014	0	28.6	1	IV	3.6	225	11.5	3.8	0	PD1/PDL1	0.9	0.0003	6.90239	0	0	0.12	1	10.7105	3	Q2	test
9464	Head & Neck	2	Others	1	66.9295	1	31	1	IV	3.5	239	14.5	4.4	0	PD1/PDL1	23.7	0.3142	5.49908	0	0	0.89	0	13.7988	3	Q4	test
9535	NSCLC	1	NSCLC	1	51.4086	1	24.2	1	IV	6.2	569	11.1	3.6	0	PD1/PDL1	0	0	8.10129	0	0	0.13	0	28.1561	3	Q1	test
8410	NSCLC	1	NSCLC	1	62.6585	1	26.7	1	IV	5	212	15	4.3	0	PD1/PDL1	6.9	0.4312	6.81215	0	0	0.94	1	20.5667	3	Q3	test
9330	Melanoma	0	Melanoma	0	85.8864	1	29.7	1	IV	2.79	195	12.8	3.8	0	PD1/PDL1	21.9	0.125	4.24309	0	0	0.07	0	20.0082	3	Q4	test
9265	NSCLC	1	NSCLC	1	53.0951	1	28.9	0	III	14.86	437	11.5	3.6	0	PD1/PDL1	21.6	0.287	9.02578	0	0	1.6	0	29.2402	3	Q1	test
8923	Ovarian	2	Others	1	65.2786	0	21.6	1	IV	9.75	233	11.8	3.7	0	PD1/PDL1	7.9	0.1019	0	0	0	0	1	1.97125	3	Q1	test
8371	Melanoma	0	Melanoma	0	53.6838	1	25.4	1	IV	6.17	466	13.7	4	1	Combo	36.4	0.4436	6	0	0	0.85	0	50.0698	3	Q4	test
9162	NSCLC	1	NSCLC	0	56.3477	1	23.4	1	IV	1.69	235	13.5	4.1	1	Combo	29.8	0.5062	6.41805	1	0	1.69	0	34.037	3	Q4	test
8566	Gastric	2	Others	1	37.6126	1	30.5	1	IV	7.8	229	6.8	2.8	1	Combo	3.9	0.167	4.12707	0	0	0.71	1	0.887064	3	Q1	test
10241	Mesothelioma	2	Others	1	68.3285	1	28.8	1	IV	52.5	207	9.9	2.2	0	PD1/PDL1	3	0.0024	7.36832	0	0	0	1	1.74127	3	Q1	test
8541	Bladder	2	Others	1	58.8364	1	26.1	1	IV	1.71	197	16.2	4.8	0	PD1/PDL1	7.9	0.3411	3.63536	0	0	1.26	1	24.6407	3	Q4	test
9144	NSCLC	1	NSCLC	1	53.6947	0	33.7	1	IV	3.41	501	10.6	3.5	0	PD1/PDL1	3.5	0.0892	6.66667	0	0	0.07	1	3.94251	3	Q2	test
10071	NSCLC	1	NSCLC	0	55.7153	0	35.8	1	IV	3.19	358	13.1	4.1	0	PD1/PDL1	16.7	0.1221	9.53959	0	0	0.05	0	13.6345	3	Q4	test
9929	Hepatobiliary	2	Others	1	32.8214	0	21.9	1	IV	16	278	11.4	3.4	0	PD1/PDL1	8.8	0.3704	9.10313	1	0	0.75	1	1.54415	3	Q1	test
9792	NSCLC	1	NSCLC	1	45.0322	1	18.1	1	IV	9	346	9.5	3.3	0	PD1/PDL1	11.4	0.5716	6.36096	1	0	2.75	1	15.6715	3	Q1	test
9985	Colorectal	2	Others	1	77.8207	0	20.3	1	IV	10.71	81	9.3	2.8	0	PD1/PDL1	44.8	0.1904	9.03315	0	1	37.59	1	8.31211	3	Q1	test
10113	Hepatobiliary	2	Others	0	61.6427	0	20	0	III	4.08	374	7.8	3.6	0	PD1/PDL1	6.1	0.3861	7.1547	0	0	0.41	1	1.51129	3	Q2	test
9882	Sarcoma	2	Others	1	21.9904	0	20.1	1	IV	88	572	8.6	2.7	0	PD1/PDL1	0	0.3144	7.34438	1	0	0	1	1.90554	3	Q1	test
8437	Colorectal	2	Others	0	65.2293	1	26.8	1	IV	2.63	325	13	3.7	0	PD1/PDL1	89.5	0.1776	7.2523	0	1	42.22	0	44.3532	3	Q4	test
9778	Melanoma	0	Melanoma	0	39.4661	1	28.5	1	IV	1.6	280	12.3	3.6	1	Combo	1.8	0.0154	8.08656	0	0	0.08	0	20.3696	3	Q3	test
9899	NSCLC	1	NSCLC	1	63.6605	0	21.2	1	IV	2	187	10.1	3.8	0	PD1/PDL1	0	0	9.31123	0	0	0	1	3.154	3	Q3	test
8285	Pancreatic	2	Others	1	71.499	1	25.1	1	IV	3.79	103	13.2	3.8	0	PD1/PDL1	9.8	0.076	6.81215	0	0	0.08	1	4.63244	3	Q3	test
8743	Melanoma	0	Melanoma	0	72.1889	1	22.2	1	IV	9	182	14.6	3.5	0	PD1/PDL1	8.8	0.3627	0	0	0	1.21	0	29.6016	3	Q1	test
9743	Breast	2	Others	1	58.8638	0	27.5	1	IV	4.75	170	9.3	3.9	0	PD1/PDL1	6.1	0.5283	3.85267	0	0	3.37	0	13.4702	3	Q2	test
9328	Gastric	2	Others	0	68.5202	1	27.2	1	IV	6.11	224	14.2	4	1	Combo	14	0.2838	7.74401	0	0	1.03	1	27.3347	3	Q4	test
9194	Melanoma	0	Melanoma	0	81.8946	1	25.9	0	III	5.67	247	13.3	4	0	PD1/PDL1	51.8	0	7.58748	0	0	0	0	33.3142	3	Q4	test
9287	SCLC	2	Others	1	27.822	1	22.1	1	IV	24.8	97	9.3	3.1	1	Combo	5.3	0.3697	8.99263	0	0	2.06	1	0.821355	3	Q1	test
9697	Renal	2	Others	0	48.6297	1	29.7	1	IV	3.36	287	12.8	3.7	0	PD1/PDL1	2.6	0.1065	7.49724	1	0	0	0	22.078	3	Q3	test
8696	NSCLC	1	NSCLC	1	63.1458	1	20.9	1	IV	13	143	9.8	3.6	0	PD1/PDL1	14.9	0.5739	4.407	1	0	2.05	1	18.0041	3	Q1	test
8331	Head & Neck	2	Others	1	45.3607	1	25	1	IV	58	240	10.5	4.3	0	PD1/PDL1	0	0.2299	7.26519	1	0	0.9	1	3.154	3	Q2	test
9790	Sarcoma	2	Others	1	70.9925	1	24.2	1	IV	13.4	222	10	3.7	0	PD1/PDL1	4.4	0.3363	7.94843	1	0	2.89	1	5.58522	3	Q1	test
9010	NSCLC	1	NSCLC	1	76.7858	1	34	0	III	3.93	485	10.8	3.6	0	PD1/PDL1	9.7	0.1839	1.06814	0	0	0.38	1	4.3039	3	Q1	test
9931	Esophageal	2	Others	0	45.6947	1	25.8	1	IV	4.5	207	16.4	4	0	PD1/PDL1	0.9	0.2495	6.69613	1	0	0.41	0	16.9856	3	Q4	test
10240	Mesothelioma	2	Others	1	72.6023	1	31.4	1	IV	5.89	562	10.4	3.6	0	PD1/PDL1	1.8	0.2641	7.58564	0	0	0.75	0	8.9692	3	Q1	test
8723	Head & Neck	2	Others	1	77.5661	1	22.8	1	IV	18.33	495	9.2	3.2	0	PD1/PDL1	8.8	0.0149	5.99263	0	0	0	1	13.3388	3	Q1	test
9483	Hepatobiliary	2	Others	0	69.5962	1	31.2	1	IV	17.25	264	12.7	3.5	0	PD1/PDL1	7	0.9123	6.63168	0	0	1.61	1	8.47639	3	Q1	test
8528	Renal	2	Others	1	57.9001	0	24	1	IV	1.48	347	9	4.1	0	PD1/PDL1	5.9	0.2078	7.21915	0	0	0.86	0	37.8809	3	Q3	test
9737	NSCLC	1	NSCLC	1	65.5633	1	26.2	0	III	4	118	10.9	4.1	0	PD1/PDL1	8.8	0.2277	4.25783	0	0	0.71	0	18.2012	3	Q3	test
9416	NSCLC	1	NSCLC	1	58.2204	0	36.8	0	III	8.67	292	10.9	3.9	0	PD1/PDL1	6.1	0.2825	7.90424	1	0	0.51	1	14.2916	3	Q2	test
9284	NSCLC	1	NSCLC	1	52.1095	0	18	1	IV	11.8	175	14.2	3.7	0	PD1/PDL1	4.4	0.2158	8.78269	0	0	0.13	1	2.69405	3	Q1	test
8356	NSCLC	1	NSCLC	1	68.334	0	28.8	1	IV	2.95	409	13.6	3.9	0	PD1/PDL1	4.4	0.0921	3.81584	0	0	0.22	0	12.2218	3	Q3	test
9893	NSCLC	1	NSCLC	1	56.627	1	25	1	IV	2.64	311	10.2	4.1	0	PD1/PDL1	8.8	0.1371	6.03315	0	0	0	1	3.12115	3	Q3	test
9363	Melanoma	0	Melanoma	0	64.1259	1	25.1	1	IV	5.3	222	15.2	4.3	1	Combo	2.6	0.0104	1.06814	0	0	0	0	14.7187	3	Q4	test
9754	NSCLC	1	NSCLC	1	68.4216	0	27.9	1	IV	3.56	397	11.4	4.1	0	PD1/PDL1	1.8	0.2434	5.79926	0	0	0.78	1	6.80082	3	Q3	test
8459	Hepatobiliary	2	Others	1	57.8179	0	30.2	1	IV	1.92	124	9.9	3.7	0	PD1/PDL1	1.8	0.3109	8.03131	0	0	0.84	1	9.29774	3	Q2	test
9479	Endometrial	2	Others	1	55.1814	0	22.5	1	IV	4.44	461	9.1	4	1	Combo	9.7	0.0405	6.32413	0	0	0.06	1	4.40246	3	Q3	test
8742	Renal	2	Others	1	73.2567	1	24.7	1	IV	14	411	8	2.5	0	PD1/PDL1	5.3	0.609	6.96685	1	0	0.78	1	1.31417	3	Q1	test
10277	Mesothelioma	2	Others	1	76.7912	1	26.3	1	IV	6.29	161	12.2	3.7	0	PD1/PDL1	1.8	0.2319	6.87293	0	0	0.08	1	7.95072	3	Q2	test
9786	Sarcoma	2	Others	1	65.9658	1	22.8	1	IV	4.53	174	9.5	4.1	0	PD1/PDL1	1.8	0.2472	0	0	0	0.18	1	8.90349	3	Q2	test
8316	Melanoma	0	Melanoma	0	56.8734	0	32	1	IV	2.3	206	14.9	4.2	0	PD1/PDL1	3	0.1757	10.8085	0	0	0.15	0	11.0719	3	Q4	test
8968	NSCLC	1	NSCLC	1	55.7536	0	29.8	1	IV	2.7	307	11.9	4.5	0	PD1/PDL1	3.9	0.0495	6.60405	0	0	0	1	4.73101	3	Q4	test
10099	Endometrial	2	Others	1	71.0445	0	22.3	1	IV	8.5	402	10.7	3.9	0	PD1/PDL1	34.2	0.0536	8.57827	0	1	26.41	0	12.4846	3	Q3	test
9789	Endometrial	2	Others	1	72.5092	0	29.1	1	IV	7.67	231	8.4	3.9	0	PD1/PDL1	4.4	0	7.85635	0	0	0	0	12.4189	3	Q2	test
9268	Endometrial	2	Others	1	65.4867	0	28.7	1	IV	2.36	275	10.5	4.3	0	PD1/PDL1	24.6	0.2219	5.76427	0	1	25	0	27.5975	3	Q4	test
8864	Sarcoma	2	Others	1	45.0897	0	17.8	1	IV	13.5	202	11.2	3.4	0	PD1/PDL1	1.8	0.3726	5.24494	1	0	2.01	1	1.28131	3	Q1	test
10263	Melanoma	0	Melanoma	0	41.6016	0	20.7	1	IV	1.86	351	15.4	4.8	1	Combo	2.6	0.3289	8.74586	0	0	1	0	35.7782	3	Q4	test
9419	Pancreatic	2	Others	1	66.6311	1	39.1	1	IV	0.83	243	13.2	4	0	PD1/PDL1	1.8	0.0057	6.76243	1	0	0.07	1	11.5975	3	Q3	test
8273	Endometrial	2	Others	1	77.744	0	33	1	IV	0.92	254	12.7	3.8	0	PD1/PDL1	29.8	0.0409	6.25599	0	1	23.8	1	11.269	3	Q4	test
8945	Melanoma	0	Melanoma	0	61.8152	1	34.3	0	III	4.06	164	14.7	3.5	0	PD1/PDL1	2.6	0.032	6.7256	0	0	0.07	0	27.5975	3	Q3	test
8491	Melanoma	0	Melanoma	0	69.3361	0	31.4	0	III	1.4	197	11.8	4.2	0	PD1/PDL1	19.7	0.2634	6.2302	0	0	0.15	1	13.306	3	Q4	test
8375	NSCLC	1	NSCLC	0	69.5058	1	37.2	1	IV	2.08	133	13.2	3.9	0	PD1/PDL1	7.9	0.1562	7.30203	0	0	0.13	1	12.9446	3	Q4	test
8987	SCLC	2	Others	1	61.5277	1	35.1	1	IV	2.61	246	14.3	4.2	1	Combo	8.9	0.3685	7.10681	0	0	0.99	0	30.653	3	Q4	test
8744	NSCLC	1	NSCLC	1	76.9309	0	22.8	1	IV	11.17	329	12.1	4.3	1	Combo	3.9	0.4594	8.28913	0	0	3.17	1	6.6037	3	Q2	test
9826	NSCLC	1	NSCLC	1	49.6537	0	27	1	IV	4.33	179	9.3	4.3	0	PD1/PDL1	2.6	0.2484	8.25414	0	0	0.47	1	2.03696	3	Q3	test
9142	Melanoma	0	Melanoma	0	84.6571	1	32.1	1	IV	5.2	181	12.6	4.2	0	PD1/PDL1	100.1	0.0847	7.01473	0	0	0.08	0	31.8029	3	Q4	test
10065	NSCLC	1	NSCLC	1	59.5592	0	21.4	1	IV	3.26	249	12.5	4.3	0	PD1/PDL1	2.6	0.4614	3.98895	0	0	1.02	1	1.70842	3	Q3	test
9818	Bladder	2	Others	1	52.5722	1	30.6	1	IV	4	191	10.8	4.9	1	Combo	13.2	0.4644	2.61694	1	0	0.9	0	11.9589	3	Q3	test
9346	NSCLC	1	NSCLC	1	78.2971	1	30.6	1	IV	6.92	192	13.2	4.2	0	PD1/PDL1	2.6	0.3188	5	0	0	0.05	0	14.1602	3	Q3	test
9873	NSCLC	1	NSCLC	1	61.2074	1	29.7	1	IV	4.42	380	11.4	3.4	0	PD1/PDL1	4.4	0.1348	8.80663	0	0	0.09	1	2.92402	3	Q1	test
8440	Renal	2	Others	1	58.7488	0	27.9	1	IV	1.5	430	10.9	3.5	0	PD1/PDL1	3	0.4366	2.1418	0	0	0.51	1	3.8768	3	Q1	test
9227	NSCLC	1	NSCLC	0	60.4189	1	27.7	1	IV	5.94	303	10.8	3.4	0	PD1/PDL1	3.5	0.1021	7.60405	0	0	0	1	4.36961	3	Q2	test
8454	Breast	2	Others	1	45.1253	0	34.3	1	IV	0.74	206	12.3	3.7	0	PD1/PDL1	4.9	0.3555	8.83057	1	0	2.61	0	29.2402	3	Q2	test
9846	Pancreatic	2	Others	1	69.3279	1	27.7	1	IV	6.5	168	10.7	3.5	0	PD1/PDL1	3.5	0.0154	4.23757	0	0	0	0	2.59548	3	Q1	test
8580	Ovarian	2	Others	1	59.7372	0	18.7	1	IV	2.48	384	11.8	3.9	0	PD1/PDL1	0	0.0446	8.73297	0	0	0.16	0	35.4497	3	Q3	test
9512	NSCLC	1	NSCLC	1	61.7933	0	24.7	1	IV	13	254	12.1	3.3	0	PD1/PDL1	4.4	0.0021	9.18232	0	0	0	1	1.21561	3	Q1	test
9943	Melanoma	0	Melanoma	0	41.4867	0	31.8	1	IV	2.33	258	13.8	4.3	0	PD1/PDL1	1.8	0.0474	6.41989	0	0	0.06	1	5.42094	3	Q4	test
9115	Breast	2	Others	1	34.8638	0	19.4	1	IV	0.3	137	10.3	3.3	0	PD1/PDL1	1.8	0.0947	7.05341	0	0	1.03	1	3.35113	3	Q1	test
10090	NSCLC	1	NSCLC	0	62.2423	1	31.1	1	IV	9	248	10.6	3.6	0	PD1/PDL1	12.3	0.6343	8.18416	0	0	1.41	0	13.1088	3	Q2	test
8590	Renal	2	Others	1	69.1307	1	26.3	1	IV	16.8	375	10.1	3.4	0	PD1/PDL1	0	0.0016	8.44751	0	0	0.08	1	2.92402	3	Q1	test
10029	NSCLC	1	NSCLC	0	79.154	0	20	1	IV	4.77	357	10.2	3.8	0	PD1/PDL1	7	0.0137	4.75138	0	0	0	0	15.4086	3	Q3	test
9226	NSCLC	1	NSCLC	1	82.6831	0	22.2	1	IV	5.11	66	11.2	4.1	0	PD1/PDL1	11.4	0.0514	7.12707	1	0	0.15	1	6.17659	3	Q2	test
8874	Colorectal	2	Others	1	33.7632	0	29.3	1	IV	2.4	220	13.1	4.4	0	PD1/PDL1	61.4	0.0001	6.88766	0	1	12.08	0	18.7598	3	Q4	test
8284	NSCLC	1	NSCLC	0	74.1985	0	24.5	1	IV	33.75	250	12.9	4	0	PD1/PDL1	11.4	0.2636	8.24125	1	0	0.21	1	6.6037	3	Q3	test
8719	NSCLC	1	NSCLC	1	54.7242	0	30.1	1	IV	6.08	283	12.6	3.7	0	PD1/PDL1	16.7	0	5.97053	0	0	0.31	0	26.2177	3	Q3	test
8432	Sarcoma	2	Others	1	13.9822	0	15.2	1	IV	5.81	520	9.7	2.6	0	PD1/PDL1	0	0.049	8.84162	0	0	0.54	1	0.492813	3	Q1	test
9671	NSCLC	1	NSCLC	1	57.8946	1	19.1	1	IV	23.33	168	11.3	3.4	0	PD1/PDL1	3.5	0.0514	7.69061	1	0	0.07	1	10.3491	3	Q1	test
9414	NSCLC	1	NSCLC	1	44.3422	0	28.5	1	IV	3.5	240	8.7	3.6	0	PD1/PDL1	19.3	0.1774	10.2928	0	0	0.09	0	21.6509	3	Q3	test
9484	Colorectal	2	Others	1	46.1136	0	26.3	1	IV	1.28	388	8.3	3.2	0	PD1/PDL1	6.1	0.2137	8.27624	0	0	0.72	1	2.56263	3	Q1	test
8289	SCLC	2	Others	1	71.4086	0	18.5	1	IV	5.2	370	10.3	4.1	1	Combo	10.5	0.1041	5.91344	0	0	0.69	1	7.78645	3	Q3	test
10098	NSCLC	1	NSCLC	1	66.3901	1	23.8	1	IV	1.71	409	11.1	3.3	0	PD1/PDL1	5.3	0.496	5.8453	0	0	1.27	0	11.2361	3	Q1	test
8689	Sarcoma	2	Others	1	48.1068	1	29.4	1	IV	3.67	388	11.1	3.7	0	PD1/PDL1	2	0.3307	6.57643	0	0	0.64	1	29.7331	3	Q2	test
9260	Gastric	2	Others	1	76.5832	1	34.7	1	IV	1.2	101	13.7	2.6	0	PD1/PDL1	4.4	0.6474	7.07182	1	0	1.81	1	1.577	3	Q1	test
10252	Mesothelioma	2	Others	1	71.1595	1	28.8	1	IV	10.17	485	9.1	3.6	0	PD1/PDL1	2.6	0.2245	6.44936	0	0	0.53	1	11.6304	3	Q1	test
9131	Esophageal	2	Others	1	71.0253	1	26.4	1	IV	1.67	59	10.2	3.3	0	PD1/PDL1	5.3	0.0344	9.26519	0	0	0.2	1	2.85832	3	Q1	test
9390	Colorectal	2	Others	1	27.4716	1	21.8	1	IV	8.75	191	14.1	4.5	1	Combo	8.8	0	9.15101	0	0	0	0	14.5216	3	Q3	test
9668	NSCLC	1	NSCLC	1	69.2375	1	28.4	1	IV	10.91	483	11.9	3.5	0	PD1/PDL1	4.4	0.3095	6.85267	0	0	0.56	1	1.28131	3	Q1	test
9896	Hepatobiliary	2	Others	1	53.1499	0	20.4	1	IV	1.85	168	10.6	3.3	0	PD1/PDL1	3.5	0.0494	5.96869	0	0	0.14	1	8.08214	3	Q1	test
9640	SCLC	2	Others	1	40.7885	1	31.4	1	IV	4.29	183	14	4.1	1	Combo	12.3	0.351	7.0221	0	0	0.59	1	9.06776	3	Q3	test
10270	Mesothelioma	2	Others	1	76.8624	1	24.7	0	III	4	220	10.4	3.4	0	PD1/PDL1	2.6	0.0207	8.37017	0	0	0	1	5.42094	3	Q1	test
8783	NSCLC	1	NSCLC	1	66.8227	1	28.7	1	IV	4.76	370	10.4	4.1	0	PD1/PDL1	6.1	0.4142	8.76059	0	0	1.81	1	12.846	3	Q2	test
8946	Gastric	2	Others	1	62.3956	1	17.8	1	IV	51.75	145	8.4	3	0	PD1/PDL1	7	0.2216	7.35175	1	0	1.79	1	2.59548	3	Q1	test
9342	SCLC	2	Others	1	68.0821	1	28.6	1	IV	12.5	313	12.6	3.7	1	Combo	10.5	0.2162	3.75322	0	0	0.12	1	1.08419	3	Q2	test
8982	Melanoma	0	Melanoma	0	66.4285	0	31.4	1	IV	16	213	11.6	3.9	1	Combo	33.4	0.29	7.41805	0	0	0.12	1	5.12526	3	Q4	test
8290	Hepatobiliary	2	Others	1	65.2485	1	27.1	1	IV	4	272	12.5	4	0	PD1/PDL1	3.9	0.0371	9.01289	0	0	0.14	0	26.8419	3	Q3	test
9707	Sarcoma	2	Others	1	64.6379	0	32.4	1	IV	1.81	275	11.4	3.8	0	PD1/PDL1	0	0.0008	8.74586	0	0	0	1	19.2526	3	Q3	test
9068	NSCLC	1	NSCLC	0	60.2437	1	27.6	1	IV	4.02	242	14.9	4.2	0	PD1/PDL1	5.3	0	5.40884	0	0	0.07	0	27.1376	3	Q4	test
10261	Mesothelioma	2	Others	1	31.8987	1	31.5	1	IV	1.25	227	15	4	1	Combo	1.8	0.0001	7.30387	0	0	0	1	22.5051	3	Q4	test
8724	Sarcoma	2	Others	1	59.1732	0	35.7	1	IV	5.65	588	10.7	3.4	0	PD1/PDL1	3.5	0.6703	7.77532	0	0	3.22	1	1.67556	3	Q1	test
9376	Ovarian	2	Others	1	62.037	0	31.3	1	IV	10.33	285	12.7	4.1	0	PD1/PDL1	5.3	0.5473	6.6372	0	0	1.67	1	9.23203	3	Q2	test
9100	NSCLC	1	NSCLC	1	53.7139	0	21.7	1	IV	2.69	271	10.5	3.9	0	PD1/PDL1	6.1	0.046	3.91344	0	0	0	1	12.3532	3	Q3	test
9519	NSCLC	1	NSCLC	0	70.0397	1	23.1	1	IV	7.75	459	13.9	4.1	1	Combo	8.8	0.3567	6.41805	0	0	0.68	0	13.1745	3	Q3	test
9531	SCLC	2	Others	1	52.5229	0	20.7	0	III	3.11	312	10.7	4.3	1	Combo	7.9	0.5791	4.64641	0	0	5.07	0	19.384	3	Q3	test
8976	Melanoma	0	Melanoma	0	32.8953	0	27.2	1	IV	2.31	228	12.4	4	0	PD1/PDL1	9.7	0.3531	7.35359	0	0	0.37	0	31.4743	3	Q4	test
9553	Endometrial	2	Others	1	65.0787	0	21.2	1	IV	4.59	491	9.5	3.8	0	PD1/PDL1	0.9	0	5.67587	0	0	0	1	3.154	3	Q2	test
9477	Colorectal	2	Others	1	49.2402	0	17.6	0	III	14.4	242	9.2	3.1	0	PD1/PDL1	7	0.0681	9.34991	0	0	0.15	0	8.90349	3	Q1	test
9456	Bladder	2	Others	1	73.3963	0	39	1	IV	1.4	245	12.1	4	0	PD1/PDL1	14	0.0481	6.86188	0	0	0.06	0	14.4887	3	Q4	test
10262	Melanoma	0	Melanoma	0	55.488	1	32.1	1	IV	2.23	205	15.9	4.2	1	Combo	1.8	0.0222	6.43278	0	0	0.13	1	26.7433	3	Q4	test
8791	Renal	2	Others	0	48.2218	1	32.3	1	IV	2.81	365	8.5	3.5	0	PD1/PDL1	5.3	0.0688	7.93554	1	0	0	1	28.5175	3	Q3	test
9415	NSCLC	1	NSCLC	1	70.7789	1	36.3	1	IV	2.83	173	11.1	3.7	0	PD1/PDL1	0	0	0	0	0	0	0	13.8645	3	Q2	test
9220	NSCLC	1	NSCLC	1	78.8528	1	21	1	IV	5.75	266	10.9	3.7	0	PD1/PDL1	3.5	0.5942	8.71271	0	0	0.93	0	15.2772	3	Q1	test
9842	Esophageal	2	Others	1	62.5681	1	27.3	1	IV	13.25	531	8.5	2.4	0	PD1/PDL1	4.4	0.2923	5.91529	1	0	0.44	1	0.821355	3	Q1	test
9262	Renal	2	Others	1	47.7974	1	34.8	1	IV	9.67	201	12.2	3.7	0	PD1/PDL1	4.4	0.0778	6.33702	0	0	0.14	1	7.09651	3	Q2	test
9808	NSCLC	1	NSCLC	0	63.5702	0	23.2	1	IV	2.6	322	11.6	3.5	0	PD1/PDL1	20.2	0.1606	4.62247	0	0	0.4	0	21.8152	3	Q3	test
8337	NSCLC	1	NSCLC	1	74.3107	0	26.2	1	IV	3.83	219	12.3	4.3	0	PD1/PDL1	1	0.0058	4.94107	0	0	0.52	0	41.1335	3	Q3	test
10107	NSCLC	1	NSCLC	0	75.4935	1	25.5	1	IV	5.85	292	11.8	3.7	0	PD1/PDL1	7.9	0.4707	6.55064	0	0	1.98	0	11.9918	3	Q2	test
8739	NSCLC	1	NSCLC	1	53.358	0	21.8	1	IV	3.81	364	9.8	3.7	0	PD1/PDL1	5.3	0.4368	5.71823	1	0	1.33	1	9.00205	3	Q1	test
8942	Melanoma	0	Melanoma	1	49.859	1	26.1	1	IV	1.48	197	14.5	4.3	0	PD1/PDL1	2	0.2706	7.50829	0	0	0.14	0	28.616	3	Q4	test
9987	NSCLC	1	NSCLC	0	55.655	1	32.3	1	IV	16	264	13.3	4.3	0	PD1/PDL1	13.2	0.5914	6.36464	0	0	0.8	0	16.7885	3	Q4	test
9303	Gastric	2	Others	1	49.8645	1	32.1	1	IV	4.08	221	11.4	3.5	1	Combo	4.4	0.0358	0	0	0	0	0	19.2526	3	Q1	test
8579	Melanoma	0	Melanoma	0	84.4572	1	27.4	0	III	2.15	290	14.2	3.7	0	PD1/PDL1	15.7	0.1775	8.16575	0	0	0.08	1	10.4148	3	Q4	test
10101	NSCLC	1	NSCLC	0	64.0438	1	29.9	1	IV	6.85	379	9.5	3.3	0	PD1/PDL1	76.4	0.347	8.41068	0	0	0.12	1	3.64682	3	Q3	test
10271	Mesothelioma	2	Others	0	71.6988	1	34.6	1	IV	9	205	16.2	3.4	1	Combo	1.8	0.2149	7.89503	0	0	0.27	1	20.5667	3	Q2	test
8265	NSCLC	1	NSCLC	1	83.6386	1	28.7	1	IV	1.81	155	14.3	4.3	0	PD1/PDL1	2	0.0496	7.10681	0	0	0	0	10.9076	3	Q4	test
10036	Endometrial	2	Others	1	80.8186	0	24	1	IV	4.33	185	11.1	3.8	0	PD1/PDL1	7.9	0.3314	6.95764	0	0	0.27	1	9.3963	3	Q2	test
9892	NSCLC	1	NSCLC	0	63.8686	1	27.5	1	IV	5.29	216	16.2	4.2	0	PD1/PDL1	15.8	0.6072	7.94107	1	0	2.94	1	9.10062	3	Q4	test
9127	Colorectal	2	Others	1	56.3888	1	36.5	1	IV	7.38	276	12.3	4.1	0	PD1/PDL1	7	0	6.72928	0	0	0.07	1	6.6694	3	Q3	test
8672	NSCLC	1	NSCLC	1	60.5667	0	26	1	IV	5.3	235	11.7	3.9	0	PD1/PDL1	10.5	0.007	0.285451	0	0	0	0	25.2977	3	Q2	test
8326	Melanoma	0	Melanoma	0	58.5681	0	32.9	1	IV	1.68	204	15.1	4.2	1	Combo	13.2	0.384	4.76243	0	0	0.4	1	12.8131	3	Q4	test
8585	Melanoma	0	Melanoma	1	50.3326	1	36.1	1	IV	5.21	255	14.8	4.4	1	Combo	6.9	0	5.48987	1	0	0	0	34.1027	3	Q3	test
8347	NSCLC	1	NSCLC	1	73.7331	0	25.5	1	IV	9	325	10.4	4.1	0	PD1/PDL1	9.8	0	3.96133	1	0	0	1	1.74127	3	Q2	test
8507	NSCLC	1	NSCLC	1	61.2402	1	34.5	1	IV	2.81	221	13	4.5	0	PD1/PDL1	5.9	0.0004	8.04788	0	0	0.54	1	12.1561	3	Q4	test
9447	Pancreatic	2	Others	1	53.1937	0	23.7	1	IV	5.8	332	13.2	3.8	0	PD1/PDL1	0.9	0.0024	4.37569	1	0	0	1	7.65503	3	Q2	test
9682	Melanoma	0	Melanoma	0	49.0431	1	29.1	1	IV	3.4	222	14.5	4.1	1	Combo	4.4	0.3702	7.53407	0	0	0.93	1	14.2916	3	Q4	test
8721	Sarcoma	2	Others	1	72.8296	0	25.1	1	IV	6.08	668	11.1	2.8	0	PD1/PDL1	5.9	0.3214	2.26335	0	0	1.58	1	1.54415	3	Q1	test
8291	Renal	2	Others	0	54.6256	1	29.8	1	IV	2.57	271	13.7	4.8	1	Combo	8.9	0.1816	5.48619	0	0	0.27	0	46.9158	3	Q4	test
9370	Melanoma	0	Melanoma	0	79.9233	0	26.8	1	IV	2.27	202	11.5	4.1	0	PD1/PDL1	17.6	0.0184	7.12891	0	0	0	0	28.7474	3	Q4	test
9209	Renal	2	Others	1	42.4668	1	26.9	1	IV	3.56	382	9.9	3.5	0	PD1/PDL1	0.9	0.02	2.1418	0	0	0	0	18.2998	3	Q1	test
8947	Sarcoma	2	Others	1	73.2731	1	24.5	1	IV	7.57	279	10.2	3.5	1	Combo	1.8	0.64	7.85083	0	0	0	1	17.4784	3	Q1	test
9463	Melanoma	0	Melanoma	0	69.8973	0	39.9	1	IV	3.64	364	11.4	4.1	1	Combo	2.6	0.6035	7.58564	1	0	2.67	1	9.13347	3	Q3	test
9338	NSCLC	1	NSCLC	1	67.4031	0	23	1	IV	4	315	12.5	3.9	0	PD1/PDL1	1.8	0.011	4.38122	0	0	0	1	3.35113	3	Q2	test
8266	SCLC	2	Others	1	59.165	0	31.6	1	IV	2.32	271	11.9	3.8	1	Combo	10.5	0.232	6.07182	0	0	0.4	0	30.1273	3	Q3	test
9106	Bladder	2	Others	1	56.9473	0	22.6	1	IV	1.28	170	11.4	3.8	1	Combo	7.9	0.214	8.12339	1	0	0	0	20.731	3	Q2	test
8781	Esophageal	2	Others	1	56.8843	1	28.9	1	IV	12.13	506	8.8	2.9	0	PD1/PDL1	7.9	0.1968	7.17311	1	0	3.01	1	1.41273	3	Q1	test
9913	NSCLC	1	NSCLC	1	62.2286	1	23.3	1	IV	1.91	170	12.7	3.9	0	PD1/PDL1	6.1	0.1498	5.62615	0	0	0.07	0	15.8686	3	Q3	test
9380	Melanoma	0	Melanoma	0	63.6468	1	27.1	1	IV	3.33	508	12.2	3.9	1	Combo	8.8	0.1788	6.64457	0	0	0.8	0	28.9774	3	Q4	test
8831	Ovarian	2	Others	1	26.3463	0	26.9	1	IV	1.43	210	10.5	4	0	PD1/PDL1	0.9	0.001	6.01842	0	0	0.3	0	18.1684	3	Q3	test
8559	NSCLC	1	NSCLC	1	49.9192	0	28	1	IV	5.57	165	12.7	3.9	0	PD1/PDL1	10.8	0.2565	7.46041	0	0	0.17	1	5.74949	3	Q3	test
8876	NSCLC	1	NSCLC	1	74.8912	1	19.1	1	IV	9.21	356	12.7	3.5	0	PD1/PDL1	41.3	0.5257	3.20258	1	0	2.12	1	5.05955	3	Q1	test
9163	NSCLC	1	NSCLC	1	74.0999	0	24.7	1	IV	2.29	90	9.3	3.1	0	PD1/PDL1	10.5	0.0013	5.63904	0	0	0	0	19.6468	3	Q1	test
10102	Endometrial	2	Others	1	69.6564	0	30.8	1	IV	2.79	271	9.8	4.1	0	PD1/PDL1	2.6	0.3893	6.58379	0	0	1.67	0	11.3018	3	Q3	test
9546	NSCLC	1	NSCLC	0	53.0869	0	30.9	1	IV	4.83	217	13.6	3.8	0	PD1/PDL1	6.1	0.293	2.10313	0	0	0.82	1	9.03491	3	Q3	test
9191	Melanoma	0	Melanoma	0	65.0459	0	34.1	0	III	23.75	431	11.6	4.2	0	PD1/PDL1	15.8	0.4379	7.1547	0	0	1.31	1	7.42505	3	Q3	test
8702	Melanoma	0	Melanoma	0	86.9076	1	19.7	0	III	2.27	157	11.4	3.8	0	PD1/PDL1	22.6	0.4053	7.30571	0	0	0.25	1	36.5996	3	Q4	test
8711	Hepatobiliary	2	Others	1	45.3005	0	35.7	1	IV	25	130	8.9	3.9	0	PD1/PDL1	13.8	0.0338	3.62983	0	0	0.41	0	24.115	3	Q2	test
8840	Bladder	2	Others	1	67.8275	1	23.5	1	IV	6.91	291	11.6	3.8	0	PD1/PDL1	15.8	0.1625	6.36464	0	0	0.08	1	13.5031	3	Q2	test
9475	Hepatobiliary	2	Others	1	38.078	0	22.8	1	IV	9.47	806	9.1	2.5	0	PD1/PDL1	1.8	0.2891	4.35359	0	0	0	1	1.9384	3	Q1	test
10237	Mesothelioma	2	Others	1	50.2587	0	20.9	1	IV	2.14	376	11.6	3.6	0	PD1/PDL1	0	0	7.78085	0	0	0	1	6.14374	3	Q2	test
9333	NSCLC	1	NSCLC	1	50.6639	0	37.1	1	IV	3.64	266	15.3	3.9	0	PD1/PDL1	0.9	0.0122	5.73112	0	0	0.56	0	22.538	3	Q3	test
9108	Breast	2	Others	1	31.3429	0	32.8	1	IV	6.88	301	10.4	3.7	1	Combo	1.8	0.0389	7.06077	0	0	0	1	0.821355	3	Q2	test
8794	Sarcoma	2	Others	1	18.3354	0	12.9	1	IV	1.17	134	10.3	4.2	0	PD1/PDL1	2	0.4772	7.20994	0	0	2.99	1	20.4025	3	Q3	test
9069	NSCLC	1	NSCLC	1	62.3409	1	26.2	1	IV	10.33	343	9.6	3.3	0	PD1/PDL1	10.5	0.2869	6.61142	0	0	0.52	1	17.1828	3	Q1	test
8684	NSCLC	1	NSCLC	1	72.8296	0	26.3	1	IV	5.55	370	9	3.7	1	Combo	10.8	0.3605	5.70718	0	0	1.43	1	21.7495	3	Q1	test
10247	Mesothelioma	2	Others	1	77.8508	1	23.1	1	IV	2.53	201	14.6	3.8	0	PD1/PDL1	1	0.0242	3.99263	0	0	0	0	22.2752	3	Q3	test
9466	Esophageal	2	Others	1	31.5181	1	34.8	1	IV	5.14	260	10.7	4.1	1	Combo	7	0.0116	7.93738	0	0	0.07	0	22.1109	3	Q3	test
10235	Mesothelioma	2	Others	1	48.5092	0	22.3	0	III	8.43	264	12.5	3.6	0	PD1/PDL1	0	0.1717	6.68508	0	0	0	1	2.23409	3	Q1	test
9404	Colorectal	2	Others	1	45.2786	0	30.8	1	IV	3.47	211	12.5	4.2	0	PD1/PDL1	4.4	0.1514	4.4512	0	0	0.75	0	16	3	Q3	test
8591	NSCLC	1	NSCLC	1	52.2601	0	22.7	1	IV	3.31	244	10.8	3.6	0	PD1/PDL1	0	0.0025	6.56169	0	0	0	1	7.42505	3	Q2	test
9568	SCLC	2	Others	1	73.2594	1	33.6	1	IV	6.62	276	14	3.2	1	Combo	15.8	0.2519	4.59853	0	0	0.95	1	0.361396	3	Q1	test
9031	SCLC	2	Others	1	68.0411	0	25	1	IV	3.58	196	10	3.8	1	Combo	10.5	0.4349	5.99079	0	0	1.95	1	3.64682	3	Q2	test
9623	NSCLC	1	NSCLC	1	71.7728	1	29.3	1	IV	3.05	262	8.9	4.1	0	PD1/PDL1	0.9	0.0036	0	0	0	0	0	15.9014	3	Q3	test
8736	Head & Neck	2	Others	1	68.2628	0	29.4	1	IV	3.1	286	12.8	4.4	0	PD1/PDL1	1.8	0.3297	9.79742	0	0	0.84	0	14.9487	3	Q3	test
8321	Head & Neck	2	Others	1	55.2361	1	19.9	1	IV	7.17	220	9.9	3.5	0	PD1/PDL1	7	0.2054	8.4512	0	0	0	0	21.3224	3	Q1	test
9995	NSCLC	1	NSCLC	1	84.4819	0	22.7	1	IV	8.56	255	14	4.1	0	PD1/PDL1	5.3	0.1505	4.24494	1	0	0.3	1	6.37372	3	Q2	test
8740	Bladder	2	Others	1	63.9863	0	24.5	1	IV	6.27	401	10.2	4	0	PD1/PDL1	5.9	0.6477	4.39227	0	0	1.79	0	34.2669	3	Q2	test
9452	NSCLC	1	NSCLC	1	72.8597	1	20.4	1	IV	8.27	551	7.6	3.3	0	PD1/PDL1	0	0.0029	7.53223	0	0	0	0	18.7269	3	Q1	test
9213	Renal	2	Others	0	64.6297	0	27.7	1	IV	2.56	400	10.1	3.5	0	PD1/PDL1	3.5	0.025	7.01842	0	0	0.07	0	27.8932	3	Q3	test
8499	Pancreatic	2	Others	1	58.5435	1	27.6	1	IV	3.82	175	11.9	4.2	0	PD1/PDL1	3.9	0.0339	4.54328	0	0	0.18	1	8.47639	3	Q3	test
8906	Sarcoma	2	Others	0	75.2142	1	29.1	1	IV	3	136	11.7	3.9	0	PD1/PDL1	1.8	0.2789	7.23389	1	0	0.4	1	19.9097	3	Q4	test
8598	NSCLC	1	NSCLC	1	45.7029	0	26.1	1	IV	1.23	145	11.4	3.8	0	PD1/PDL1	4.9	0.1815	6.77901	0	0	1.33	0	4.43532	3	Q3	test
8358	Renal	2	Others	0	52.5832	1	26.3	1	IV	3.31	178	12.4	4.3	1	Combo	3	0	6.56538	0	0	0.08	1	39.3922	3	Q4	test
8612	NSCLC	1	NSCLC	1	78.4641	1	32	1	IV	7.5	208	10.1	3.8	0	PD1/PDL1	0.9	0.0056	7.4512	0	0	0	1	37.2895	3	Q2	test
8631	Melanoma	0	Melanoma	0	55.5647	1	29.1	1	IV	1.46	170	15.2	3.9	0	PD1/PDL1	1.8	0.3939	7.67403	0	0	1.64	1	13.7331	3	Q4	test
8341	NSCLC	1	NSCLC	1	71.8549	1	37.8	0	III	2.7	151	13.4	4	0	PD1/PDL1	59	0.0763	8.11602	0	0	0.72	0	35.8768	3	Q4	test
9953	NSCLC	1	NSCLC	0	48.0602	0	23.2	0	III	5.05	756	8.1	3.6	1	Combo	5.3	0.0458	6.12155	0	0	0.37	0	17.6427	3	Q2	test
9138	Colorectal	2	Others	1	46.0616	1	29.2	1	IV	2.86	253	13.6	4.7	1	Combo	7.9	0.0959	4.31123	0	0	0.25	0	9.59343	3	Q4	test
9845	Ovarian	2	Others	1	42.2533	0	29.1	1	IV	2.44	311	12.6	4.3	0	PD1/PDL1	32.5	0.001	4.74586	0	0	9.03	0	19.7454	3	Q4	test
9667	Melanoma	0	Melanoma	0	65.8371	1	24.8	1	IV	4.8	226	14.1	4.2	1	Combo	36.9	0.0211	7.39411	0	0	0	1	13.3717	3	Q4	test
8339	Esophageal	2	Others	1	60.6927	1	37.4	1	IV	2.63	268	14.2	4	0	PD1/PDL1	2	0.1626	6.07735	1	0	0.66	1	5.12526	3	Q3	test
8776	NSCLC	1	NSCLC	1	67.8713	1	25.3	1	IV	7.4	555	10	3.5	0	PD1/PDL1	12.3	0.3146	7.02947	0	0	2.03	1	12.3203	3	Q1	test
8705	Sarcoma	2	Others	1	57.807	0	25.3	1	IV	13.29	215	9.3	4	0	PD1/PDL1	7.9	0.1335	4.12339	0	0	0	1	4.73101	3	Q2	test
9459	NSCLC	1	NSCLC	1	55.8303	0	24.1	1	IV	12.83	133	9.7	3.2	0	PD1/PDL1	5.3	0.3019	5.7477	0	0	0.51	1	3.61396	3	Q1	test
10118	NSCLC	1	NSCLC	0	65.462	1	24.2	1	IV	21.29	434	9.4	2.7	0	PD1/PDL1	17.6	0.0553	7.38122	1	0	0.58	1	0.952772	3	Q1	test
8699	Melanoma	0	Melanoma	0	74.3792	1	24.7	1	IV	2.08	207	14.1	4.3	0	PD1/PDL1	35.1	0.1912	6.32597	0	0	0.33	0	24.4107	3	Q4	test
9348	NSCLC	1	NSCLC	1	57.4511	1	38.5	1	IV	15.17	190	13.6	3.7	0	PD1/PDL1	3.5	0.0865	6.35359	0	0	0.13	1	3.18686	3	Q2	test
9469	NSCLC	1	NSCLC	1	74.4203	0	25.8	1	IV	6	297	12.9	3.7	0	PD1/PDL1	13.2	0.6638	5.75506	0	0	1.15	1	17.5113	4	Q2	test
8461	Bladder	2	Others	1	73.8453	0	22.5	1	IV	7.6	158	9.2	4.1	0	PD1/PDL1	3.9	0.0855	10.3407	0	0	0.16	1	9.06776	4	Q3	test
8403	Hepatobiliary	2	Others	1	70.8118	0	21.9	1	IV	4.64	252	9.2	3.6	0	PD1/PDL1	3.5	0.316	2.46777	0	0	0.06	1	5.55236	4	Q1	test
8443	Head & Neck	2	Others	1	67.9233	1	23.1	1	IV	4.33	235	13.5	4.3	0	PD1/PDL1	1	0.0499	3.50092	0	0	0.14	1	13.8973	4	Q3	test
8660	Colorectal	2	Others	1	43.7125	1	33.2	1	IV	4	264	12.7	4	0	PD1/PDL1	3.9	0.3025	5.79558	1	0	0.16	0	15.4086	4	Q2	test
9834	Colorectal	2	Others	1	52.9035	0	24.7	1	IV	18.8	315	10	3.4	0	PD1/PDL1	12.3	0.6152	7.14365	0	0	1.93	1	0.427105	4	Q1	test
9694	Breast	2	Others	1	69.848	0	19.1	1	IV	5.6	250	11.1	4.1	0	PD1/PDL1	3.5	0.7037	4.407	0	0	3.7	0	15.3758	4	Q2	test
8630	Gastric	2	Others	1	69.0459	0	27.7	1	IV	1.26	115	11	3.7	0	PD1/PDL1	51.8	0.1166	4.03683	0	1	31.49	0	15.1786	4	Q3	test
10261	Mesothelioma	2	Others	1	31.8987	1	31.5	1	IV	1.25	227	15	4	1	Combo	1.8	0.0001	7.30387	0	0	0	1	22.5051	4	Q3	test
8605	NSCLC	1	NSCLC	0	55.666	0	26.2	1	IV	2.17	422	12.4	3.9	0	PD1/PDL1	3	0.2956	3.05525	1	0	1.41	0	44.8789	4	Q3	test
9471	Gastric	2	Others	0	61.3634	1	22.4	1	IV	4.4	382	10.1	3.5	0	PD1/PDL1	5.3	0.0038	6.61326	0	0	0.13	1	27.1376	4	Q2	test
10104	Sarcoma	2	Others	1	53.3005	1	28	1	IV	7.57	191	9.9	3.9	0	PD1/PDL1	7.9	0.2268	8.61694	0	0	0	0	11.9918	4	Q2	test
9511	Sarcoma	2	Others	1	24.5558	1	23.6	1	IV	2.25	261	14.1	4.6	0	PD1/PDL1	0.9	0.4755	7.82873	0	0	1.92	0	15.8686	4	Q4	test
9106	Bladder	2	Others	1	56.9473	0	22.6	1	IV	1.28	170	11.4	3.8	1	Combo	7.9	0.214	8.12339	1	0	0	0	20.731	4	Q3	test
9554	Ovarian	2	Others	1	29.5551	0	26.2	1	IV	4.38	264	9.7	4.2	0	PD1/PDL1	0.9	0.0224	7.86004	0	0	0	1	11.6961	4	Q3	test
9566	Endometrial	2	Others	1	65.6728	0	27.3	1	IV	1.79	365	11.6	3.8	0	PD1/PDL1	1.8	0	4.15654	0	0	0.17	1	10.2834	4	Q3	test
9000	Sarcoma	2	Others	0	63.9452	1	37.1	1	IV	3.13	188	15	4.3	0	PD1/PDL1	0	0.003	6.81768	0	0	0	0	8.47639	4	Q4	test
8847	Bladder	2	Others	1	74.8309	1	26.9	1	IV	6.89	157	12.2	4.5	1	Combo	6.1	0.6541	8.01842	0	0	1.46	0	13.7988	4	Q3	test
9610	Bladder	2	Others	0	80.7611	0	29.5	1	IV	2.13	309	11.1	3.9	0	PD1/PDL1	6.1	0.238	7.17311	0	0	0.19	1	24.7064	4	Q4	test
9872	NSCLC	1	NSCLC	0	36.2519	0	27.8	1	IV	4.78	299	12.6	4.1	0	PD1/PDL1	5.3	0.2567	5.73297	0	0	0.14	0	19.4168	4	Q3	test
8386	SCLC	2	Others	1	63.3101	1	35.2	1	IV	3.13	187	14.2	3.9	0	PD1/PDL1	4.9	0.0039	8.03315	0	0	0.08	1	2.03696	4	Q3	test
9574	NSCLC	1	NSCLC	1	68.8871	1	24.4	1	IV	5.57	230	8.1	3.4	0	PD1/PDL1	6.1	0.0931	4.12339	1	0	0.41	1	0.985626	4	Q1	test
9488	Esophageal	2	Others	1	54.7652	1	26.1	1	IV	6	284	11.2	4	0	PD1/PDL1	1.8	0.2792	5.11234	0	0	0.61	0	13.0103	4	Q2	test
8274	Bladder	2	Others	0	64.8953	1	32.2	1	IV	11.5	340	9	2.9	0	PD1/PDL1	13.2	0.3719	2.39042	0	0	1.18	0	24.7721	4	Q1	test
9716	NSCLC	1	NSCLC	1	62.8063	1	21.7	1	IV	2.48	422	12.2	3.7	0	PD1/PDL1	6.1	0.3988	7.47514	1	0	1.98	1	2.46407	4	Q2	test
9354	Bladder	2	Others	1	44.2218	0	34.5	1	IV	18.67	853	7.1	2.1	0	PD1/PDL1	7	0.5944	6.45856	0	0	1	1	0.525667	4	Q1	test
8613	Colorectal	2	Others	1	68.8268	0	19.8	1	IV	5.36	202	12.1	3.2	0	PD1/PDL1	48.2	0.0138	6.35727	1	1	32.87	0	27.1704	4	Q1	test
8681	NSCLC	1	NSCLC	1	66.3409	1	28.6	1	IV	6.91	172	11.3	3.6	0	PD1/PDL1	4.4	0.0015	10.1713	0	0	0.36	1	32.9856	4	Q2	test
8495	Colorectal	2	Others	1	52.5257	1	24.5	1	IV	5.45	182	16.1	4.4	0	PD1/PDL1	10.8	0.0369	6.89687	0	0	0	1	10.6119	4	Q4	test
9011	NSCLC	1	NSCLC	0	85.8836	0	32.1	1	IV	4.33	245	12.3	3.9	1	Combo	11.4	0.4202	5.87477	0	0	0.56	1	4.13963	4	Q3	test
9568	SCLC	2	Others	1	73.2594	1	33.6	1	IV	6.62	276	14	3.2	1	Combo	15.8	0.2519	4.59853	0	0	0.95	1	0.361396	4	Q1	test
9563	Head & Neck	2	Others	1	44.1013	0	21.6	1	IV	11	282	6.8	3.2	0	PD1/PDL1	4.4	0.1731	1.02762	0	0	0.06	1	7.68789	4	Q1	test
8736	Head & Neck	2	Others	1	68.2628	0	29.4	1	IV	3.1	286	12.8	4.4	0	PD1/PDL1	1.8	0.3297	9.79742	0	0	0.84	0	14.9487	4	Q3	test
8436	SCLC	2	Others	1	67.729	1	27.3	1	IV	2.88	185	12.2	4.5	1	Combo	12.3	0.6115	7.66114	0	0	1.48	1	13.8316	4	Q4	test
8953	NSCLC	1	NSCLC	1	63.9589	0	24.8	1	IV	2.33	338	11.3	3.8	1	Combo	1	0.2585	5.58195	0	0	0.08	1	13.8316	4	Q3	test
9260	Gastric	2	Others	1	76.5832	1	34.7	1	IV	1.2	101	13.7	2.6	0	PD1/PDL1	4.4	0.6474	7.07182	1	0	1.81	1	1.577	4	Q1	test
9555	Melanoma	0	Melanoma	0	92.0027	1	28.7	1	IV	12.45	173	10.7	3.4	0	PD1/PDL1	79.9	0.0403	3.42541	0	0	0.07	1	6.73511	4	Q1	test
8798	Head & Neck	2	Others	1	50.6585	1	27.8	1	IV	7.57	244	11.7	4.2	0	PD1/PDL1	7	0.2283	4.56354	0	0	0.43	1	9.23203	4	Q3	test
9582	NSCLC	1	NSCLC	1	78.13	1	23.7	1	IV	16.67	228	10.3	3.5	0	PD1/PDL1	0.9	0.0073	7.27072	0	0	0	1	2.23409	4	Q1	test
8846	Head & Neck	2	Others	0	66.2943	1	21.5	1	IV	9.44	266	13.8	4.2	0	PD1/PDL1	6.1	0.004	3.18785	0	0	0	0	24.345	4	Q3	test
8619	Renal	2	Others	1	69.6646	1	21.9	1	IV	12.8	214	12.8	4	0	PD1/PDL1	4.4	0.0723	8.32413	0	0	0	0	33.9713	4	Q2	test
9087	Endometrial	2	Others	0	78.2697	0	25.2	1	IV	10.75	326	9	3.5	0	PD1/PDL1	7	0.1514	8.16575	0	0	0	0	12.4189	4	Q2	test
9598	NSCLC	1	NSCLC	1	61.4018	1	31.7	1	IV	5.9	222	12.4	4.3	0	PD1/PDL1	14.9	0.0268	5.73297	0	0	0	0	17.2485	4	Q3	test
8308	NSCLC	1	NSCLC	1	58.5352	1	33.6	1	IV	5.33	243	13.9	4	0	PD1/PDL1	3	0.008	8.26151	0	0	0	1	7.62218	4	Q3	test
9963	Bladder	2	Others	0	51.1403	1	28.9	1	IV	1.77	248	13.3	4.4	0	PD1/PDL1	2.6	0.0883	6.5046	1	0	0.05	1	11.9589	4	Q4	test
8877	Pancreatic	2	Others	1	60.3066	1	23	1	IV	5.78	181	11.3	4.2	0	PD1/PDL1	3	0.0064	3.46225	0	0	0.08	1	5.94661	4	Q3	test
9733	NSCLC	1	NSCLC	1	73.9521	1	26.7	1	IV	3.29	190	14.1	3.9	0	PD1/PDL1	12.3	0.0405	8.1547	0	0	0	1	2.39836	4	Q3	test
8688	NSCLC	1	NSCLC	1	53.3607	1	21.6	1	IV	11	206	11.6	3.3	0	PD1/PDL1	7.9	0.0016	3.87661	0	0	0	1	9.65914	4	Q1	test
9728	NSCLC	1	NSCLC	0	78.7351	0	25.1	1	IV	4	341	12.2	3.2	0	PD1/PDL1	19.3	0.1231	6.48435	0	0	0	1	18.3655	4	Q2	test
9682	Melanoma	0	Melanoma	0	49.0431	1	29.1	1	IV	3.4	222	14.5	4.1	1	Combo	4.4	0.3702	7.53407	0	0	0.93	1	14.2916	4	Q4	test
8680	Head & Neck	2	Others	1	57.7714	1	19.8	1	IV	9.5	329	12.4	4.1	0	PD1/PDL1	25.6	0.1421	8.2302	0	0	0.8	1	18.0698	4	Q3	test
10277	Mesothelioma	2	Others	1	76.7912	1	26.3	1	IV	6.29	161	12.2	3.7	0	PD1/PDL1	1.8	0.2319	6.87293	0	0	0.08	1	7.95072	4	Q2	test
9427	Bladder	2	Others	1	52.3751	0	20.9	1	IV	3.58	141	11	3.7	0	PD1/PDL1	16.7	0.1593	10.3481	0	0	0.37	1	15.5729	4	Q3	test
9871	NSCLC	1	NSCLC	1	81.0349	1	32.2	1	IV	2.04	128	12.6	4.1	0	PD1/PDL1	23.7	0.513	3.24125	0	0	1.13	0	11.729	4	Q4	test
9541	Esophageal	2	Others	1	34.8966	1	15.8	1	IV	35.33	377	8.8	3	0	PD1/PDL1	43	0.0931	5.48987	1	1	19.35	1	0.821355	4	Q1	test
8494	NSCLC	1	NSCLC	1	61.1389	1	27.6	1	IV	0.71	258	14.7	3.9	0	PD1/PDL1	22.6	0.0168	6.60037	0	0	0.48	0	40.7064	4	Q4	test
9549	NSCLC	1	NSCLC	1	64.4572	0	28.2	1	IV	9.57	311	9.2	3.5	0	PD1/PDL1	9.7	0.4437	5.71639	0	0	1.38	1	0.952772	4	Q1	test
8348	SCLC	2	Others	1	63.7426	1	33.4	1	IV	3.69	307	12.9	4	1	Combo	14.8	0.6248	7.98895	0	0	1.44	1	11.5318	4	Q3	test
10293	Mesothelioma	2	Others	1	67.2389	0	20.7	1	IV	3.41	348	12.9	3.9	0	PD1/PDL1	1.8	0.2324	2.81952	0	0	0.15	1	5.35524	4	Q2	test
8284	NSCLC	1	NSCLC	0	74.1985	0	24.5	1	IV	33.75	250	12.9	4	0	PD1/PDL1	11.4	0.2636	8.24125	1	0	0.21	1	6.6037	4	Q3	test
8278	Melanoma	0	Melanoma	0	71.3046	1	30.8	1	IV	5.88	203	10.3	4.3	0	PD1/PDL1	36	0.4017	7.30203	0	0	0.86	0	38.5051	4	Q4	test
8475	Melanoma	0	Melanoma	0	67.7837	1	28.3	1	IV	4.18	183	12.8	4.2	1	Combo	16.7	0.2521	8.01105	0	0	0.88	1	5.71663	4	Q4	test
9139	Hepatobiliary	2	Others	1	68.7064	1	28.3	1	IV	5.34	270	9.7	2.9	0	PD1/PDL1	7.9	0.1442	6.90055	0	0	0.3	1	5.28953	4	Q1	test
9730	NSCLC	1	NSCLC	0	34.9815	0	19.3	1	IV	1.53	453	12.6	3.8	0	PD1/PDL1	4.4	0.177	0	0	0	0.07	1	7.22793	4	Q3	test
8550	Esophageal	2	Others	1	72.5147	1	20	1	IV	3.71	175	9.9	3.6	1	Combo	6.1	0.4539	4.83241	0	0	2.87	1	1.64271	4	Q1	test
8231	Endometrial	2	Others	0	94.5818	0	28.5	1	IV	4	242	10.7	4.6	0	PD1/PDL1	32.5	0.1008	5.7035	0	1	17.89	0	15.0472	4	Q4	test
8749	Colorectal	2	Others	1	67.4962	0	21.3	1	IV	2.86	257	11.9	4	0	PD1/PDL1	3	0.0031	3.36648	1	0	0	1	6.76797	4	Q3	test
9588	Esophageal	2	Others	1	69.191	0	20.4	1	IV	14.57	423	8	3.2	0	PD1/PDL1	33.4	0.355	6.58011	1	1	34.01	0	2.29979	4	Q1	test
9249	Melanoma	0	Melanoma	0	61.859	1	32.7	1	IV	5.86	287	13.5	4.1	0	PD1/PDL1	27.2	0.0741	7.01473	0	0	0.62	0	24.3778	4	Q4	test
10035	NSCLC	1	NSCLC	1	76.178	0	24.1	0	III	6	147	9.4	3.9	0	PD1/PDL1	14.9	0.266	8.19521	0	0	0.97	0	12.4846	4	Q2	test
8388	Gastric	2	Others	1	67.5729	1	25.4	1	IV	9.5	271	10.1	3.5	1	Combo	6.9	0.0219	6.01105	0	0	0	1	15.6386	4	Q1	test
9387	Head & Neck	2	Others	1	61.9576	1	31.8	1	IV	3.56	325	12.4	3.6	0	PD1/PDL1	7	0.2343	7.79374	0	0	0.63	1	3.44969	4	Q2	test
8534	NSCLC	1	NSCLC	1	68.6297	0	36.3	1	IV	12.38	187	8.8	3.5	0	PD1/PDL1	20.7	0.1633	9.23941	0	0	0.07	1	14.1273	4	Q1	test
9545	Ovarian	2	Others	1	54.371	0	20.2	1	IV	4	484	7.5	3.3	0	PD1/PDL1	7	0.0398	8.64273	0	0	0	1	3.71253	4	Q1	test
8853	NSCLC	1	NSCLC	1	69.3005	1	25.5	1	IV	2	240	15	4.1	0	PD1/PDL1	49.2	0.343	8.10313	0	0	1.43	1	14.7515	4	Q4	test
10070	NSCLC	1	NSCLC	0	67.4442	0	28.1	1	IV	5.47	351	14.3	3.7	0	PD1/PDL1	12.3	0.1364	4.96685	0	0	0	0	13.5688	4	Q3	test
8793	Bladder	2	Others	1	74.2697	1	20.7	1	IV	6.12	242	10.9	3.7	0	PD1/PDL1	7	0.0484	7.13812	0	0	0.16	1	10.3819	4	Q2	test
9746	NSCLC	1	NSCLC	1	62.152	0	19.8	1	IV	15.75	295	10.4	2.9	0	PD1/PDL1	10.5	0.2591	9.87477	1	0	0.97	1	7.55647	4	Q1	test
9049	NSCLC	1	NSCLC	1	63.9316	0	29.3	1	IV	4.77	194	10.4	3.8	0	PD1/PDL1	15.8	0.1469	2.30571	0	0	0.32	1	5.97947	4	Q3	test
9774	Melanoma	0	Melanoma	0	67.3265	0	24.3	1	IV	3.2	272	12.6	4	0	PD1/PDL1	4.4	0.3727	5.89871	0	0	0.85	0	19.154	4	Q3	test
8747	NSCLC	1	NSCLC	1	63.6386	0	41.2	1	IV	2	213	12.4	3.8	0	PD1/PDL1	10.8	0.0915	8.98895	1	0	0.18	0	31.77	4	Q3	test
9701	Endometrial	2	Others	1	57.117	0	19	1	IV	3.78	208	12.5	4.3	1	Combo	3.5	0.1742	9.68508	1	0	0.81	1	5.4538	4	Q3	test
8423	Pancreatic	2	Others	1	59.5318	0	21.3	1	IV	3.75	144	10.3	4.3	1	Combo	3	0.156	3.41805	0	0	0.15	1	6.30801	4	Q3	test
8399	NSCLC	1	NSCLC	1	72.1615	0	29.3	1	IV	4.36	218	12.5	4.2	1	Combo	7.9	0.0994	8.71087	0	0	0	0	38.9322	4	Q3	test
9862	SCLC	2	Others	1	83.4689	1	32.7	1	IV	3.88	220	9.1	3.5	0	PD1/PDL1	10.5	0.109	5.43831	0	0	0.81	1	2.13552	4	Q2	test
8751	Melanoma	0	Melanoma	0	30.2533	0	21	0	III	1.35	216	12.2	4.3	0	PD1/PDL1	0	0.0017	8.69797	0	0	0	1	20.9281	4	Q4	test
9717	NSCLC	1	NSCLC	1	67.5592	0	18.2	1	IV	6.5	253	10.4	3.5	0	PD1/PDL1	14.9	0.1282	4.45488	1	0	0.26	0	21.2895	4	Q1	test
9984	Endometrial	2	Others	1	35.9288	0	36.9	1	IV	5.86	639	8.7	3.7	0	PD1/PDL1	15.8	0.0966	4.18416	0	1	14.88	0	9.59343	4	Q2	test
9673	Sarcoma	2	Others	1	55.6277	1	25	1	IV	16.5	388	10.9	3.5	0	PD1/PDL1	2.6	0.0554	7	1	0	3	0	7.98357	4	Q1	test
8951	Head & Neck	2	Others	1	29.024	1	30.5	1	IV	8	299	11.8	4.1	0	PD1/PDL1	4.4	0.246	4.5046	0	0	1.33	1	9.88912	4	Q2	test
[truncated: 1,686 more rows]

## Sheet: Fig3d
source	target	cosine	cluster
MSI	Stage	0.12652	-1
Stage	TMB	0.153569	-1
[truncated: 62 more rows]

[truncated: 16 more sheets: Fig3e, Fig3f, Fig4a, Fig4ab, Fig4b, Fig4c, Fig5a, Fig5c, Fig5d, Fig5e-f, Fig5g, Fig6a, Fig6b, Fig6c, Fig6d, Fig6e]
